# Supplementary material for: EZH2 depletion potentiates MYC degradation inhibiting neuroblastoma and small cell carcinoma tumor formation
Source: Nat Commun. 2022 Jan 10;13:12. doi: 10.1038/s41467-021-27609-6 (PMC8748958; doi:10.1038/s41467-021-27609-6)
Supplement: Supplementary file 4 — Supplementary Data 1 [file 41467_2021_27609_MOESM4_ESM.xlsx]

## Sheet: Sheet1
MYCN immunoprecipitates
Checked	Protein FDR Confidence: Combined	Master	Accession	Description	Exp. q-value: Combined	Sum PEP Score	Coverage [%]	# Peptides	# PSMs	# Unique Peptides	# AAs	MW [kDa]	calc. pI	log2(mean MYCN/IgG)	-log10(P-value)	Modifications
FALSE	High	Master Protein	P04198	N-myc proto-oncogene protein OS=Homo sapiens GN=MYCN PE=1 SV=2	0	88.582	39	15	48	15	464	49.5	5.66	9.01138	7.18968
FALSE	High	Master Protein	P61244	Protein max OS=Homo sapiens GN=MAX PE=1 SV=1	0	93.725	44	10	78	10	160	18.3	6.3	8.72539	6.70957
FALSE	High	Master Protein	O75530	Polycomb protein EED OS=Homo sapiens GN=EED PE=1 SV=2	0	80.629	45	10	45	8	441	50.2	7.03	5.38879	7.21162
FALSE	High	Master Protein	P19338	Nucleolin OS=Homo sapiens GN=NCL PE=1 SV=3	0	241.375	36	38	186	38	710	76.6	4.7	5.3414	1.86744
FALSE	High	Master Protein	Q99417	C-Myc-binding protein OS=Homo sapiens GN=MYCBP PE=1 SV=3	0	24.332	63	5	18	5	103	12	5.91	5.15525	6.42018
FALSE	High	Master Protein	O95816	BAG family molecular chaperone regulator 2 OS=Homo sapiens GN=BAG2 PE=1 SV=1	0	27.053	39	7	14	6	211	23.8	6.7	4.52065	2.25181
FALSE	Medium	Master Protein	Q9UKB1	F-box/WD repeat-containing protein 11 OS=Homo sapiens GN=FBXW11 PE=1 SV=1	0.049	1.069	4	1	1	1	542	62.1	7.12	4.37967	3.2672
FALSE	High	Master Protein	Q15910	Histone-lysine N-methyltransferase EZH2 OS=Homo sapiens GN=EZH2 PE=1 SV=2	0	63.349	28	14	30	14	746	85.3	7.02	4.02007	4.04584
FALSE	Medium	Master Protein	Q9NZ56	Formin-2 OS=Homo sapiens OX=9606 GN=FMN2 PE=1 SV=4	0.049	1.077	1	1	1	1	1722	180	5.47	3.77692	4.78245
FALSE	High	Master Protein	Q53H96	Pyrroline-5-carboxylate reductase 3 OS=Homo sapiens GN=PYCRL PE=1 SV=3	0	79.874	52	11	33	11	274	28.6	7.72	3.76768	2.79579
FALSE	High	Master Protein	Q13509	Tubulin beta-3 chain OS=Homo sapiens GN=TUBB3 PE=1 SV=2	0	72.261	42	14	30	4	450	50.4	4.93	3.6169	2.15083
FALSE	High	Master Protein	Q6P2Q9	Pre-mRNA-processing-splicing factor 8 OS=Homo sapiens GN=PRPF8 PE=1 SV=2	0	72.06	10	20	47	20	2335	273.4	8.84	3.46365	2.7479
FALSE	Medium	Master Protein	P00736	Complement C1r subcomponent OS=Homo sapiens GN=C1R PE=1 SV=2	0.031	1.343	4	1	2	1	705	80.1	6.21	3.42524	4.38648
FALSE	High	Master Protein	Q9UJS0	Calcium-binding mitochondrial carrier protein Aralar2 OS=Homo sapiens GN=SLC25A13 PE=1 SV=2	0	15.219	9	5	9	5	675	74.1	8.62	3.28858	2.2093
FALSE	High	Master Protein	Q15723	ETS-related transcription factor Elf-2 OS=Homo sapiens GN=ELF2 PE=1 SV=2	0.003	2.633	1	1	1	1	593	63.9	6.57	3.24466	1.48455
FALSE	High	Master Protein	P15884	Transcription factor 4 OS=Homo sapiens GN=TCF4 PE=1 SV=3	0	71.017	29	12	38	10	667	71.3	7.01	3.15744	2.41258
FALSE	High	Master Protein	Q9NYL9	Tropomodulin-3 OS=Homo sapiens GN=TMOD3 PE=1 SV=1	0	12.014	9	3	4	3	352	39.6	5.19	3.11708	2.74195
FALSE	High	Master Protein	P06493	Cyclin-dependent kinase 1 OS=Homo sapiens GN=CDK1 PE=1 SV=3	0.001	6.147	5	1	2	1	297	34.1	8.4	3.02567	1.38655
FALSE	Medium	Master Protein	P00533	Epidermal growth factor receptor OS=Homo sapiens GN=EGFR PE=1 SV=2	0.025	1.493	1	1	1	1	1210	134.2	6.68	3.0238	2.03978
FALSE	High	Master Protein	Q96L91	E1A-binding protein p400 OS=Homo sapiens GN=EP400 PE=1 SV=4	0	12.296	1	3	5	3	3159	343.3	9.19	2.89064	1.84035
FALSE	High	Master Protein	Q12849	G-rich sequence factor 1 OS=Homo sapiens GN=GRSF1 PE=1 SV=3	0	17.314	13	5	9	5	480	53.1	6.19	2.6852	2.06414
FALSE	High	Master Protein	O60832	H/ACA ribonucleoprotein complex subunit 4 OS=Homo sapiens GN=DKC1 PE=1 SV=3	0	168.518	51	21	131	21	514	57.6	9.42	2.67615	1.9486
FALSE	High	Master Protein	P14649	Myosin light chain 6B OS=Homo sapiens GN=MYL6B PE=1 SV=1	0	50.031	36	8	22	5	208	22.8	5.73	2.60684	3.45079
FALSE	High	Master Protein	Q14257	Reticulocalbin-2 OS=Homo sapiens GN=RCN2 PE=1 SV=1	0.001	4.577	7	2	3	2	317	36.9	4.4	2.50512	1.62436
FALSE	High	Master Protein	O75937	DnaJ homolog subfamily C member 8 OS=Homo sapiens GN=DNAJC8 PE=1 SV=2	0	26.935	26	6	14	6	253	29.8	9.06	2.44771	3.34632
FALSE	High	Master Protein	Q07020	60S ribosomal protein L18 OS=Homo sapiens GN=RPL18 PE=1 SV=2	0	93.37	46	12	80	12	188	21.6	11.72	2.44543	2.26539
FALSE	High	Master Protein	Q8NAB2	Kelch repeat and BTB domain-containing protein 3 OS=Homo sapiens GN=KBTBD3 PE=2 SV=2	0.001	5.006	1	1	5	1	608	69.4	5.39	2.38892	2.62648
FALSE	High	Master Protein	Q96PK6	RNA-binding protein 14 OS=Homo sapiens GN=RBM14 PE=1 SV=2	0	235.246	46	38	191	38	669	69.4	9.67	2.36088	2.1072
FALSE	Medium	Master Protein	O94776	Metastasis-associated protein MTA2 OS=Homo sapiens GN=MTA2 PE=1 SV=1	0.049	1.074	2	1	1	1	668	75	9.66	2.32436	2.04837
FALSE	High	Master Protein	O14965	Aurora kinase A OS=Homo sapiens GN=AURKA PE=1 SV=2	0.001	6.248	3	1	1	1	403	45.8	9.39	2.31636	2.48368
FALSE	High	Master Protein	Q9Y3B7	39S ribosomal protein L11, mitochondrial OS=Homo sapiens GN=MRPL11 PE=1 SV=1	0	67.029	63	12	55	12	192	20.7	9.91	2.31549	1.58116
FALSE	High	Master Protein	O00425	Insulin-like growth factor 2 mRNA-binding protein 3 OS=Homo sapiens GN=IGF2BP3 PE=1 SV=2	0	123.942	35	20	90	19	579	63.7	8.87	2.29669	1.77976
FALSE	High	Master Protein	P51610	Host cell factor 1 OS=Homo sapiens GN=HCFC1 PE=1 SV=2	0	16.752	2	3	5	3	2035	208.6	7.46	2.27359	4.24917
FALSE	High	Master Protein	P51532	Transcription activator BRG1 OS=Homo sapiens GN=SMARCA4 PE=1 SV=2	0	445.593	44	66	299	42	1647	184.5	7.88	2.26471	1.6794
FALSE	High	Master Protein	P37108	Signal recognition particle 14 kDa protein OS=Homo sapiens GN=SRP14 PE=1 SV=2	0	52.662	49	8	48	8	136	14.6	10.04	2.20142	3.16344
FALSE	High	Master Protein	P09661	U2 small nuclear ribonucleoprotein A' OS=Homo sapiens GN=SNRPA1 PE=1 SV=2	0	66.072	39	11	60	11	255	28.4	8.62	2.17108	1.88127
FALSE	Medium	Master Protein	Q09666	Neuroblast differentiation-associated protein AHNAK OS=Homo sapiens GN=AHNAK PE=1 SV=2	0.036	1.244	0	1	2	1	5890	628.7	6.15	2.16883	2.62149
FALSE	High	Master Protein	Q9NR30	Nucleolar RNA helicase 2 OS=Homo sapiens GN=DDX21 PE=1 SV=5	0	214.656	44	38	150	33	783	87.3	9.28	2.11413	2.09293
FALSE	High	Master Protein	P07477	Trypsin-1 OS=Homo sapiens GN=PRSS1 PE=1 SV=1	0	35.639	12	6	17	2	247	26.5	6.51	2.0926	2.72862
FALSE	High	Master Protein	Q9NZI8	Insulin-like growth factor 2 mRNA-binding protein 1 OS=Homo sapiens GN=IGF2BP1 PE=1 SV=2	0	116.221	34	20	71	19	577	63.4	9.2	2.08257	1.86472
FALSE	High	Master Protein	Q12802	A-kinase anchor protein 13 OS=Homo sapiens GN=AKAP13 PE=1 SV=2	0.001	6.121	0	1	28	1	2813	307.4	5.24	2.06813	1.94456
FALSE	High	Master Protein	P15880	40S ribosomal protein S2 OS=Homo sapiens GN=RPS2 PE=1 SV=2	0	140.382	39	22	148	22	293	31.3	10.24	2.0555	2.90782
FALSE	High	Master Protein	Q9Y2Q9	28S ribosomal protein S28, mitochondrial OS=Homo sapiens GN=MRPS28 PE=1 SV=1	0	39.77	30	5	56	5	187	20.8	9.1	2.03179	3.13604
FALSE	High	Master Protein	O95777	U6 snRNA-associated Sm-like protein LSm8 OS=Homo sapiens GN=LSM8 PE=1 SV=3	0	14.896	24	2	5	2	96	10.4	4.48	2.02567	2.78593
FALSE	High	Master Protein	P13010	X-ray repair cross-complementing protein 5 OS=Homo sapiens GN=XRCC5 PE=1 SV=3	0	35.639	11	8	12	8	732	82.7	5.81	2.00878	3.37125
FALSE	High	Master Protein	Q09161	Nuclear cap-binding protein subunit 1 OS=Homo sapiens GN=NCBP1 PE=1 SV=1	0	194.075	47	29	93	29	790	91.8	6.43	1.9983	1.55354
FALSE	High	Master Protein	Q06830	Peroxiredoxin-1 OS=Homo sapiens GN=PRDX1 PE=1 SV=1	0	76.582	64	11	49	8	199	22.1	8.13	1.99758	1.90595
FALSE	High	Master Protein	Q9Y5B6	PAX3- and PAX7-binding protein 1 OS=Homo sapiens GN=PAXBP1 PE=1 SV=2	0	18.563	6	4	4	4	917	104.7	5.68	1.99184	0.773337
FALSE	High	Master Protein	P12956	X-ray repair cross-complementing protein 6 OS=Homo sapiens GN=XRCC6 PE=1 SV=2	0	32.766	10	6	13	6	609	69.8	6.64	1.97924	2.42394
FALSE	High	Master Protein	P51991	Heterogeneous nuclear ribonucleoprotein A3 OS=Homo sapiens GN=HNRNPA3 PE=1 SV=2	0	240.656	47	27	223	23	378	39.6	9.01	1.97081	2.71429	Acetyl [N-Term]
FALSE	High	Master Protein	P84090	Enhancer of rudimentary homolog OS=Homo sapiens GN=ERH PE=1 SV=1	0	14.312	27	2	6	2	104	12.3	5.92	1.9636	1.01746
FALSE	High	Master Protein	P62266	40S ribosomal protein S23 OS=Homo sapiens GN=RPS23 PE=1 SV=3	0	58.341	29	8	56	8	143	15.8	10.49	1.95693	2.07628
FALSE	Medium	Master Protein	Q9UIW2	Plexin-A1 OS=Homo sapiens GN=PLXNA1 PE=1 SV=3	0.029	1.398	0	1	5	1	1896	210.9	6.92	1.94622	1.39189
FALSE	High	Master Protein	P62910	60S ribosomal protein L32 OS=Homo sapiens GN=RPL32 PE=1 SV=2	0	105.313	47	14	65	14	135	15.9	11.33	1.93685	2.73961
FALSE	High	Master Protein	Q5JTH9	RRP12-like protein OS=Homo sapiens GN=RRP12 PE=1 SV=2	0	169.956	24	32	101	31	1297	143.6	8.75	1.93145	2.04824
FALSE	High	Master Protein	Q9Y224	UPF0568 protein C14orf166 OS=Homo sapiens GN=C14orf166 PE=1 SV=1	0	188.146	73	25	173	25	244	28.1	6.65	1.92867	2.11737
FALSE	High	Master Protein	Q92925	SWI/SNF-related matrix-associated actin-dependent regulator of chromatin subfamily D member 2 OS=Homo sapiens GN=SMARCD2 PE=1 SV=3	0	153.085	40	21	71	17	531	58.9	9.64	1.91385	1.45777
FALSE	High	Master Protein	P51970	NADH dehydrogenase [ubiquinone] 1 alpha subcomplex subunit 8 OS=Homo sapiens GN=NDUFA8 PE=1 SV=3	0	26.649	40	6	11	6	172	20.1	7.65	1.90795	2.73953
FALSE	High	Master Protein	Q14197	Peptidyl-tRNA hydrolase ICT1, mitochondrial OS=Homo sapiens GN=ICT1 PE=1 SV=1	0	46.234	41	8	34	8	206	23.6	10.07	1.90616	2.13654
FALSE	High	Master Protein	Q92945	Far upstream element-binding protein 2 OS=Homo sapiens GN=KHSRP PE=1 SV=4	0	257.186	53	30	148	27	711	73.1	7.3	1.89052	2.36067
FALSE	High	Master Protein	P63173	60S ribosomal protein L38 OS=Homo sapiens GN=RPL38 PE=1 SV=2	0	61.626	50	8	68	8	70	8.2	10.1	1.88953	2.40486
FALSE	High	Master Protein	Q7Z2W4	Zinc finger CCCH-type antiviral protein 1 OS=Homo sapiens GN=ZC3HAV1 PE=1 SV=3	0	127.705	24	21	73	21	902	101.4	8.4	1.87286	2.08005
FALSE	High	Master Protein	P52435	DNA-directed RNA polymerase II subunit RPB11-a OS=Homo sapiens GN=POLR2J PE=1 SV=1	0	9.188	18	2	3	2	117	13.3	5.86	1.87282	4.73401
FALSE	High	Master Protein	P35268	60S ribosomal protein L22 OS=Homo sapiens GN=RPL22 PE=1 SV=2	0	34.642	45	6	31	6	128	14.8	9.19	1.86089	1.90187
FALSE	High	Master Protein	Q96PU8	Protein quaking OS=Homo sapiens GN=QKI PE=1 SV=1	0	29.016	17	4	9	4	341	37.6	8.56	1.85056	1.03966
FALSE	High	Master Protein	P55265	Double-stranded RNA-specific adenosine deaminase OS=Homo sapiens GN=ADAR PE=1 SV=4	0	187.899	29	33	114	33	1226	136	8.65	1.81334	1.8411
FALSE	High	Master Protein	P68104	Elongation factor 1-alpha 1 OS=Homo sapiens GN=EEF1A1 PE=1 SV=1	0	133.306	48	16	88	8	462	50.1	9.01	1.80685	1.85826
FALSE	High	Master Protein	Q9NUD5	Zinc finger CCHC domain-containing protein 3 OS=Homo sapiens GN=ZCCHC3 PE=1 SV=1	0	119.922	42	16	85	16	404	43.6	8.53	1.80466	2.16176
FALSE	High	Master Protein	Q92734	Protein TFG OS=Homo sapiens GN=TFG PE=1 SV=2	0	117.228	45	13	65	13	400	43.4	5.1	1.80362	2.50137	Acetyl [N-Term]
FALSE	High	Master Protein	Q9NTU7	Cerebellin-4 OS=Homo sapiens GN=CBLN4 PE=1 SV=1	0.001	4.536	3	1	3	1	201	21.8	8.73	1.80061	2.74737
FALSE	High	Master Protein	Q13428	Treacle protein OS=Homo sapiens GN=TCOF1 PE=1 SV=3	0	45.818	6	7	24	7	1488	152	9.04	1.77176	1.6862
FALSE	High	Master Protein	Q12905	Interleukin enhancer-binding factor 2 OS=Homo sapiens GN=ILF2 PE=1 SV=2	0	166.404	69	22	95	22	390	43	5.26	1.77121	1.84932
FALSE	High	Master Protein	P42285	Superkiller viralicidic activity 2-like 2 OS=Homo sapiens GN=SKIV2L2 PE=1 SV=3	0	187.839	33	31	95	31	1042	117.7	6.52	1.76582	1.53389
FALSE	High	Master Protein	O95757	Heat shock 70 kDa protein 4L OS=Homo sapiens GN=HSPA4L PE=1 SV=3	0.001	5.163	1	1	5	1	839	94.5	5.88	1.75964	1.99725
FALSE	High	Master Protein	Q02543	60S ribosomal protein L18a OS=Homo sapiens GN=RPL18A PE=1 SV=2	0	124.901	47	16	136	16	176	20.7	10.71	1.74738	2.13593
FALSE	High	Master Protein	P52907	F-actin-capping protein subunit alpha-1 OS=Homo sapiens GN=CAPZA1 PE=1 SV=3	0	7.044	6	1	4	1	286	32.9	5.69	1.73875	3.31476
FALSE	High	Master Protein	P40429	60S ribosomal protein L13a OS=Homo sapiens GN=RPL13A PE=1 SV=2	0	67.208	34	10	86	10	203	23.6	10.93	1.72066	2.38253
FALSE	High	Master Protein	Q13148	TAR DNA-binding protein 43 OS=Homo sapiens GN=TARDBP PE=1 SV=1	0.007	2.114	2	1	1	1	414	44.7	6.19	1.71884	1.73407
FALSE	High	Master Protein	P61927	60S ribosomal protein L37 OS=Homo sapiens GN=RPL37 PE=1 SV=2	0	9.757	7	2	16	2	97	11.1	11.74	1.69133	1.74078
FALSE	High	Master Protein	P51665	26S proteasome non-ATPase regulatory subunit 7 OS=Homo sapiens GN=PSMD7 PE=1 SV=2	0	9.704	5	1	1	1	324	37	6.77	1.68986	2.12492
FALSE	High	Master Protein	P49411	Elongation factor Tu, mitochondrial OS=Homo sapiens GN=TUFM PE=1 SV=2	0	118.213	48	20	67	20	452	49.5	7.61	1.67032	2.00667
FALSE	High	Master Protein	Q71UI9	Histone H2A.V OS=Homo sapiens GN=H2AFV PE=1 SV=3	0	71.663	31	10	152	6	128	13.5	10.58	1.66873	3.09048
FALSE	High	Master Protein	Q9HBM6	Transcription initiation factor TFIID subunit 9B OS=Homo sapiens GN=TAF9B PE=1 SV=1	0.006	2.301	2	1	1	1	251	27.6	9.55	1.65094	1.58688
FALSE	High	Master Protein	Q6ZW33	MICAL C-terminal-like protein OS=Homo sapiens OX=9606 GN=MICALCL PE=1 SV=3	0.006	2.258	1	1	2	1	695	77.2	8.5	1.6458	1.90366
FALSE	High	Master Protein	P50914	60S ribosomal protein L14 OS=Homo sapiens GN=RPL14 PE=1 SV=4	0	85.999	30	14	100	14	215	23.4	10.93	1.6292	2.64254
FALSE	High	Master Protein	Q9UGU0	Transcription factor 20 OS=Homo sapiens GN=TCF20 PE=1 SV=3	0	206.269	32	36	119	36	1960	211.6	9.04	1.61145	1.70834
FALSE	High	Master Protein	Q9BXS6	Nucleolar and spindle-associated protein 1 OS=Homo sapiens GN=NUSAP1 PE=1 SV=1	0	40.413	23	8	22	8	441	49.4	9.91	1.61097	3.14533
FALSE	High	Master Protein	P18124	60S ribosomal protein L7 OS=Homo sapiens GN=RPL7 PE=1 SV=1	0	186.39	58	24	187	24	248	29.2	10.65	1.60694	1.51296
FALSE	High	Master Protein	Q96NU7	Probable imidazolonepropionase OS=Homo sapiens GN=AMDHD1 PE=1 SV=2	0.009	1.997	1	1	3	1	426	46.7	6.61	1.60525	1.196
FALSE	High	Master Protein	A8MW95	Beclin-2 OS=Homo sapiens GN=BECN2 PE=1 SV=2	0.007	2.114	2	1	1	1	431	48.1	4.87	1.58883	1.98416
FALSE	High	Master Protein	P05423	DNA-directed RNA polymerase III subunit RPC4 OS=Homo sapiens GN=POLR3D PE=1 SV=2	0.001	6.312	8	2	2	2	398	44.4	6.98	1.57164	2.75896
FALSE	High	Master Protein	P16989	Y-box-binding protein 3 OS=Homo sapiens GN=YBX3 PE=1 SV=4	0	189.186	45	23	181	12	372	40.1	9.77	1.56847	2.80625
FALSE	High	Master Protein	P23771	Trans-acting T-cell-specific transcription factor GATA-3 OS=Homo sapiens GN=GATA3 PE=1 SV=1	0	16.275	15	5	13	3	443	47.9	9.42	1.5597	1.92212
FALSE	High	Master Protein	Q96E39	RNA binding motif protein, X-linked-like-1 OS=Homo sapiens GN=RBMXL1 PE=1 SV=1	0	148.449	45	21	164	4	390	42.1	9.89	1.55121	2.80984	Acetyl [N-Term]
FALSE	High	Master Protein	Q16352	Alpha-internexin OS=Homo sapiens GN=INA PE=1 SV=2	0	16.987	5	3	5	2	499	55.4	5.4	1.549	0.906578
FALSE	High	Master Protein	O75934	Pre-mRNA-splicing factor SPF27 OS=Homo sapiens GN=BCAS2 PE=1 SV=1	0	49.774	35	6	17	6	225	26.1	5.66	1.54208	1.55174
FALSE	High	Master Protein	P41219	Peripherin OS=Homo sapiens GN=PRPH PE=1 SV=2	0	82.615	35	16	34	14	470	53.6	5.47	1.53491	1.05732
FALSE	High	Master Protein	P31689	DnaJ homolog subfamily A member 1 OS=Homo sapiens GN=DNAJA1 PE=1 SV=2	0	44.944	27	7	16	7	397	44.8	7.08	1.53316	1.83693
FALSE	High	Master Protein	O60293	Zinc finger C3H1 domain-containing protein OS=Homo sapiens GN=ZFC3H1 PE=1 SV=3	0	12.711	2	3	3	3	1989	226.2	8.13	1.51244	0.740274
FALSE	High	Master Protein	Q9UBX3	Mitochondrial dicarboxylate carrier OS=Homo sapiens GN=SLC25A10 PE=1 SV=2	0.001	3.429	8	1	3	1	287	31.3	9.54	1.50351	2.90087
FALSE	High	Master Protein	P31942	Heterogeneous nuclear ribonucleoprotein H3 OS=Homo sapiens GN=HNRNPH3 PE=1 SV=2	0	105.388	56	14	70	13	346	36.9	6.87	1.49186	2.00951
FALSE	High	Master Protein	Q10570	Cleavage and polyadenylation specificity factor subunit 1 OS=Homo sapiens GN=CPSF1 PE=1 SV=2	0	53.105	7	11	27	11	1443	160.8	6.4	1.48863	1.37792
FALSE	High	Master Protein	P62249	40S ribosomal protein S16 OS=Homo sapiens GN=RPS16 PE=1 SV=2	0	62.911	52	9	123	9	146	16.4	10.21	1.4867	2.16116
FALSE	High	Master Protein	O14654	Insulin receptor substrate 4 OS=Homo sapiens GN=IRS4 PE=1 SV=1	0.001	3.313	1	1	4	1	1257	133.7	8.44	1.47609	2.20425
FALSE	High	Master Protein	P16401	Histone H1.5 OS=Homo sapiens GN=HIST1H1B PE=1 SV=3	0	76.374	24	11	114	7	226	22.6	10.92	1.47227	1.9383
FALSE	High	Master Protein	P49458	Signal recognition particle 9 kDa protein OS=Homo sapiens GN=SRP9 PE=1 SV=2	0	42.303	43	4	51	4	86	10.1	7.97	1.46553	2.03839
FALSE	High	Master Protein	P05455	Lupus La protein OS=Homo sapiens GN=SSB PE=1 SV=2	0	186.704	52	25	83	25	408	46.8	7.12	1.45563	1.74187
FALSE	High	Master Protein	O14979	Heterogeneous nuclear ribonucleoprotein D-like OS=Homo sapiens GN=HNRNPDL PE=1 SV=3	0	112.706	32	17	83	14	420	46.4	9.57	1.45006	2.9809
FALSE	High	Master Protein	Q969Q0	60S ribosomal protein L36a-like OS=Homo sapiens GN=RPL36AL PE=1 SV=3	0	55.499	44	8	38	2	106	12.5	10.65	1.44549	1.45859
FALSE	High	Master Protein	P60981	Destrin OS=Homo sapiens GN=DSTN PE=1 SV=3	0.001	6.709	10	2	2	1	165	18.5	7.85	1.44056	2.35847
FALSE	High	Master Protein	P62308	Small nuclear ribonucleoprotein G OS=Homo sapiens GN=SNRPG PE=1 SV=1	0	22.93	25	3	19	3	76	8.5	8.88	1.42381	1.18643
FALSE	High	Master Protein	Q9Y520	Protein PRRC2C OS=Homo sapiens GN=PRRC2C PE=1 SV=4	0	324.475	23	52	190	50	2896	316.7	9.13	1.42241	1.85472
FALSE	High	Master Protein	P17480	Nucleolar transcription factor 1 OS=Homo sapiens GN=UBTF PE=1 SV=1	0	10.902	3	2	5	2	764	89.4	5.81	1.41027	1.63329
FALSE	High	Master Protein	Q9NZM4	BRD4-interacting chromatin-remodeling complex-associated protein OS=Homo sapiens OX=9606 GN=BICRA PE=1 SV=2	0.001	4.187	1	1	1	1	1560	158.4	6.65	1.40676	3.86084
FALSE	High	Master Protein	Q7RTV0	PHD finger-like domain-containing protein 5A OS=Homo sapiens GN=PHF5A PE=1 SV=1	0	43.783	52	7	57	7	110	12.4	8.41	1.40082	1.81913
FALSE	High	Master Protein	P78362	SRSF protein kinase 2 OS=Homo sapiens GN=SRPK2 PE=1 SV=3	0	16.441	8	5	12	2	688	77.5	4.97	1.398	1.29917
FALSE	High	Master Protein	Q92481	Transcription factor AP-2-beta OS=Homo sapiens GN=TFAP2B PE=1 SV=2	0	33.44	14	6	13	5	460	50.4	8.24	1.39732	1.35322
FALSE	High	Master Protein	Q92784	Zinc finger protein DPF3 OS=Homo sapiens GN=DPF3 PE=1 SV=3	0	105.01	63	16	56	14	378	43.1	6.42	1.37132	2.49664
FALSE	High	Master Protein	Q9Y3I0	tRNA-splicing ligase RtcB homolog OS=Homo sapiens GN=RTCB PE=1 SV=1	0	105.391	38	16	70	16	505	55.2	7.23	1.36268	1.50775
FALSE	High	Master Protein	Q00325	Phosphate carrier protein, mitochondrial OS=Homo sapiens GN=SLC25A3 PE=1 SV=2	0	17.408	12	5	14	5	362	40.1	9.38	1.36096	1.54374
FALSE	High	Master Protein	Q92499	ATP-dependent RNA helicase DDX1 OS=Homo sapiens GN=DDX1 PE=1 SV=2	0	181.91	44	29	94	29	740	82.4	7.23	1.32267	1.2863
FALSE	High	Master Protein	P34932	Heat shock 70 kDa protein 4 OS=Homo sapiens GN=HSPA4 PE=1 SV=4	0	29.526	12	8	13	7	840	94.3	5.19	1.31092	1.60466
FALSE	High	Master Protein	P10606	Cytochrome c oxidase subunit 5B, mitochondrial OS=Homo sapiens GN=COX5B PE=1 SV=2	0.001	4.309	6	1	1	1	129	13.7	8.81	1.26925	1.49239
FALSE	High	Master Protein	Q01085	Nucleolysin TIAR OS=Homo sapiens GN=TIAL1 PE=1 SV=1	0	81.882	38	11	40	7	375	41.6	7.74	1.2626	2.68498
FALSE	High	Master Protein	Q9H074	Polyadenylate-binding protein-interacting protein 1 OS=Homo sapiens GN=PAIP1 PE=1 SV=1	0	14.644	6	4	9	4	479	53.5	4.81	1.25234	1.19785
FALSE	High	Master Protein	P62263	40S ribosomal protein S14 OS=Homo sapiens GN=RPS14 PE=1 SV=3	0	197.043	68	22	126	22	151	16.3	10.05	1.25069	1.73714
FALSE	High	Master Protein	Q96BY7	Autophagy-related protein 2 homolog B OS=Homo sapiens GN=ATG2B PE=1 SV=5	0.002	3.052	0	1	1	1	2078	232.6	5.76	1.24156	0.68876
FALSE	High	Master Protein	P62847	40S ribosomal protein S24 OS=Homo sapiens GN=RPS24 PE=1 SV=1	0	114.473	37	14	139	14	133	15.4	10.78	1.24076	1.37468	Acetyl [N-Term]
FALSE	High	Master Protein	Q5SNV9	Uncharacterized protein C1orf167 OS=Homo sapiens GN=C1orf167 PE=2 SV=2	0.001	3.416	1	1	3	1	1468	162.3	10.7	1.22712	1.02252
FALSE	High	Master Protein	Q02978	Mitochondrial 2-oxoglutarate/malate carrier protein OS=Homo sapiens GN=SLC25A11 PE=1 SV=3	0	9.742	5	2	7	2	314	34	9.91	1.22618	1.40786
FALSE	High	Master Protein	P38606	V-type proton ATPase catalytic subunit A OS=Homo sapiens GN=ATP6V1A PE=1 SV=2	0.003	2.922	2	2	3	2	617	68.3	5.52	1.2114	1.29894
FALSE	High	Master Protein	Q15287	RNA-binding protein with serine-rich domain 1 OS=Homo sapiens GN=RNPS1 PE=1 SV=1	0	54.767	23	6	35	6	305	34.2	11.84	1.20988	2.31868
FALSE	Medium	Master Protein	Q7Z4S6	Kinesin-like protein KIF21A OS=Homo sapiens GN=KIF21A PE=1 SV=2	0.018	1.674	0	1	2	1	1674	187.1	6.42	1.19779	1.58383
FALSE	High	Master Protein	O43395	U4/U6 small nuclear ribonucleoprotein Prp3 OS=Homo sapiens GN=PRPF3 PE=1 SV=2	0	113.297	39	19	64	19	683	77.5	9.5	1.15526	1.11565
FALSE	High	Master Protein	O95347	Structural maintenance of chromosomes protein 2 OS=Homo sapiens GN=SMC2 PE=1 SV=2	0.002	3.025	1	1	2	1	1197	135.6	8.43	1.14576	1.34552
FALSE	High	Master Protein	Q08170	Serine/arginine-rich splicing factor 4 OS=Homo sapiens GN=SRSF4 PE=1 SV=2	0	43.046	16	8	40	3	494	56.6	11.52	1.1453	3.47646
FALSE	High	Master Protein	P60709	Actin, cytoplasmic 1 OS=Homo sapiens GN=ACTB PE=1 SV=1	0	164.945	54	20	92	9	375	41.7	5.48	1.13996	1.85439
FALSE	High	Master Protein	Q9UKN8	General transcription factor 3C polypeptide 4 OS=Homo sapiens GN=GTF3C4 PE=1 SV=2	0	52.396	14	10	23	10	822	91.9	6.65	1.13545	1.20618
FALSE	High	Master Protein	Q9BVJ6	U3 small nucleolar RNA-associated protein 14 homolog A OS=Homo sapiens GN=UTP14A PE=1 SV=1	0	108.294	30	20	53	20	771	87.9	7.87	1.13459	1.81526
FALSE	High	Master Protein	Q96KR1	Zinc finger RNA-binding protein OS=Homo sapiens GN=ZFR PE=1 SV=2	0	12.964	2	3	14	2	1074	116.9	9.04	1.12436	0.903653
FALSE	High	Master Protein	Q8IZ69	tRNA (uracil-5-)-methyltransferase homolog A OS=Homo sapiens GN=TRMT2A PE=1 SV=2	0	21.21	11	6	11	6	625	68.7	7.94	1.1226	2.0832
FALSE	High	Master Protein	O75956	Cyclin-dependent kinase 2-associated protein 2 OS=Homo sapiens GN=CDK2AP2 PE=1 SV=1	0.003	2.765	6	1	2	1	126	13.1	9.48	1.12089	1.22489
FALSE	High	Master Protein	P36542	ATP synthase subunit gamma, mitochondrial OS=Homo sapiens GN=ATP5C1 PE=1 SV=1	0	26.633	16	5	9	5	298	33	9.22	1.11471	1.28374
FALSE	High	Master Protein	O75940	Survival of motor neuron-related-splicing factor 30 OS=Homo sapiens GN=SMNDC1 PE=1 SV=1	0	27.161	24	5	16	5	238	26.7	7.24	1.103	1.10188
FALSE	High	Master Protein	P62841	40S ribosomal protein S15 OS=Homo sapiens GN=RPS15 PE=1 SV=2	0	143.376	50	12	152	12	145	17	10.39	1.08161	0.645105
FALSE	High	Master Protein	P55084	Trifunctional enzyme subunit beta, mitochondrial OS=Homo sapiens GN=HADHB PE=1 SV=3	0.001	3.414	3	2	2	2	474	51.3	9.41	1.07076	1.11506
FALSE	Medium	Master Protein	P30520	Adenylosuccinate synthetase isozyme 2 OS=Homo sapiens GN=ADSS PE=1 SV=3	0.026	1.464	1	1	3	1	456	50.1	6.55	1.06974	1.1076
FALSE	Medium	Master Protein	P53007	Tricarboxylate transport protein, mitochondrial OS=Homo sapiens GN=SLC25A1 PE=1 SV=2	0.01	1.933	4	1	1	1	311	34	9.89	1.02588	2.53177
FALSE	High	Master Protein	Q8NHQ9	ATP-dependent RNA helicase DDX55 OS=Homo sapiens GN=DDX55 PE=1 SV=3	0	16.142	10	4	12	4	600	68.5	9.25	1.0132	1.19472	Acetyl [N-Term]
FALSE	High	Master Protein	Q9BQ61	Uncharacterized protein C19orf43 OS=Homo sapiens GN=C19orf43 PE=1 SV=1	0.001	4.758	5	1	2	1	176	18.4	9.44	1.00594	1.42069
FALSE	High	Master Protein	P07814	Bifunctional glutamate/proline--tRNA ligase OS=Homo sapiens GN=EPRS PE=1 SV=5	0	9.227	3	4	9	4	1512	170.5	7.33	0.976353	0.62791
FALSE	High	Master Protein	P42704	Leucine-rich PPR motif-containing protein, mitochondrial OS=Homo sapiens GN=LRPPRC PE=1 SV=3	0	15.953	3	3	5	3	1394	157.8	6.13	0.972298	0.981854
FALSE	High	Master Protein	Q9NSK0	Kinesin light chain 4 OS=Homo sapiens GN=KLC4 PE=1 SV=3	0.007	2.079	1	1	3	1	619	68.6	6.18	0.966849	1.07235
FALSE	High	Master Protein	P62306	Small nuclear ribonucleoprotein F OS=Homo sapiens GN=SNRPF PE=1 SV=1	0	46.63	48	5	23	5	86	9.7	4.67	0.966593	1.10151
FALSE	High	Master Protein	P12236	ADP/ATP translocase 3 OS=Homo sapiens GN=SLC25A6 PE=1 SV=4	0	64.907	32	14	45	1	298	32.8	9.74	0.955835	1.14443
FALSE	High	Master Protein	P08670	Vimentin OS=Homo sapiens GN=VIM PE=1 SV=4	0	109.63	42	20	61	16	466	53.6	5.12	0.953561	0.911459
FALSE	High	Master Protein	Q6PKG0	La-related protein 1 OS=Homo sapiens GN=LARP1 PE=1 SV=2	0	272.965	48	44	201	44	1096	123.4	8.82	0.945412	0.554946
FALSE	High	Master Protein	Q8TDN6	Ribosome biogenesis protein BRX1 homolog OS=Homo sapiens GN=BRIX1 PE=1 SV=2	0	37.2	30	8	24	8	353	41.4	9.92	0.903533	0.869963
FALSE	High	Master Protein	P45880	Voltage-dependent anion-selective channel protein 2 OS=Homo sapiens GN=VDAC2 PE=1 SV=2	0.001	3.973	4	1	1	1	294	31.5	7.56	0.89853	0.896656
FALSE	High	Master Protein	P07437	Tubulin beta chain OS=Homo sapiens GN=TUBB PE=1 SV=2	0	140.861	63	20	69	3	444	49.6	4.89	0.890905	0.84582
FALSE	High	Master Protein	P16220	Cyclic AMP-responsive element-binding protein 1 OS=Homo sapiens GN=CREB1 PE=1 SV=2	0	7.951	5	2	6	2	341	36.7	5.57	0.890207	1.45543
FALSE	High	Master Protein	P68363	Tubulin alpha-1B chain OS=Homo sapiens GN=TUBA1B PE=1 SV=1	0	111.38	45	16	64	2	451	50.1	5.06	0.88839	0.784143
FALSE	Medium	Master Protein	Q8NEM7	Transcription factor SPT20 homolog OS=Homo sapiens OX=9606 GN=SUPT20H PE=1 SV=2	0.029	1.389	1	1	1	1	779	85.7	8.48	0.88809	0.889451
FALSE	High	Master Protein	Q13885	Tubulin beta-2A chain OS=Homo sapiens GN=TUBB2A PE=1 SV=1	0	101.658	44	16	48	1	445	49.9	4.89	0.879374	1.43968
FALSE	High	Master Protein	Q7Z406	Myosin-14 OS=Homo sapiens GN=MYH14 PE=1 SV=2	0	86.162	7	15	63	4	1995	227.7	5.6	0.867143	2.57867
FALSE	High	Master Protein	P46779	60S ribosomal protein L28 OS=Homo sapiens GN=RPL28 PE=1 SV=3	0	47.564	43	9	43	9	137	15.7	12.02	0.857414	0.58999
FALSE	High	Master Protein	O43242	26S proteasome non-ATPase regulatory subunit 3 OS=Homo sapiens GN=PSMD3 PE=1 SV=2	0.001	5.899	1	1	6	1	534	60.9	8.44	0.846332	1.15957
FALSE	High	Master Protein	P05141	ADP/ATP translocase 2 OS=Homo sapiens GN=SLC25A5 PE=1 SV=7	0	84.805	36	17	61	1	298	32.8	9.69	0.84624	1.14283
FALSE	High	Master Protein	P42167	Lamina-associated polypeptide 2, isoforms beta/gamma OS=Homo sapiens GN=TMPO PE=1 SV=2	0	11.963	5	2	5	2	454	50.6	9.38	0.83907	0.597509
FALSE	High	Master Protein	P35579	Myosin-9 OS=Homo sapiens GN=MYH9 PE=1 SV=4	0	734.708	46	100	397	76	1960	226.4	5.6	0.806422	0.460978
FALSE	High	Master Protein	P68371	Tubulin beta-4B chain OS=Homo sapiens GN=TUBB4B PE=1 SV=1	0	124.696	59	18	59	2	445	49.8	4.89	0.805677	1.12131
FALSE	High	Master Protein	Q8N9Q2	Protein SREK1IP1 OS=Homo sapiens GN=SREK1IP1 PE=1 SV=1	0	12.477	12	2	9	2	155	18.2	9.85	0.792027	1.24827
FALSE	High	Master Protein	Q01130	Serine/arginine-rich splicing factor 2 OS=Homo sapiens GN=SRSF2 PE=1 SV=4	0	28.926	21	5	22	5	221	25.5	11.85	0.791882	0.544506
FALSE	Medium	Master Protein	Q86XI2	Condensin-2 complex subunit G2 OS=Homo sapiens GN=NCAPG2 PE=1 SV=1	0.013	1.788	1	1	1	1	1143	130.9	6.87	0.790821	1.04524
FALSE	High	Master Protein	O95819	Mitogen-activated protein kinase kinase kinase kinase 4 OS=Homo sapiens GN=MAP4K4 PE=1 SV=2	0.001	5.755	1	1	1	1	1239	142	7.46	0.785229	0.638339
FALSE	High	Master Protein	P60866	40S ribosomal protein S20 OS=Homo sapiens GN=RPS20 PE=1 SV=1	0	56.668	35	8	52	8	119	13.4	9.94	0.771154	0.425179
FALSE	High	Master Protein	Q07065	Cytoskeleton-associated protein 4 OS=Homo sapiens GN=CKAP4 PE=1 SV=2	0	11.954	4	2	3	2	602	66	5.92	0.768337	0.825389
FALSE	High	Master Protein	P50402	Emerin OS=Homo sapiens GN=EMD PE=1 SV=1	0	8.508	5	1	4	1	254	29	5.5	0.754775	0.947277
FALSE	High	Master Protein	Q86VY4	Testis-specific Y-encoded-like protein 5 OS=Homo sapiens GN=TSPYL5 PE=1 SV=2	0	20.561	18	4	7	4	417	45.1	9.54	0.75159	0.924238
FALSE	High	Master Protein	P14866	Heterogeneous nuclear ribonucleoprotein L OS=Homo sapiens GN=HNRNPL PE=1 SV=2	0	263.178	64	32	147	32	589	64.1	8.22	0.75024	0.399379
FALSE	High	Master Protein	Q9BTD8	RNA-binding protein 42 OS=Homo sapiens GN=RBM42 PE=1 SV=1	0	16.876	11	4	11	4	480	50.4	9.63	0.746095	0.378008
FALSE	High	Master Protein	Q5D862	Filaggrin-2 OS=Homo sapiens GN=FLG2 PE=1 SV=1	0	15.13	1	2	3	2	2391	247.9	8.31	0.739885	0.71794
FALSE	High	Master Protein	Q92598	Heat shock protein 105 kDa OS=Homo sapiens GN=HSPH1 PE=1 SV=1	0	16.778	5	4	9	4	858	96.8	5.39	0.738311	0.954947
FALSE	High	Master Protein	P63220	40S ribosomal protein S21 OS=Homo sapiens GN=RPS21 PE=1 SV=1	0	51.581	60	6	35	6	83	9.1	8.5	0.738183	0.532019
FALSE	High	Master Protein	Q96EL2	28S ribosomal protein S24, mitochondrial OS=Homo sapiens GN=MRPS24 PE=1 SV=1	0	9.878	23	2	3	2	167	19	9.38	0.735018	0.750071
FALSE	High	Master Protein	P62891	60S ribosomal protein L39 OS=Homo sapiens GN=RPL39 PE=1 SV=2	0	31.656	20	2	18	2	51	6.4	12.56	0.731252	0.443492
FALSE	High	Master Protein	O15042	U2 snRNP-associated SURP motif-containing protein OS=Homo sapiens GN=U2SURP PE=1 SV=2	0	136.094	30	24	80	24	1029	118.2	8.47	0.726001	0.463063
FALSE	High	Master Protein	Q14999	Cullin-7 OS=Homo sapiens GN=CUL7 PE=1 SV=2	0.001	3.428	0	1	6	1	1698	191	5.87	0.717209	0.669727
FALSE	High	Master Protein	Q71RC2	La-related protein 4 OS=Homo sapiens GN=LARP4 PE=1 SV=3	0	24.931	8	5	10	4	724	80.5	6.61	0.71342	0.552808
FALSE	High	Master Protein	P62917	60S ribosomal protein L8 OS=Homo sapiens GN=RPL8 PE=1 SV=2	0	173.357	61	24	112	24	257	28	11.03	0.712837	0.370165
FALSE	High	Master Protein	Q92804	TATA-binding protein-associated factor 2N OS=Homo sapiens GN=TAF15 PE=1 SV=1	0	174.238	23	21	193	18	592	61.8	8.02	0.706864	0.356629
FALSE	High	Master Protein	P62888	60S ribosomal protein L30 OS=Homo sapiens GN=RPL30 PE=1 SV=2	0	107.273	72	15	92	15	115	12.8	9.63	0.69809	0.349377
FALSE	High	Master Protein	Q9UN86	Ras GTPase-activating protein-binding protein 2 OS=Homo sapiens GN=G3BP2 PE=1 SV=2	0	191.218	49	27	124	25	482	54.1	5.55	0.698003	0.324903
FALSE	High	Master Protein	Q7Z4V5	Hepatoma-derived growth factor-related protein 2 OS=Homo sapiens GN=HDGFRP2 PE=1 SV=1	0	9.018	6	3	4	3	671	74.3	7.49	0.689498	1.37379
FALSE	High	Master Protein	B9A064	Immunoglobulin lambda-like polypeptide 5 OS=Homo sapiens GN=IGLL5 PE=2 SV=2	0.001	4.857	4	1	14	1	214	23	8.84	0.688359	0.758669
FALSE	High	Master Protein	P31946	14-3-3 protein beta/alpha OS=Homo sapiens GN=YWHAB PE=1 SV=3	0	24.907	20	5	17	1	246	28.1	4.83	0.682809	0.579832
FALSE	High	Master Protein	Q9GZT3	SRA stem-loop-interacting RNA-binding protein, mitochondrial OS=Homo sapiens GN=SLIRP PE=1 SV=1	0	82.194	78	10	53	10	109	12.3	10.24	0.677607	0.546361
FALSE	High	Master Protein	Q8IVE3	Pleckstrin homology domain-containing family H member 2 OS=Homo sapiens OX=9606 GN=PLEKHH2 PE=1 SV=2	0.004	2.619	0	1	1	1	1493	168.1	7.56	0.671555	0.996764
FALSE	High	Master Protein	O43818	U3 small nucleolar RNA-interacting protein 2 OS=Homo sapiens GN=RRP9 PE=1 SV=1	0.001	4.83	7	2	4	2	475	51.8	7.85	0.668854	0.556802
FALSE	High	Master Protein	P42263	Glutamate receptor 3 OS=Homo sapiens GN=GRIA3 PE=1 SV=2	0.001	3.098	2	2	4	1	894	101.1	8.54	0.667548	0.593717
FALSE	High	Master Protein	O43567	E3 ubiquitin-protein ligase RNF13 OS=Homo sapiens GN=RNF13 PE=1 SV=1	0.001	3.569	2	1	2	1	381	42.8	4.98	0.665111	0.794934
FALSE	High	Master Protein	P18077	60S ribosomal protein L35a OS=Homo sapiens GN=RPL35A PE=1 SV=2	0	29.853	34	6	44	6	110	12.5	11.06	0.663555	0.309195
FALSE	High	Master Protein	Q14103	Heterogeneous nuclear ribonucleoprotein D0 OS=Homo sapiens GN=HNRNPD PE=1 SV=1	0	154.243	36	21	103	16	355	38.4	7.81	0.65789	0.516601
FALSE	High	Master Protein	Q8N1B4	Vacuolar protein sorting-associated protein 52 homolog OS=Homo sapiens GN=VPS52 PE=1 SV=1	0.001	4.118	1	1	2	1	723	82.2	5.99	0.65421	0.871616
FALSE	High	Master Protein	Q8TAQ2	SWI/SNF complex subunit SMARCC2 OS=Homo sapiens GN=SMARCC2 PE=1 SV=1	0	247.622	35	39	123	27	1214	132.8	5.69	0.653607	0.492241
FALSE	High	Master Protein	P02042	Hemoglobin subunit delta OS=Homo sapiens GN=HBD PE=1 SV=2	0.007	2.048	6	1	1	1	147	16	8.05	0.641627	1.09001
FALSE	Low	Master Protein	P07942	Laminin subunit beta-1 OS=Homo sapiens GN=LAMB1 PE=1 SV=2	0.057	1.007	0	1	3	1	1786	197.9	4.94	0.637367	2.19438
FALSE	High	Master Protein	P49207	60S ribosomal protein L34 OS=Homo sapiens GN=RPL34 PE=1 SV=3	0	44.1	38	7	33	7	117	13.3	11.47	0.636345	0.398412
FALSE	High	Master Protein	P61978	Heterogeneous nuclear ribonucleoprotein K OS=Homo sapiens GN=HNRNPK PE=1 SV=1	0	106.479	47	18	76	18	463	50.9	5.54	0.633852	0.39355	Acetyl [N-Term]
FALSE	High	Master Protein	Q6P5R6	60S ribosomal protein L22-like 1 OS=Homo sapiens GN=RPL22L1 PE=1 SV=2	0	27.421	25	4	15	4	122	14.6	9.38	0.632838	0.512103
FALSE	High	Master Protein	Q9UNX3	60S ribosomal protein L26-like 1 OS=Homo sapiens GN=RPL26L1 PE=1 SV=1	0	130.525	51	17	271	2	145	17.2	10.55	0.631079	0.360107
FALSE	Medium	Master Protein	Q9C0C4	Semaphorin-4C OS=Homo sapiens GN=SEMA4C PE=1 SV=2	0.025	1.519	1	1	6	1	833	92.6	7.28	0.628404	0.732433
FALSE	High	Master Protein	Q7Z2Z2	Elongation factor-like GTPase 1 OS=Homo sapiens GN=EFL1 PE=1 SV=2	0.007	2.032	1	1	1	1	1120	125.4	5.91	0.626207	0.62258
FALSE	High	Master Protein	P52272	Heterogeneous nuclear ribonucleoprotein M OS=Homo sapiens GN=HNRNPM PE=1 SV=3	0	102.91	35	22	74	22	730	77.5	8.7	0.621023	0.607838
FALSE	High	Master Protein	O75531	Barrier-to-autointegration factor OS=Homo sapiens GN=BANF1 PE=1 SV=1	0	10.44	35	2	8	2	89	10.1	6.09	0.616737	0.935373
FALSE	High	Master Protein	Q9NZ01	Very-long-chain enoyl-CoA reductase OS=Homo sapiens GN=TECR PE=1 SV=1	0	13.024	5	2	5	2	308	36	9.45	0.615929	0.911174
FALSE	High	Master Protein	Q8IYD1	Eukaryotic peptide chain release factor GTP-binding subunit ERF3B OS=Homo sapiens GN=GSPT2 PE=1 SV=2	0	19.459	8	4	8	1	628	68.8	5.43	0.612761	1.07862
FALSE	High	Master Protein	P30050	60S ribosomal protein L12 OS=Homo sapiens GN=RPL12 PE=1 SV=1	0	92.536	67	12	62	12	165	17.8	9.42	0.610773	0.246065
FALSE	High	Master Protein	P15531	Nucleoside diphosphate kinase A OS=Homo sapiens GN=NME1 PE=1 SV=1	0	17.432	30	4	12	4	152	17.1	6.19	0.610434	0.526944
FALSE	High	Master Protein	Q14444	Caprin-1 OS=Homo sapiens GN=CAPRIN1 PE=1 SV=2	0	77.962	25	11	34	11	709	78.3	5.25	0.60941	0.633169
FALSE	High	Master Protein	Q5SSJ5	Heterochromatin protein 1-binding protein 3 OS=Homo sapiens GN=HP1BP3 PE=1 SV=1	0	148.001	33	20	117	20	553	61.2	9.67	0.606953	0.264243
FALSE	High	Master Protein	Q4VC05	B-cell CLL/lymphoma 7 protein family member A OS=Homo sapiens GN=BCL7A PE=1 SV=1	0	91.255	47	8	56	6	210	22.8	5.14	0.604419	0.248955
FALSE	High	Master Protein	O76021	Ribosomal L1 domain-containing protein 1 OS=Homo sapiens GN=RSL1D1 PE=1 SV=3	0	148.181	38	23	107	23	490	54.9	10.13	0.600824	0.252079
FALSE	High	Master Protein	Q9NTJ3	Structural maintenance of chromosomes protein 4 OS=Homo sapiens GN=SMC4 PE=1 SV=2	0	13.612	2	3	6	3	1288	147.1	6.79	0.595352	0.638247
FALSE	High	Master Protein	Q9P021	Cysteine-rich PDZ-binding protein OS=Homo sapiens GN=CRIPT PE=1 SV=1	0.001	5.217	19	2	3	2	101	11.2	9.47	0.591245	0.737159
FALSE	High	Master Protein	Q6DN03	Putative histone H2B type 2-C OS=Homo sapiens GN=HIST2H2BC PE=5 SV=3	0	23.746	13	3	24	3	193	21.5	10.7	0.589012	0.250852
FALSE	High	Master Protein	Q9Y2H2	Phosphatidylinositide phosphatase SAC2 OS=Homo sapiens GN=INPP5F PE=1 SV=3	0.001	4.593	1	2	10	2	1132	128.3	7.02	0.588478	0.911045
FALSE	High	Master Protein	Q04837	Single-stranded DNA-binding protein, mitochondrial OS=Homo sapiens GN=SSBP1 PE=1 SV=1	0	46.09	59	8	34	8	148	17.2	9.6	0.58783	0.50433
FALSE	High	Master Protein	P46778	60S ribosomal protein L21 OS=Homo sapiens GN=RPL21 PE=1 SV=2	0	92.455	31	12	68	12	160	18.6	10.49	0.586585	0.248325
FALSE	High	Master Protein	P62633	Cellular nucleic acid-binding protein OS=Homo sapiens GN=CNBP PE=1 SV=1	0	46.307	44	6	28	6	177	19.5	7.71	0.583551	0.657956
FALSE	High	Master Protein	Q7Z6R9	Transcription factor AP-2-delta OS=Homo sapiens GN=TFAP2D PE=2 SV=1	0	7.655	4	2	4	1	452	49.5	8.16	0.580653	0.552096
FALSE	High	Master Protein	Q5VYS8	Terminal uridylyltransferase 7 OS=Homo sapiens GN=ZCCHC6 PE=1 SV=1	0	19.543	4	5	10	5	1495	171.1	6.83	0.577857	0.872945
FALSE	High	Master Protein	P82650	28S ribosomal protein S22, mitochondrial OS=Homo sapiens GN=MRPS22 PE=1 SV=1	0	31.731	20	5	11	5	360	41.3	7.9	0.576912	0.828868
FALSE	High	Master Protein	O00422	Histone deacetylase complex subunit SAP18 OS=Homo sapiens GN=SAP18 PE=1 SV=1	0	41.319	48	8	28	8	153	17.6	9.35	0.575217	0.628716
FALSE	High	Master Protein	Q13263	Transcription intermediary factor 1-beta OS=Homo sapiens GN=TRIM28 PE=1 SV=5	0	57.24	12	10	39	10	835	88.5	5.77	0.575096	0.664353
FALSE	High	Master Protein	Q99547	M-phase phosphoprotein 6 OS=Homo sapiens GN=MPHOSPH6 PE=1 SV=2	0.004	2.448	9	1	1	1	160	19	5.2	0.571102	0.682745
FALSE	High	Master Protein	Q92785	Zinc finger protein ubi-d4 OS=Homo sapiens GN=DPF2 PE=1 SV=2	0	198.026	76	28	137	27	391	44.1	6.33	0.565646	0.220014
FALSE	High	Master Protein	P47914	60S ribosomal protein L29 OS=Homo sapiens GN=RPL29 PE=1 SV=2	0	6.979	4	2	8	2	159	17.7	11.66	0.563918	0.519769
FALSE	High	Master Protein	Q9Y5J1	U3 small nucleolar RNA-associated protein 18 homolog OS=Homo sapiens GN=UTP18 PE=1 SV=3	0	10.015	5	2	5	2	556	62	8.76	0.562191	1.11363
FALSE	High	Master Protein	P10809	60 kDa heat shock protein, mitochondrial OS=Homo sapiens GN=HSPD1 PE=1 SV=2	0	42.085	18	9	18	9	573	61	5.87	0.560831	0.762404
FALSE	High	Master Protein	Q8WUZ0	B-cell CLL/lymphoma 7 protein family member C OS=Homo sapiens GN=BCL7C PE=1 SV=3	0	39.409	51	6	22	5	217	23.5	5.2	0.55964	0.530836
FALSE	High	Master Protein	Q9Y4A5	Transformation/transcription domain-associated protein OS=Homo sapiens GN=TRRAP PE=1 SV=3	0	55.527	5	14	21	14	3859	437.3	8.19	0.555812	0.685463
FALSE	Medium	Master Protein	Q9H583	HEAT repeat-containing protein 1 OS=Homo sapiens GN=HEATR1 PE=1 SV=3	0.011	1.884	0	1	1	1	2144	242.2	6.54	0.554411	0.590149
FALSE	High	Master Protein	P0DMV9	Heat shock 70 kDa protein 1B OS=Homo sapiens GN=HSPA1B PE=1 SV=1	0	264.173	51	32	168	18	641	70	5.66	0.550882	0.198704
FALSE	High	Master Protein	Q96E29	Transcription termination factor 3, mitochondrial OS=Homo sapiens GN=MTERF3 PE=1 SV=2	0	67.394	35	15	49	15	417	47.9	8.53	0.547389	0.379286
FALSE	High	Master Protein	Q9Y3D3	28S ribosomal protein S16, mitochondrial OS=Homo sapiens GN=MRPS16 PE=1 SV=1	0	68.775	60	8	73	8	137	15.3	9.5	0.545798	0.25831
FALSE	High	Master Protein	Q9NPJ1	McKusick-Kaufman/Bardet-Biedl syndromes putative chaperonin OS=Homo sapiens GN=MKKS PE=1 SV=1	0.007	2.137	2	1	5	1	570	62.3	7.08	0.538552	0.739782
FALSE	High	Master Protein	P07197	Neurofilament medium polypeptide OS=Homo sapiens GN=NEFM PE=1 SV=3	0	71.714	21	15	41	14	916	102.4	4.91	0.538171	0.624186
FALSE	High	Master Protein	P20700	Lamin-B1 OS=Homo sapiens GN=LMNB1 PE=1 SV=2	0	10.381	3	2	2	2	586	66.4	5.16	0.536881	0.484717
FALSE	High	Master Protein	O00178	GTP-binding protein 1 OS=Homo sapiens GN=GTPBP1 PE=1 SV=3	0	94.244	28	12	42	12	669	72.4	8.34	0.536761	0.596661
FALSE	High	Master Protein	Q9P032	NADH dehydrogenase [ubiquinone] 1 alpha subcomplex assembly factor 4 OS=Homo sapiens GN=NDUFAF4 PE=1 SV=1	0.001	3.716	9	2	4	1	175	20.3	8.82	0.536455	0.65439
FALSE	High	Master Protein	P13647	Keratin, type II cytoskeletal 5 OS=Homo sapiens GN=KRT5 PE=1 SV=3	0	189.347	39	28	138	15	590	62.3	7.74	0.536042	0.211881
FALSE	High	Master Protein	Q86UE4	Protein LYRIC OS=Homo sapiens GN=MTDH PE=1 SV=2	0	49.662	21	9	20	9	582	63.8	9.32	0.535172	0.65802
FALSE	High	Master Protein	P53985	Monocarboxylate transporter 1 OS=Homo sapiens GN=SLC16A1 PE=1 SV=3	0.007	2.025	1	1	1	1	500	53.9	8.66	0.530235	0.572036
FALSE	High	Master Protein	P23246	Splicing factor, proline- and glutamine-rich OS=Homo sapiens GN=SFPQ PE=1 SV=2	0	238.838	41	28	177	27	707	76.1	9.44	0.528716	0.24428
FALSE	High	Master Protein	P12004	Proliferating cell nuclear antigen OS=Homo sapiens GN=PCNA PE=1 SV=1	0.001	5.914	6	2	2	2	261	28.8	4.69	0.52847	1.01482
FALSE	High	Master Protein	Q9BQG0	Myb-binding protein 1A OS=Homo sapiens GN=MYBBP1A PE=1 SV=2	0	199.378	30	37	103	37	1328	148.8	9.28	0.525927	0.386207
FALSE	High	Master Protein	P09874	Poly [ADP-ribose] polymerase 1 OS=Homo sapiens GN=PARP1 PE=1 SV=4	0	11.954	2	2	6	2	1014	113	8.88	0.524426	0.83829
FALSE	Medium	Master Protein	Q00403	Transcription initiation factor IIB OS=Homo sapiens GN=GTF2B PE=1 SV=1	0.029	1.421	3	1	4	1	316	34.8	8.35	0.523779	0.294139
FALSE	High	Master Protein	Q9NWB6	Arginine and glutamate-rich protein 1 OS=Homo sapiens GN=ARGLU1 PE=1 SV=1	0	57.253	22	9	47	9	273	33.2	10.35	0.521722	0.2366
FALSE	High	Master Protein	Q68D10	Protein SPT2 homolog OS=Homo sapiens GN=SPTY2D1 PE=1 SV=3	0	15.202	7	5	12	5	685	75.6	9.79	0.520653	0.806719
FALSE	High	Master Protein	Q71U36	Tubulin alpha-1A chain OS=Homo sapiens GN=TUBA1A PE=1 SV=1	0	107.463	45	16	61	2	451	50.1	5.06	0.518577	1.25227
FALSE	High	Master Protein	O95793	Double-stranded RNA-binding protein Staufen homolog 1 OS=Homo sapiens GN=STAU1 PE=1 SV=2	0	187.011	50	30	138	27	577	63.1	9.44	0.517643	0.189556
FALSE	High	Master Protein	Q9BW19	Kinesin-like protein KIFC1 OS=Homo sapiens GN=KIFC1 PE=1 SV=2	0.004	2.86	1	1	2	1	673	73.7	8.98	0.507199	1.3759
FALSE	High	Master Protein	P62861	40S ribosomal protein S30 OS=Homo sapiens GN=FAU PE=1 SV=1	0	24.359	19	3	36	3	59	6.6	12.15	0.506968	0.191679
FALSE	High	Master Protein	P52597	Heterogeneous nuclear ribonucleoprotein F OS=Homo sapiens GN=HNRNPF PE=1 SV=3	0	77.83	43	14	51	12	415	45.6	5.58	0.506623	0.439059
FALSE	High	Master Protein	Q13136	Liprin-alpha-1 OS=Homo sapiens GN=PPFIA1 PE=1 SV=1	0.005	2.387	1	1	2	1	1202	135.7	6.29	0.499523	0.767549
FALSE	High	Master Protein	Q9Y5Q9	General transcription factor 3C polypeptide 3 OS=Homo sapiens GN=GTF3C3 PE=1 SV=1	0.003	2.755	1	1	1	1	886	101.2	5.07	0.498289	0.533639
FALSE	High	Master Protein	O00148	ATP-dependent RNA helicase DDX39A OS=Homo sapiens GN=DDX39A PE=1 SV=2	0	46.677	22	9	19	2	427	49.1	5.68	0.496726	0.953214
FALSE	Medium	Master Protein	O75151	Lysine-specific demethylase PHF2 OS=Homo sapiens GN=PHF2 PE=1 SV=4	0.019	1.645	1	1	8	1	1096	120.7	9.17	0.496109	0.367846
FALSE	High	Master Protein	P42677	40S ribosomal protein S27 OS=Homo sapiens GN=RPS27 PE=1 SV=3	0	23.107	32	4	16	2	84	9.5	9.45	0.48944	0.360053
FALSE	High	Master Protein	P57772	Selenocysteine-specific elongation factor OS=Homo sapiens GN=EEFSEC PE=1 SV=4	0	12.716	6	3	4	3	596	65.3	8.35	0.487622	0.864991
FALSE	High	Master Protein	Q8N0T1	Uncharacterized protein C8orf59 OS=Homo sapiens GN=C8orf59 PE=1 SV=4	0.001	3.631	13	1	1	1	100	11.4	10.46	0.486258	0.663491
FALSE	High	Master Protein	O75534	Cold shock domain-containing protein E1 OS=Homo sapiens GN=CSDE1 PE=1 SV=2	0	72.592	18	13	27	13	798	88.8	6.25	0.484316	0.583947
FALSE	High	Master Protein	Q13435	Splicing factor 3B subunit 2 OS=Homo sapiens GN=SF3B2 PE=1 SV=2	0	353.192	53	42	219	42	895	100.2	5.67	0.484092	0.145391
FALSE	High	Master Protein	P14136	Glial fibrillary acidic protein OS=Homo sapiens GN=GFAP PE=1 SV=1	0	18.991	6	3	16	1	432	49.9	5.52	0.483507	0.361854
FALSE	High	Master Protein	Q96GM5	SWI/SNF-related matrix-associated actin-dependent regulator of chromatin subfamily D member 1 OS=Homo sapiens GN=SMARCD1 PE=1 SV=2	0	104.921	44	22	56	18	515	58.2	9.25	0.47965	0.373501
FALSE	Medium	Master Protein	A0PK11	Clarin-2 OS=Homo sapiens OX=9606 GN=CLRN2 PE=2 SV=1	0.016	1.716	3	1	1	1	232	25.4	6.99	0.47917	0.705401
FALSE	High	Master Protein	Q92841	Probable ATP-dependent RNA helicase DDX17 OS=Homo sapiens GN=DDX17 PE=1 SV=2	0	223.316	43	35	158	25	729	80.2	8.27	0.47435	0.16275
FALSE	High	Master Protein	Q99459	Cell division cycle 5-like protein OS=Homo sapiens GN=CDC5L PE=1 SV=2	0	263.125	49	33	143	33	802	92.2	8.18	0.47415	0.154906
FALSE	High	Master Protein	Q9GZR7	ATP-dependent RNA helicase DDX24 OS=Homo sapiens GN=DDX24 PE=1 SV=1	0	134.341	28	21	68	21	859	96.3	9.06	0.472738	0.358077
FALSE	High	Master Protein	Q9Y2W1	Thyroid hormone receptor-associated protein 3 OS=Homo sapiens GN=THRAP3 PE=1 SV=2	0	227.849	31	34	160	33	955	108.6	10.15	0.47154	0.19377
FALSE	High	Master Protein	P08621	U1 small nuclear ribonucleoprotein 70 kDa OS=Homo sapiens GN=SNRNP70 PE=1 SV=2	0	163.414	41	20	105	19	437	51.5	9.94	0.462348	0.145591
FALSE	High	Master Protein	Q15233	Non-POU domain-containing octamer-binding protein OS=Homo sapiens GN=NONO PE=1 SV=4	0	76.912	30	16	46	15	471	54.2	8.95	0.456453	0.36371
FALSE	High	Master Protein	O00541	Pescadillo homolog OS=Homo sapiens GN=PES1 PE=1 SV=1	0	93.474	35	18	52	18	588	68	7.33	0.454379	0.355336
FALSE	High	Master Protein	Q9BQ75	Protein CMSS1 OS=Homo sapiens GN=CMSS1 PE=1 SV=2	0	52.833	34	11	38	10	279	31.9	9.19	0.448515	0.254761
FALSE	High	Master Protein	Q96HS1	Serine/threonine-protein phosphatase PGAM5, mitochondrial OS=Homo sapiens GN=PGAM5 PE=1 SV=2	0	45.091	34	11	26	11	289	32	8.68	0.444746	0.42873
FALSE	High	Master Protein	P61981	14-3-3 protein gamma OS=Homo sapiens GN=YWHAG PE=1 SV=2	0	24.888	18	5	19	1	247	28.3	4.89	0.443945	0.423978
FALSE	High	Master Protein	Q9Y3U8	60S ribosomal protein L36 OS=Homo sapiens GN=RPL36 PE=1 SV=3	0	56.1	30	6	58	6	105	12.2	11.59	0.443897	0.121879
FALSE	High	Master Protein	Q53H12	Acylglycerol kinase, mitochondrial OS=Homo sapiens GN=AGK PE=1 SV=2	0	11.911	6	1	3	1	422	47.1	8.09	0.44371	1.2258
FALSE	High	Master Protein	O43143	Pre-mRNA-splicing factor ATP-dependent RNA helicase DHX15 OS=Homo sapiens GN=DHX15 PE=1 SV=2	0	120.664	27	20	83	20	795	90.9	7.46	0.442294	0.305221
FALSE	High	Master Protein	P51398	28S ribosomal protein S29, mitochondrial OS=Homo sapiens GN=DAP3 PE=1 SV=1	0	183.108	58	26	171	25	398	45.5	8.88	0.440902	0.197405
FALSE	Medium	Master Protein	P12268	Inosine-5'-monophosphate dehydrogenase 2 OS=Homo sapiens GN=IMPDH2 PE=1 SV=2	0.024	1.544	4	1	1	1	514	55.8	6.9	0.440272	0.94571
FALSE	High	Master Protein	O96000	NADH dehydrogenase [ubiquinone] 1 beta subcomplex subunit 10 OS=Homo sapiens GN=NDUFB10 PE=1 SV=3	0.001	5.069	8	1	3	1	172	20.8	8.48	0.438695	0.981595
FALSE	High	Master Protein	Q49A26	Putative oxidoreductase GLYR1 OS=Homo sapiens GN=GLYR1 PE=1 SV=3	0	34.699	13	7	19	7	553	60.5	9.17	0.436133	0.358057
FALSE	High	Master Protein	Q9NPQ8	Synembryn-A OS=Homo sapiens GN=RIC8A PE=1 SV=3	0.001	5.023	1	1	6	1	531	59.7	5.33	0.436026	0.268648
FALSE	Low	Master Protein	Q5T1R4	Transcription factor HIVEP3 OS=Homo sapiens GN=HIVEP3 PE=2 SV=1	0.055	1.027	0	1	1	1	2406	259.3	7.81	0.435973	0.320325
FALSE	High	Master Protein	Q8IWS0	PHD finger protein 6 OS=Homo sapiens GN=PHF6 PE=1 SV=1	0	97.962	38	11	58	11	365	41.3	8.68	0.428892	0.266728
FALSE	High	Master Protein	Q8N983	39S ribosomal protein L43, mitochondrial OS=Homo sapiens GN=MRPL43 PE=1 SV=1	0	74.849	51	13	79	13	215	23.4	8.65	0.425058	0.157311
FALSE	High	Master Protein	P32119	Peroxiredoxin-2 OS=Homo sapiens GN=PRDX2 PE=1 SV=5	0	57.854	65	9	36	8	198	21.9	5.97	0.421342	0.38422
FALSE	High	Master Protein	P04843	Dolichyl-diphosphooligosaccharide--protein glycosyltransferase subunit 1 OS=Homo sapiens GN=RPN1 PE=1 SV=1	0.001	4.587	4	2	2	2	607	68.5	6.38	0.42094	0.461246
FALSE	Medium	Master Protein	Q53QW1	Uncharacterized protein C2orf57 OS=Homo sapiens GN=C2orf57 PE=1 SV=1	0.029	1.398	2	1	1	1	395	41.6	5.12	0.420054	0.640371
FALSE	High	Master Protein	Q13310	Polyadenylate-binding protein 4 OS=Homo sapiens GN=PABPC4 PE=1 SV=1	0	236.732	43	35	195	18	644	70.7	9.26	0.417714	0.214841
FALSE	High	Master Protein	Q9Y2J4	Angiomotin-like protein 2 OS=Homo sapiens OX=9606 GN=AMOTL2 PE=1 SV=3	0.007	2.082	1	1	2	1	779	85.7	7.3	0.415305	0.548425
FALSE	High	Master Protein	P82932	28S ribosomal protein S6, mitochondrial OS=Homo sapiens GN=MRPS6 PE=1 SV=3	0	43.034	46	6	35	6	125	14.2	9.26	0.414182	0.19209
FALSE	High	Master Protein	P52298	Nuclear cap-binding protein subunit 2 OS=Homo sapiens GN=NCBP2 PE=1 SV=1	0	47.64	46	9	54	9	156	18	8.21	0.414077	0.0916415
FALSE	High	Master Protein	Q12962	Transcription initiation factor TFIID subunit 10 OS=Homo sapiens GN=TAF10 PE=1 SV=1	0.002	2.952	6	1	3	1	218	21.7	6.57	0.413457	0.615651
FALSE	High	Master Protein	Q9UKV8	Protein argonaute-2 OS=Homo sapiens GN=AGO2 PE=1 SV=3	0	287.382	62	42	154	32	859	97.1	9.19	0.412736	0.151442	Acetyl [N-Term]
FALSE	High	Master Protein	O75533	Splicing factor 3B subunit 1 OS=Homo sapiens GN=SF3B1 PE=1 SV=3	0	91.064	15	16	36	16	1304	145.7	7.09	0.410753	0.377398
FALSE	High	Master Protein	Q9HD33	39S ribosomal protein L47, mitochondrial OS=Homo sapiens GN=MRPL47 PE=1 SV=2	0	52.822	28	10	91	10	250	29.4	10.37	0.410576	0.170106
FALSE	High	Master Protein	P62314	Small nuclear ribonucleoprotein Sm D1 OS=Homo sapiens GN=SNRPD1 PE=1 SV=1	0	73.484	38	7	142	7	119	13.3	11.56	0.408598	0.244946
FALSE	High	Master Protein	Q9H307	Pinin OS=Homo sapiens GN=PNN PE=1 SV=4	0	139.233	35	23	82	19	717	81.6	7.14	0.406795	0.231653
FALSE	High	Master Protein	Q5BKZ1	DBIRD complex subunit ZNF326 OS=Homo sapiens GN=ZNF326 PE=1 SV=2	0	63.688	21	11	37	11	582	65.6	5.15	0.400776	0.364928
FALSE	High	Master Protein	P27348	14-3-3 protein theta OS=Homo sapiens GN=YWHAQ PE=1 SV=1	0	46.121	33	7	22	4	245	27.7	4.78	0.400676	0.381844
FALSE	High	Master Protein	Q15459	Splicing factor 3A subunit 1 OS=Homo sapiens GN=SF3A1 PE=1 SV=1	0	70.879	21	13	39	13	793	88.8	5.22	0.400158	0.379645
FALSE	High	Master Protein	Q8TCC3	39S ribosomal protein L30, mitochondrial OS=Homo sapiens GN=MRPL30 PE=1 SV=1	0	29.355	26	6	30	6	161	18.5	9.99	0.399797	0.263873
FALSE	High	Master Protein	Q14684	Ribosomal RNA processing protein 1 homolog B OS=Homo sapiens GN=RRP1B PE=1 SV=3	0	176.869	40	25	109	25	758	84.4	9.76	0.398113	0.180489
FALSE	High	Master Protein	Q96EH3	Mitochondrial assembly of ribosomal large subunit protein 1 OS=Homo sapiens GN=MALSU1 PE=1 SV=1	0	7.266	9	1	3	1	234	26.2	5.49	0.397272	0.784028
FALSE	High	Master Protein	Q93034	Cullin-5 OS=Homo sapiens GN=CUL5 PE=1 SV=4	0.004	2.432	3	2	5	2	780	90.9	7.94	0.396989	0.491622
FALSE	High	Master Protein	Q6P161	39S ribosomal protein L54, mitochondrial OS=Homo sapiens GN=MRPL54 PE=1 SV=1	0	27.099	53	6	22	6	138	15.8	9.6	0.396711	0.18968
FALSE	High	Master Protein	O75367	Core histone macro-H2A.1 OS=Homo sapiens GN=H2AFY PE=1 SV=4	0	101.794	42	15	54	10	372	39.6	9.79	0.39537	0.258299
FALSE	High	Master Protein	Q92782	Zinc finger protein neuro-d4 OS=Homo sapiens GN=DPF1 PE=1 SV=2	0	62.961	42	13	56	11	380	42.5	6.86	0.395182	0.260648
FALSE	High	Master Protein	Q99575	Ribonucleases P/MRP protein subunit POP1 OS=Homo sapiens GN=POP1 PE=1 SV=2	0	194.896	38	29	108	29	1024	114.6	9.22	0.393899	0.1872
FALSE	High	Master Protein	O75528	Transcriptional adapter 3 OS=Homo sapiens GN=TADA3 PE=1 SV=1	0.001	6.592	2	1	2	1	432	48.9	6.27	0.393216	0.83689
FALSE	High	Master Protein	Q9NQ50	39S ribosomal protein L40, mitochondrial OS=Homo sapiens GN=MRPL40 PE=1 SV=1	0	49.923	33	6	45	6	206	24.5	9.63	0.393185	0.35415
FALSE	High	Master Protein	P61313	60S ribosomal protein L15 OS=Homo sapiens GN=RPL15 PE=1 SV=2	0	74.114	42	10	43	10	204	24.1	11.62	0.392576	0.190099
FALSE	Medium	Master Protein	Q6PI26	Protein SHQ1 homolog OS=Homo sapiens GN=SHQ1 PE=1 SV=2	0.03	1.383	1	1	1	1	577	65.1	4.79	0.392564	0.474053
FALSE	High	Master Protein	P62312	U6 snRNA-associated Sm-like protein LSm6 OS=Homo sapiens GN=LSM6 PE=1 SV=1	0	12.001	33	3	5	3	80	9.1	9.58	0.390679	0.535184
FALSE	High	Master Protein	P62906	60S ribosomal protein L10a OS=Homo sapiens GN=RPL10A PE=1 SV=2	0	79.438	42	13	48	13	217	24.8	9.94	0.389751	0.186629
FALSE	High	Master Protein	Q96PM5	RING finger and CHY zinc finger domain-containing protein 1 OS=Homo sapiens GN=RCHY1 PE=1 SV=1	0	74.579	44	10	38	10	261	30.1	6.71	0.38898	0.253812
FALSE	High	Master Protein	Q9UEG4	Zinc finger protein 629 OS=Homo sapiens GN=ZNF629 PE=1 SV=2	0	38.315	17	10	22	10	869	96.6	7.93	0.388666	0.576332
FALSE	High	Master Protein	O14497	AT-rich interactive domain-containing protein 1A OS=Homo sapiens GN=ARID1A PE=1 SV=3	0	132.306	14	21	73	21	2285	241.9	6.7	0.385087	0.271944
FALSE	High	Master Protein	O75525	KH domain-containing, RNA-binding, signal transduction-associated protein 3 OS=Homo sapiens GN=KHDRBS3 PE=1 SV=1	0	57.187	21	9	37	6	346	38.8	7.61	0.384777	0.234601
FALSE	High	Master Protein	Q9H3K6	BolA-like protein 2 OS=Homo sapiens GN=BOLA2 PE=1 SV=1	0	10.885	27	2	3	2	86	10.1	6.52	0.381836	1.01153
FALSE	High	Master Protein	Q6UXS9	Inactive caspase-12 OS=Homo sapiens GN=CASP12 PE=2 SV=2	0.006	2.219	6	1	1	1	341	38.8	6.02	0.381585	0.140329
FALSE	High	Master Protein	P43243	Matrin-3 OS=Homo sapiens GN=MATR3 PE=1 SV=2	0	128.275	33	24	78	24	847	94.6	6.25	0.38043	0.21938
FALSE	High	Master Protein	P62829	60S ribosomal protein L23 OS=Homo sapiens GN=RPL23 PE=1 SV=1	0	74.168	63	8	80	8	140	14.9	10.51	0.379869	0.0593334
FALSE	High	Master Protein	P32969	60S ribosomal protein L9 OS=Homo sapiens GN=RPL9 PE=1 SV=1	0	131.748	66	15	103	15	192	21.9	9.95	0.379479	0.0720276
FALSE	High	Master Protein	Q13283	Ras GTPase-activating protein-binding protein 1 OS=Homo sapiens GN=G3BP1 PE=1 SV=1	0	139.115	58	21	87	19	466	52.1	5.52	0.379362	0.175708
FALSE	High	Master Protein	P62424	60S ribosomal protein L7a OS=Homo sapiens GN=RPL7A PE=1 SV=2	0	201.96	48	23	219	23	266	30	10.61	0.376991	0.189678
FALSE	High	Master Protein	P85037	Forkhead box protein K1 OS=Homo sapiens GN=FOXK1 PE=1 SV=1	0	10.864	3	3	3	2	733	75.4	9.32	0.376738	1.29989
FALSE	High	Master Protein	Q8IV33	Uncharacterized protein KIAA0825 OS=Homo sapiens OX=9606 GN=KIAA0825 PE=2 SV=2	0.006	2.289	1	1	1	1	1275	147.7	6.61	0.375625	0.279816
FALSE	High	Master Protein	Q07955	Serine/arginine-rich splicing factor 1 OS=Homo sapiens GN=SRSF1 PE=1 SV=2	0	118.51	48	18	159	14	248	27.7	10.36	0.374707	0.142982
FALSE	High	Master Protein	O15234	Protein CASC3 OS=Homo sapiens GN=CASC3 PE=1 SV=2	0	77.073	26	13	41	13	703	76.2	6.48	0.373501	0.286805
FALSE	High	Master Protein	P51114	Fragile X mental retardation syndrome-related protein 1 OS=Homo sapiens GN=FXR1 PE=1 SV=3	0	64.73	25	12	33	10	621	69.7	6.15	0.371395	0.329031
FALSE	High	Master Protein	Q9Y3C1	Nucleolar protein 16 OS=Homo sapiens GN=NOP16 PE=1 SV=2	0	40.534	30	5	32	5	178	21.2	9.94	0.37135	0.229974
FALSE	High	Master Protein	Q9Y676	28S ribosomal protein S18b, mitochondrial OS=Homo sapiens GN=MRPS18B PE=1 SV=1	0	102.935	55	13	79	13	258	29.4	9.38	0.369211	0.0820504
FALSE	High	Master Protein	P63208	S-phase kinase-associated protein 1 OS=Homo sapiens GN=SKP1 PE=1 SV=2	0	12.287	13	2	4	2	163	18.6	4.54	0.367963	0.734777
FALSE	High	Master Protein	Q96EL3	39S ribosomal protein L53, mitochondrial OS=Homo sapiens GN=MRPL53 PE=1 SV=1	0	61.431	67	7	38	7	112	12.1	8.76	0.367384	0.200311
FALSE	High	Master Protein	Q9Y2R9	28S ribosomal protein S7, mitochondrial OS=Homo sapiens GN=MRPS7 PE=1 SV=2	0	148.202	54	16	147	16	242	28.1	9.99	0.363123	0.0977102
FALSE	High	Master Protein	Q9UQ35	Serine/arginine repetitive matrix protein 2 OS=Homo sapiens GN=SRRM2 PE=1 SV=2	0	238.74	19	38	140	38	2752	299.4	12.06	0.362698	0.132826
FALSE	High	Master Protein	Q14137	Ribosome biogenesis protein BOP1 OS=Homo sapiens GN=BOP1 PE=1 SV=2	0.003	2.826	1	1	22	1	746	83.6	6.19	0.361746	0.480333
FALSE	High	Master Protein	Q96EP5	DAZ-associated protein 1 OS=Homo sapiens GN=DAZAP1 PE=1 SV=1	0	71.38	34	12	34	12	407	43.4	8.56	0.361273	0.238837
FALSE	High	Master Protein	P26378	ELAV-like protein 4 OS=Homo sapiens GN=ELAVL4 PE=1 SV=2	0	103.835	46	16	77	7	380	41.7	9.39	0.360305	0.0972497
FALSE	High	Master Protein	Q99590	Protein SCAF11 OS=Homo sapiens GN=SCAF11 PE=1 SV=2	0	23.005	4	5	12	5	1463	164.6	8.41	0.359706	0.663495
FALSE	High	Master Protein	P22087	rRNA 2'-O-methyltransferase fibrillarin OS=Homo sapiens GN=FBL PE=1 SV=2	0	145.196	59	19	81	14	321	33.8	10.18	0.359646	0.0972041
FALSE	High	Master Protein	P84243	Histone H3.3 OS=Homo sapiens GN=H3F3A PE=1 SV=2	0	74.225	43	11	97	11	136	15.3	11.27	0.358882	0.298446
FALSE	High	Master Protein	Q9HBA0	Transient receptor potential cation channel subfamily V member 4 OS=Homo sapiens GN=TRPV4 PE=1 SV=2	0.003	2.796	1	1	4	1	871	98.2	7.77	0.3583	0.688484
FALSE	High	Master Protein	P84098	60S ribosomal protein L19 OS=Homo sapiens GN=RPL19 PE=1 SV=1	0	112.291	32	12	148	12	196	23.5	11.47	0.357361	0.207376
FALSE	Medium	Master Protein	Q13227	G protein pathway suppressor 2 OS=Homo sapiens OX=9606 GN=GPS2 PE=1 SV=3	0.018	1.674	2	1	1	1	327	36.7	9.52	0.356882	0.993877
FALSE	High	Master Protein	P04114	Apolipoprotein B-100 OS=Homo sapiens GN=APOB PE=1 SV=2	0.001	3.119	0	2	3	2	4563	515.3	7.05	0.354417	0.556372
FALSE	High	Master Protein	Q9NPE2	Neugrin OS=Homo sapiens GN=NGRN PE=1 SV=2	0	70.985	62	17	65	17	291	32.4	9.1	0.35284	0.0879241
FALSE	High	Master Protein	Q9UNZ5	Leydig cell tumor 10 kDa protein homolog OS=Homo sapiens GN=C19orf53 PE=1 SV=1	0	23.077	17	4	17	4	99	10.6	11.55	0.352625	0.367326
FALSE	High	Master Protein	O14908	PDZ domain-containing protein GIPC1 OS=Homo sapiens GN=GIPC1 PE=1 SV=2	0	61.454	31	8	26	7	333	36	6.28	0.351374	0.259409
FALSE	High	Master Protein	P39019	40S ribosomal protein S19 OS=Homo sapiens GN=RPS19 PE=1 SV=2	0	125.996	58	14	150	14	145	16.1	10.32	0.350996	0.187945
FALSE	High	Master Protein	P56270	Myc-associated zinc finger protein OS=Homo sapiens GN=MAZ PE=1 SV=1	0	58.953	16	5	27	5	477	48.6	8.95	0.349623	0.393567
FALSE	High	Master Protein	P26599	Polypyrimidine tract-binding protein 1 OS=Homo sapiens GN=PTBP1 PE=1 SV=1	0	91.888	30	12	46	12	531	57.2	9.17	0.34937	0.206379
FALSE	High	Master Protein	Q9Y3D9	28S ribosomal protein S23, mitochondrial OS=Homo sapiens GN=MRPS23 PE=1 SV=2	0	80.311	58	13	64	13	190	21.8	8.9	0.349058	0.0633189
FALSE	High	Master Protein	Q8WWM7	Ataxin-2-like protein OS=Homo sapiens GN=ATXN2L PE=1 SV=2	0	231.078	40	33	134	33	1075	113.3	8.59	0.348594	0.108626	Acetyl [N-Term]
FALSE	High	Master Protein	P78527	DNA-dependent protein kinase catalytic subunit OS=Homo sapiens GN=PRKDC PE=1 SV=3	0	74.167	5	22	33	22	4128	468.8	7.12	0.348475	0.278536
FALSE	High	Master Protein	Q8NC51	Plasminogen activator inhibitor 1 RNA-binding protein OS=Homo sapiens GN=SERBP1 PE=1 SV=2	0	61.574	27	9	33	8	408	44.9	8.65	0.346697	0.363129
FALSE	High	Master Protein	Q9H8M2	Bromodomain-containing protein 9 OS=Homo sapiens GN=BRD9 PE=1 SV=2	0	12.851	5	2	2	2	597	67	6.19	0.345428	0.378083
FALSE	High	Master Protein	Q9BYN8	28S ribosomal protein S26, mitochondrial OS=Homo sapiens GN=MRPS26 PE=1 SV=1	0	74.624	37	11	48	11	205	24.2	10.39	0.344659	0.100937
FALSE	High	Master Protein	Q8NCA5	Protein FAM98A OS=Homo sapiens GN=FAM98A PE=1 SV=1	0	111.055	40	12	68	11	519	55.4	9.03	0.344614	0.218036
FALSE	High	Master Protein	P10155	60 kDa SS-A/Ro ribonucleoprotein OS=Homo sapiens GN=TROVE2 PE=1 SV=2	0	73.12	27	15	47	15	538	60.6	8.03	0.344418	0.25364
FALSE	High	Master Protein	P42696	RNA-binding protein 34 OS=Homo sapiens GN=RBM34 PE=1 SV=2	0	41.393	23	10	29	10	430	48.5	10.11	0.344035	0.302186
FALSE	High	Master Protein	Q9BVP2	Guanine nucleotide-binding protein-like 3 OS=Homo sapiens GN=GNL3 PE=1 SV=2	0	103.581	37	17	48	16	549	62	9.16	0.341335	0.26922
FALSE	Medium	Master Protein	Q9Y4E6	WD repeat-containing protein 7 OS=Homo sapiens GN=WDR7 PE=1 SV=2	0.048	1.094	0	1	3	1	1490	163.7	6.92	0.340179	1.13286
FALSE	High	Master Protein	Q02809	Procollagen-lysine,2-oxoglutarate 5-dioxygenase 1 OS=Homo sapiens GN=PLOD1 PE=1 SV=2	0	110.061	35	22	61	22	727	83.5	6.95	0.339684	0.249584
FALSE	High	Master Protein	Q16531	DNA damage-binding protein 1 OS=Homo sapiens GN=DDB1 PE=1 SV=1	0	153.538	29	32	87	32	1140	126.9	5.26	0.338982	0.188267
FALSE	High	Master Protein	Q9NPE3	H/ACA ribonucleoprotein complex subunit 3 OS=Homo sapiens GN=NOP10 PE=1 SV=1	0	34.902	58	4	22	4	64	7.7	9.99	0.338413	0.243577
FALSE	High	Master Protein	P13639	Elongation factor 2 OS=Homo sapiens GN=EEF2 PE=1 SV=4	0	20.825	7	7	13	6	858	95.3	6.83	0.337698	0.509992
FALSE	High	Master Protein	Q13151	Heterogeneous nuclear ribonucleoprotein A0 OS=Homo sapiens GN=HNRNPA0 PE=1 SV=1	0	150.558	55	18	102	18	305	30.8	9.29	0.336206	0.0705366	Acetyl [N-Term]
FALSE	High	Master Protein	Q13823	Nucleolar GTP-binding protein 2 OS=Homo sapiens GN=GNL2 PE=1 SV=1	0	60.337	17	12	32	12	731	83.6	9.25	0.336051	0.331913
FALSE	High	Master Protein	Q9BYC9	39S ribosomal protein L20, mitochondrial OS=Homo sapiens GN=MRPL20 PE=1 SV=1	0	53.981	45	7	49	7	149	17.4	10.86	0.33595	0.140163
FALSE	High	Master Protein	Q9H0G5	Nuclear speckle splicing regulatory protein 1 OS=Homo sapiens GN=NSRP1 PE=1 SV=1	0.001	5.346	5	2	2	2	558	66.4	8.84	0.335825	0.389813
FALSE	High	Master Protein	Q6DD87	Zinc finger protein 787 OS=Homo sapiens GN=ZNF787 PE=1 SV=3	0	67.988	29	7	22	6	383	40.5	7.84	0.334616	0.345497
FALSE	High	Master Protein	Q15637	Splicing factor 1 OS=Homo sapiens GN=SF1 PE=1 SV=4	0	113.069	31	14	55	14	639	68.3	8.98	0.33448	0.127369
FALSE	High	Master Protein	P62857	40S ribosomal protein S28 OS=Homo sapiens GN=RPS28 PE=1 SV=1	0	19.497	30	2	9	2	69	7.8	10.7	0.33425	0.230375
FALSE	High	Master Protein	P06748	Nucleophosmin OS=Homo sapiens GN=NPM1 PE=1 SV=2	0	183.474	59	24	133	24	294	32.6	4.78	0.333846	0.138606	Acetyl [N-Term]
FALSE	High	Master Protein	O75569	Interferon-inducible double-stranded RNA-dependent protein kinase activator A OS=Homo sapiens GN=PRKRA PE=1 SV=1	0	97.629	55	14	68	14	313	34.4	8.41	0.333741	0.144978
FALSE	High	Master Protein	Q9Y2R5	28S ribosomal protein S17, mitochondrial OS=Homo sapiens GN=MRPS17 PE=1 SV=1	0	58.481	52	7	58	7	130	14.5	9.85	0.333566	0.0830507
FALSE	High	Master Protein	P62854	40S ribosomal protein S26 OS=Homo sapiens GN=RPS26 PE=1 SV=3	0	41.929	37	5	31	5	115	13	11	0.33117	0.0919938
FALSE	High	Master Protein	Q9Y314	Nitric oxide synthase-interacting protein OS=Homo sapiens GN=NOSIP PE=1 SV=1	0	10.888	9	2	5	2	301	33.2	8.82	0.330966	0.396444
FALSE	High	Master Protein	P62191	26S protease regulatory subunit 4 OS=Homo sapiens GN=PSMC1 PE=1 SV=1	0.004	2.495	5	1	1	1	440	49.2	6.21	0.330142	0.521007
FALSE	High	Master Protein	Q13573	SNW domain-containing protein 1 OS=Homo sapiens GN=SNW1 PE=1 SV=1	0	127.816	38	21	101	21	536	61.5	9.52	0.329532	0.0933619
FALSE	High	Master Protein	Q9H0D6	5'-3' exoribonuclease 2 OS=Homo sapiens GN=XRN2 PE=1 SV=1	0	29.693	7	7	14	7	950	108.5	7.47	0.329074	0.389939
FALSE	High	Master Protein	Q92831	Histone acetyltransferase KAT2B OS=Homo sapiens GN=KAT2B PE=1 SV=3	0.01	1.958	1	1	4	1	832	93	9.01	0.327828	0.191236
FALSE	High	Master Protein	P27635	60S ribosomal protein L10 OS=Homo sapiens GN=RPL10 PE=1 SV=4	0	150.544	52	18	131	18	214	24.6	10.08	0.32699	0.0490722
FALSE	High	Master Protein	Q00059	Transcription factor A, mitochondrial OS=Homo sapiens GN=TFAM PE=1 SV=1	0	47.868	32	9	31	9	246	29.1	9.72	0.326115	0.250877
FALSE	High	Master Protein	P62899	60S ribosomal protein L31 OS=Homo sapiens GN=RPL31 PE=1 SV=1	0	74.312	45	10	100	10	125	14.5	10.54	0.325544	0.218136
FALSE	High	Master Protein	P56182	Ribosomal RNA processing protein 1 homolog A OS=Homo sapiens GN=RRP1 PE=1 SV=1	0	84.458	38	18	56	18	461	52.8	9.33	0.324079	0.218811
FALSE	High	Master Protein	Q13243	Serine/arginine-rich splicing factor 5 OS=Homo sapiens GN=SRSF5 PE=1 SV=1	0	61.017	25	8	45	5	272	31.2	11.59	0.320911	0.101505
FALSE	High	Master Protein	Q8IYB3	Serine/arginine repetitive matrix protein 1 OS=Homo sapiens GN=SRRM1 PE=1 SV=2	0	69.758	14	11	36	11	904	102.3	11.84	0.320097	0.177919
FALSE	High	Master Protein	Q15428	Splicing factor 3A subunit 2 OS=Homo sapiens GN=SF3A2 PE=1 SV=2	0	102.607	27	13	59	13	464	49.2	9.64	0.318391	0.119308	Acetyl [N-Term]
FALSE	High	Master Protein	Q99519	Sialidase-1 OS=Homo sapiens GN=NEU1 PE=1 SV=1	0.004	2.537	1	1	3	1	415	45.4	5.88	0.318296	0.529927
FALSE	Medium	Master Protein	P13073	Cytochrome c oxidase subunit 4 isoform 1, mitochondrial OS=Homo sapiens GN=COX4I1 PE=1 SV=1	0.028	1.445	4	1	1	1	169	19.6	9.51	0.318273	0.384832
FALSE	High	Master Protein	Q96I24	Far upstream element-binding protein 3 OS=Homo sapiens GN=FUBP3 PE=1 SV=2	0	196.129	58	25	107	21	572	61.6	8.38	0.316618	0.0922123
FALSE	High	Master Protein	Q9NW13	RNA-binding protein 28 OS=Homo sapiens GN=RBM28 PE=1 SV=3	0	145.952	32	25	98	25	759	85.7	9.22	0.316478	0.149737
FALSE	High	Master Protein	Q96CM3	RNA pseudouridylate synthase domain-containing protein 4 OS=Homo sapiens GN=RPUSD4 PE=1 SV=1	0	60.046	39	14	58	14	377	42.2	9.88	0.316286	0.117111
FALSE	High	Master Protein	P62913	60S ribosomal protein L11 OS=Homo sapiens GN=RPL11 PE=1 SV=2	0	55.355	38	9	58	9	178	20.2	9.6	0.315561	0.0948173
FALSE	High	Master Protein	Q9Y2X3	Nucleolar protein 58 OS=Homo sapiens GN=NOP58 PE=1 SV=1	0	74.375	25	11	41	11	529	59.5	8.92	0.315233	0.280508
FALSE	High	Master Protein	Q8IXB1	DnaJ homolog subfamily C member 10 OS=Homo sapiens GN=DNAJC10 PE=1 SV=2	0	69.507	18	13	34	12	793	91	7.18	0.314579	0.248842
FALSE	High	Master Protein	C9JLW8	Mapk-regulated corepressor-interacting protein 1 OS=Homo sapiens GN=FAM195B PE=1 SV=1	0	49.306	58	6	30	6	97	10.9	9.41	0.311629	0.102873
FALSE	High	Master Protein	P62158	Calmodulin OS=Homo sapiens GN=CALM1 PE=1 SV=2	0	32.662	27	4	20	4	149	16.8	4.22	0.311381	0.251074
FALSE	High	Master Protein	Q13595	Transformer-2 protein homolog alpha OS=Homo sapiens GN=TRA2A PE=1 SV=1	0	18.626	16	4	12	3	282	32.7	11.27	0.310827	0.420256
FALSE	High	Master Protein	Q9HAV7	GrpE protein homolog 1, mitochondrial OS=Homo sapiens GN=GRPEL1 PE=1 SV=2	0	100.666	56	12	80	12	217	24.3	8.12	0.310791	0.0766932
FALSE	High	Master Protein	P09001	39S ribosomal protein L3, mitochondrial OS=Homo sapiens GN=MRPL3 PE=1 SV=1	0	121.481	45	17	70	17	348	38.6	9.48	0.309765	0.0972344
FALSE	High	Master Protein	Q14978	Nucleolar and coiled-body phosphoprotein 1 OS=Homo sapiens GN=NOLC1 PE=1 SV=2	0	37.755	8	7	23	7	699	73.6	9.47	0.308621	0.2907
FALSE	High	Master Protein	O94906	Pre-mRNA-processing factor 6 OS=Homo sapiens GN=PRPF6 PE=1 SV=1	0	36.907	9	8	14	8	941	106.9	8.25	0.30795	0.397245
FALSE	High	Master Protein	Q9UGY1	Nucleolar protein 12 OS=Homo sapiens GN=NOL12 PE=1 SV=1	0	37.007	44	7	21	7	213	24.6	10.23	0.307603	0.182615
FALSE	High	Master Protein	O95639	Cleavage and polyadenylation specificity factor subunit 4 OS=Homo sapiens GN=CPSF4 PE=1 SV=1	0	6.774	11	2	3	2	269	30.2	8.31	0.307563	0.34907
FALSE	High	Master Protein	Q8N474	Secreted frizzled-related protein 1 OS=Homo sapiens GN=SFRP1 PE=1 SV=1	0	73.592	37	11	36	11	314	35.4	8.85	0.307163	0.219823
FALSE	High	Master Protein	Q4G0J3	La-related protein 7 OS=Homo sapiens GN=LARP7 PE=1 SV=1	0	115.304	38	22	97	22	582	66.9	9.55	0.30647	0.0932218
FALSE	High	Master Protein	Q96FZ2	Embryonic stem cell-specific 5-hydroxymethylcytosine-binding protein OS=Homo sapiens GN=HMCES PE=1 SV=1	0.004	2.616	3	1	2	1	354	40.5	8.15	0.30552	0.42503
FALSE	High	Master Protein	Q9BYD6	39S ribosomal protein L1, mitochondrial OS=Homo sapiens GN=MRPL1 PE=1 SV=2	0	28.026	14	5	21	5	325	36.9	8.78	0.304734	0.287041
FALSE	High	Master Protein	Q9NZB2	Constitutive coactivator of PPAR-gamma-like protein 1 OS=Homo sapiens GN=FAM120A PE=1 SV=2	0	191.153	38	32	108	30	1118	121.8	8.88	0.3044	0.104062
FALSE	High	Master Protein	P10599	Thioredoxin OS=Homo sapiens GN=TXN PE=1 SV=3	0	26.619	41	4	17	4	105	11.7	4.92	0.304303	0.212228
FALSE	High	Master Protein	Q86YZ3	Hornerin OS=Homo sapiens GN=HRNR PE=1 SV=2	0	50.079	9	6	17	6	2850	282.2	10.04	0.303431	0.300155
FALSE	Medium	Master Protein	Q9Y5L4	Mitochondrial import inner membrane translocase subunit Tim13 OS=Homo sapiens GN=TIMM13 PE=1 SV=1	0.01	1.91	8	1	4	1	95	10.5	8.18	0.303141	0.439499
FALSE	High	Master Protein	Q9BSC4	Nucleolar protein 10 OS=Homo sapiens GN=NOL10 PE=1 SV=1	0.001	6.363	2	2	2	2	688	80.3	8.46	0.302007	0.5692
FALSE	High	Master Protein	Q00839	Heterogeneous nuclear ribonucleoprotein U OS=Homo sapiens GN=HNRNPU PE=1 SV=6	0	372	39	48	263	47	825	90.5	6	0.301345	0.146423
FALSE	High	Master Protein	Q08211	ATP-dependent RNA helicase A OS=Homo sapiens GN=DHX9 PE=1 SV=4	0	265.274	37	40	145	40	1270	140.9	6.84	0.30094	0.112604
FALSE	Medium	Master Protein	O43159	Ribosomal RNA-processing protein 8 OS=Homo sapiens GN=RRP8 PE=1 SV=2	0.028	1.448	2	1	3	1	456	50.7	9.42	0.30068	0.480483
FALSE	High	Master Protein	P22492	Histone H1t OS=Homo sapiens GN=HIST1H1T PE=2 SV=4	0	53.726	16	7	29	2	207	22	11.71	0.300185	0.497726
FALSE	High	Master Protein	P63244	Receptor of activated protein C kinase 1 OS=Homo sapiens GN=RACK1 PE=1 SV=3	0	32.829	26	8	19	8	317	35.1	7.69	0.2992	0.349325
FALSE	High	Master Protein	O43390	Heterogeneous nuclear ribonucleoprotein R OS=Homo sapiens GN=HNRNPR PE=1 SV=1	0	167.699	45	26	100	21	633	70.9	8.13	0.29903	0.0623099
FALSE	High	Master Protein	Q9BYD2	39S ribosomal protein L9, mitochondrial OS=Homo sapiens GN=MRPL9 PE=1 SV=2	0	91.158	46	14	67	14	267	30.2	10.08	0.297466	0.0645587
FALSE	High	Master Protein	P11021	78 kDa glucose-regulated protein OS=Homo sapiens GN=HSPA5 PE=1 SV=2	0	398.748	60	49	298	42	654	72.3	5.16	0.297196	0.125729
FALSE	Medium	Master Protein	Q8N1K5	Protein THEMIS OS=Homo sapiens GN=THEMIS PE=1 SV=3	0.032	1.31	1	1	2	1	641	73.4	5.9	0.296908	0.375602
FALSE	High	Master Protein	Q9BWJ5	Splicing factor 3B subunit 5 OS=Homo sapiens GN=SF3B5 PE=1 SV=1	0	44.569	66	5	24	5	86	10.1	6.35	0.296854	0.0930571
FALSE	High	Master Protein	P82933	28S ribosomal protein S9, mitochondrial OS=Homo sapiens GN=MRPS9 PE=1 SV=2	0	209.747	54	31	197	31	396	45.8	9.51	0.296756	0.0424546
FALSE	High	Master Protein	Q8IUE6	Histone H2A type 2-B OS=Homo sapiens GN=HIST2H2AB PE=1 SV=3	0	99.549	38	14	144	2	130	14	10.89	0.296716	0.129616
FALSE	High	Master Protein	P14618	Pyruvate kinase PKM OS=Homo sapiens GN=PKM PE=1 SV=4	0	19.911	14	5	8	5	531	57.9	7.84	0.29594	0.270501
FALSE	High	Master Protein	Q6P087	RNA pseudouridylate synthase domain-containing protein 3 OS=Homo sapiens GN=RPUSD3 PE=1 SV=3	0	40.708	28	8	39	8	351	38.4	10.32	0.290085	0.153774
FALSE	High	Master Protein	Q9Y3F4	Serine-threonine kinase receptor-associated protein OS=Homo sapiens GN=STRAP PE=1 SV=1	0.001	5.207	2	1	5	1	350	38.4	5.12	0.290066	0.424925
FALSE	High	Master Protein	Q9NX58	Cell growth-regulating nucleolar protein OS=Homo sapiens GN=LYAR PE=1 SV=2	0	99.873	37	12	66	12	379	43.6	9.54	0.290009	0.135475
FALSE	High	Master Protein	Q6ZN17	Protein lin-28 homolog B OS=Homo sapiens GN=LIN28B PE=1 SV=1	0	78.762	61	11	46	11	250	27.1	8.91	0.289992	0.133993
FALSE	High	Master Protein	P46783	40S ribosomal protein S10 OS=Homo sapiens GN=RPS10 PE=1 SV=1	0	73.411	51	11	69	11	165	18.9	10.15	0.289382	0.0611658
FALSE	High	Master Protein	Q9Y3C6	Peptidyl-prolyl cis-trans isomerase-like 1 OS=Homo sapiens GN=PPIL1 PE=1 SV=1	0	21.792	25	3	8	3	166	18.2	7.99	0.289161	0.572156
FALSE	High	Master Protein	O75683	Surfeit locus protein 6 OS=Homo sapiens GN=SURF6 PE=1 SV=3	0	61.776	29	10	41	10	361	41.4	10.64	0.28908	0.146365
FALSE	High	Master Protein	P07305	Histone H1.0 OS=Homo sapiens GN=H1F0 PE=1 SV=3	0	27.585	21	5	26	5	194	20.9	10.84	0.287853	0.450988
FALSE	High	Master Protein	P21741	Midkine OS=Homo sapiens GN=MDK PE=1 SV=1	0	28.605	36	4	14	4	143	15.6	9.79	0.287565	0.377181
FALSE	High	Master Protein	P35659	Protein DEK OS=Homo sapiens GN=DEK PE=1 SV=1	0	58.136	30	11	41	11	375	42.6	8.56	0.28563	0.149149
FALSE	High	Master Protein	P25205	DNA replication licensing factor MCM3 OS=Homo sapiens GN=MCM3 PE=1 SV=3	0.001	5.251	1	1	1	1	808	90.9	5.77	0.283543	0.518524
FALSE	High	Master Protein	Q9NVN8	Guanine nucleotide-binding protein-like 3-like protein OS=Homo sapiens GN=GNL3L PE=1 SV=1	0	10.277	10	3	4	3	582	65.5	8.44	0.283296	0.368402
FALSE	High	Master Protein	Q9NRX2	39S ribosomal protein L17, mitochondrial OS=Homo sapiens GN=MRPL17 PE=1 SV=1	0	53.663	42	8	78	8	175	20	10.11	0.283287	0.0633985
FALSE	High	Master Protein	Q92552	28S ribosomal protein S27, mitochondrial OS=Homo sapiens GN=MRPS27 PE=1 SV=3	0	80.595	33	16	51	16	414	47.6	6.18	0.282861	0.254257
FALSE	High	Master Protein	Q8WXX5	DnaJ homolog subfamily C member 9 OS=Homo sapiens GN=DNAJC9 PE=1 SV=1	0	54.935	42	10	36	10	260	29.9	5.73	0.282738	0.18275
FALSE	High	Master Protein	Q9NPA8	Transcription and mRNA export factor ENY2 OS=Homo sapiens GN=ENY2 PE=1 SV=1	0	23.289	48	5	16	5	101	11.5	9.33	0.281453	0.216703
FALSE	High	Master Protein	P17987	T-complex protein 1 subunit alpha OS=Homo sapiens GN=TCP1 PE=1 SV=1	0	16.466	5	3	5	3	556	60.3	6.11	0.281285	0.4339
FALSE	High	Master Protein	P62753	40S ribosomal protein S6 OS=Homo sapiens GN=RPS6 PE=1 SV=1	0	118.878	39	19	79	19	249	28.7	10.84	0.280615	0.0807415
FALSE	High	Master Protein	Q9P0M6	Core histone macro-H2A.2 OS=Homo sapiens GN=H2AFY2 PE=1 SV=3	0	52.197	31	10	27	6	372	40	9.69	0.279494	0.315988
FALSE	High	Master Protein	Q03701	CCAAT/enhancer-binding protein zeta OS=Homo sapiens GN=CEBPZ PE=1 SV=3	0	46.542	10	11	19	11	1054	120.9	5.94	0.276272	0.321818
FALSE	High	Master Protein	P52292	Importin subunit alpha-1 OS=Homo sapiens GN=KPNA2 PE=1 SV=1	0	9.467	6	3	5	3	529	57.8	5.4	0.275485	0.437294
FALSE	High	Master Protein	P41250	Glycine--tRNA ligase OS=Homo sapiens GN=GARS PE=1 SV=3	0	15.056	10	5	13	5	739	83.1	7.03	0.271108	0.445488
FALSE	High	Master Protein	Q9HAU5	Regulator of nonsense transcripts 2 OS=Homo sapiens GN=UPF2 PE=1 SV=1	0	8.03	1	2	4	2	1272	147.7	5.69	0.270047	0.335229
FALSE	High	Master Protein	O75616	GTPase Era, mitochondrial OS=Homo sapiens GN=ERAL1 PE=1 SV=2	0	83.705	43	14	81	14	437	48.3	8.84	0.267865	0.0743535
FALSE	High	Master Protein	P56556	NADH dehydrogenase [ubiquinone] 1 alpha subcomplex subunit 6 OS=Homo sapiens GN=NDUFA6 PE=1 SV=3	0.001	4.662	5	1	2	1	154	17.9	10.14	0.267861	0.38436
FALSE	High	Master Protein	P21912	Succinate dehydrogenase [ubiquinone] iron-sulfur subunit, mitochondrial OS=Homo sapiens GN=SDHB PE=1 SV=3	0	71.081	38	10	38	10	280	31.6	8.76	0.267372	0.161529
FALSE	High	Master Protein	O60942	mRNA-capping enzyme OS=Homo sapiens GN=RNGTT PE=1 SV=1	0.003	2.655	2	1	8	1	597	68.5	8.13	0.266999	0.168137
FALSE	High	Master Protein	P09429	High mobility group protein B1 OS=Homo sapiens GN=HMGB1 PE=1 SV=3	0	77.922	48	12	39	10	215	24.9	5.74	0.265123	0.166219
FALSE	High	Master Protein	Q6P1L8	39S ribosomal protein L14, mitochondrial OS=Homo sapiens GN=MRPL14 PE=1 SV=1	0	29.448	35	5	26	5	145	15.9	10.24	0.26489	0.137536
FALSE	High	Master Protein	P00403	Cytochrome c oxidase subunit 2 OS=Homo sapiens GN=MT-CO2 PE=1 SV=1	0.002	2.952	4	1	5	1	227	25.5	4.82	0.26422	0.311679
FALSE	High	Master Protein	P39023	60S ribosomal protein L3 OS=Homo sapiens GN=RPL3 PE=1 SV=2	0	318.945	52	40	233	40	403	46.1	10.18	0.263957	0.0799811
FALSE	High	Master Protein	Q9NVS2	28S ribosomal protein S18a, mitochondrial OS=Homo sapiens GN=MRPS18A PE=1 SV=1	0	59.674	58	12	54	12	196	22.2	10.33	0.263204	0.0955844
FALSE	High	Master Protein	Q9BQ04	RNA-binding protein 4B OS=Homo sapiens GN=RBM4B PE=1 SV=1	0	18.932	13	5	10	5	359	40.1	6.74	0.262564	0.351559
FALSE	High	Master Protein	Q96SI9	Spermatid perinuclear RNA-binding protein OS=Homo sapiens GN=STRBP PE=1 SV=1	0	150.23	36	26	105	18	672	73.6	8.72	0.259556	0.175604
FALSE	High	Master Protein	Q5T653	39S ribosomal protein L2, mitochondrial OS=Homo sapiens GN=MRPL2 PE=1 SV=2	0	62.63	38	10	36	10	305	33.3	11.3	0.259203	0.0939534
FALSE	High	Master Protein	Q9UBS4	DnaJ homolog subfamily B member 11 OS=Homo sapiens GN=DNAJB11 PE=1 SV=1	0	16.106	16	4	11	4	358	40.5	6.18	0.258558	0.681294
FALSE	High	Master Protein	P08579	U2 small nuclear ribonucleoprotein B'' OS=Homo sapiens GN=SNRPB2 PE=1 SV=1	0	83.173	55	14	83	10	225	25.5	9.72	0.257953	0.0816412
FALSE	High	Master Protein	Q14157	Ubiquitin-associated protein 2-like OS=Homo sapiens GN=UBAP2L PE=1 SV=2	0	63.458	13	9	33	9	1087	114.5	7.11	0.257299	0.267366
FALSE	High	Master Protein	O75643	U5 small nuclear ribonucleoprotein 200 kDa helicase OS=Homo sapiens GN=SNRNP200 PE=1 SV=2	0	197.287	23	42	120	42	2136	244.4	6.06	0.257116	0.147065
FALSE	High	Master Protein	P46776	60S ribosomal protein L27a OS=Homo sapiens GN=RPL27A PE=1 SV=2	0	45.214	32	8	63	8	148	16.6	11	0.253458	0.114628
FALSE	High	Master Protein	O00505	Importin subunit alpha-4 OS=Homo sapiens GN=KPNA3 PE=1 SV=2	0	11.027	4	2	5	2	521	57.8	4.94	0.251785	0.389406
FALSE	High	Master Protein	O95926	Pre-mRNA-splicing factor SYF2 OS=Homo sapiens GN=SYF2 PE=1 SV=1	0	92.83	47	10	40	10	243	28.7	8.4	0.251326	0.111029
FALSE	High	Master Protein	O43920	NADH dehydrogenase [ubiquinone] iron-sulfur protein 5 OS=Homo sapiens GN=NDUFS5 PE=1 SV=3	0	13.193	19	2	3	2	106	12.5	9.14	0.251038	0.468585
FALSE	Medium	Master Protein	Q13526	Peptidyl-prolyl cis-trans isomerase NIMA-interacting 1 OS=Homo sapiens GN=PIN1 PE=1 SV=1	0.047	1.105	9	1	1	1	163	18.2	8.82	0.248919	0.360774
FALSE	High	Master Protein	P46782	40S ribosomal protein S5 OS=Homo sapiens GN=RPS5 PE=1 SV=4	0	81.695	39	13	44	13	204	22.9	9.72	0.248824	0.16062
FALSE	High	Master Protein	Q4U2R6	39S ribosomal protein L51, mitochondrial OS=Homo sapiens GN=MRPL51 PE=1 SV=1	0	27.949	23	5	29	5	128	15.1	11.27	0.248768	0.0712297
FALSE	High	Master Protein	Q12824	SWI/SNF-related matrix-associated actin-dependent regulator of chromatin subfamily B member 1 OS=Homo sapiens GN=SMARCB1 PE=1 SV=2	0	46.022	32	8	27	8	385	44.1	6.23	0.248691	0.234591
FALSE	High	Master Protein	P02533	Keratin, type I cytoskeletal 14 OS=Homo sapiens GN=KRT14 PE=1 SV=4	0	164.047	49	25	96	6	472	51.5	5.16	0.248281	0.079862
FALSE	Medium	Master Protein	O15164	Transcription intermediary factor 1-alpha OS=Homo sapiens GN=TRIM24 PE=1 SV=3	0.011	1.837	1	1	3	1	1050	116.8	7.11	0.248092	0.0616255
FALSE	High	Master Protein	Q8IX01	SURP and G-patch domain-containing protein 2 OS=Homo sapiens GN=SUGP2 PE=1 SV=2	0	21.526	5	6	8	6	1082	120.1	7.28	0.247699	0.386868
FALSE	High	Master Protein	Q9H814	Phosphorylated adapter RNA export protein OS=Homo sapiens GN=PHAX PE=1 SV=1	0	66.277	26	10	36	10	394	44.4	5.4	0.246284	0.16692
FALSE	Medium	Master Protein	Q6ZMR3	L-lactate dehydrogenase A-like 6A OS=Homo sapiens GN=LDHAL6A PE=2 SV=1	0.026	1.474	2	1	4	1	332	36.5	6.99	0.245833	0.331355
FALSE	High	Master Protein	Q14119	Vascular endothelial zinc finger 1 OS=Homo sapiens GN=VEZF1 PE=1 SV=2	0.005	2.399	2	1	1	1	521	56.9	9.52	0.245288	0.307058
FALSE	High	Master Protein	Q9H6F5	Coiled-coil domain-containing protein 86 OS=Homo sapiens GN=CCDC86 PE=1 SV=1	0	109.964	51	13	58	13	360	40.2	10.33	0.243754	0.0621807
FALSE	High	Master Protein	Q96I25	Splicing factor 45 OS=Homo sapiens GN=RBM17 PE=1 SV=1	0	64.325	30	10	34	10	401	44.9	5.97	0.243487	0.131475
FALSE	High	Master Protein	Q9BZE4	Nucleolar GTP-binding protein 1 OS=Homo sapiens GN=GTPBP4 PE=1 SV=3	0	138.027	39	23	80	23	634	73.9	9.5	0.242967	0.150231
FALSE	High	Master Protein	Q13601	KRR1 small subunit processome component homolog OS=Homo sapiens GN=KRR1 PE=1 SV=4	0	58.592	26	11	38	11	381	43.6	9.77	0.242911	0.123558
FALSE	High	Master Protein	Q9Y2W2	WW domain-binding protein 11 OS=Homo sapiens GN=WBP11 PE=1 SV=1	0	128.665	37	19	60	19	641	70	8.38	0.240419	0.114355
FALSE	High	Master Protein	P62258	14-3-3 protein epsilon OS=Homo sapiens GN=YWHAE PE=1 SV=1	0	20.676	15	4	18	2	255	29.2	4.74	0.238841	0.317468
FALSE	High	Master Protein	Q9H0U6	39S ribosomal protein L18, mitochondrial OS=Homo sapiens GN=MRPL18 PE=1 SV=1	0	76.009	59	8	33	8	180	20.6	9.54	0.238043	0.0744215
FALSE	High	Master Protein	Q9Y3Y2	Chromatin target of PRMT1 protein OS=Homo sapiens GN=CHTOP PE=1 SV=2	0	48.257	34	9	35	9	248	26.4	12.23	0.237832	0.0985494
FALSE	Medium	Master Protein	Q9NRZ9	Lymphoid-specific helicase OS=Homo sapiens GN=HELLS PE=1 SV=1	0.01	1.916	1	1	1	1	838	97	7.93	0.237504	0.578486
FALSE	High	Master Protein	P05060	Secretogranin-1 OS=Homo sapiens GN=CHGB PE=1 SV=2	0	39.155	14	8	24	8	677	78.2	5.07	0.236879	0.215951
FALSE	High	Master Protein	P60891	Ribose-phosphate pyrophosphokinase 1 OS=Homo sapiens GN=PRPS1 PE=1 SV=2	0	22.081	14	4	13	4	318	34.8	6.98	0.236349	0.422416
FALSE	High	Master Protein	O43148	mRNA cap guanine-N7 methyltransferase OS=Homo sapiens GN=RNMT PE=1 SV=1	0	80.738	32	14	41	14	476	54.8	6.61	0.234421	0.0548554
FALSE	High	Master Protein	Q9UKM9	RNA-binding protein Raly OS=Homo sapiens GN=RALY PE=1 SV=1	0	143.927	61	22	129	22	306	32.4	9.17	0.234249	0.0976393
FALSE	Medium	Master Protein	Q8IYP9	Palmitoyltransferase ZDHHC23 OS=Homo sapiens OX=9606 GN=ZDHHC23 PE=1 SV=3	0.027	1.453	2	1	1	1	409	46	8.63	0.234206	0.392561
FALSE	High	Master Protein	Q9NSI2	Protein FAM207A OS=Homo sapiens GN=FAM207A PE=1 SV=2	0	28.829	34	6	24	6	230	25.4	11.08	0.233235	0.162754
FALSE	High	Master Protein	P61353	60S ribosomal protein L27 OS=Homo sapiens GN=RPL27 PE=1 SV=2	0	113.819	54	18	117	18	136	15.8	10.56	0.231888	0.0723596
FALSE	High	Master Protein	Q96PM9	Zinc finger protein 385A OS=Homo sapiens GN=ZNF385A PE=1 SV=2	0	45.402	33	9	27	9	386	40.4	9.86	0.231537	0.112272
FALSE	High	Master Protein	P18621	60S ribosomal protein L17 OS=Homo sapiens GN=RPL17 PE=1 SV=3	0	239.481	52	27	257	26	184	21.4	10.17	0.230718	0.0828659
FALSE	High	Master Protein	Q9P258	Protein RCC2 OS=Homo sapiens GN=RCC2 PE=1 SV=2	0	14.865	7	4	7	4	522	56	8.78	0.228075	0.374557
FALSE	High	Master Protein	O96019	Actin-like protein 6A OS=Homo sapiens GN=ACTL6A PE=1 SV=1	0	90.943	43	13	42	13	429	47.4	5.6	0.227022	0.116863
FALSE	High	Master Protein	Q15424	Scaffold attachment factor B1 OS=Homo sapiens GN=SAFB PE=1 SV=4	0	154.584	27	22	85	12	915	102.6	5.47	0.226964	0.0540777
FALSE	High	Master Protein	Q9NWH9	SAFB-like transcription modulator OS=Homo sapiens GN=SLTM PE=1 SV=2	0	98.914	17	16	42	16	1034	117.1	7.87	0.226963	0.106546
FALSE	High	Master Protein	Q6PK04	Coiled-coil domain-containing protein 137 OS=Homo sapiens GN=CCDC137 PE=1 SV=1	0	31.248	22	6	23	6	289	33.2	10.93	0.224769	0.207421
FALSE	High	Master Protein	Q9NWT1	p21-activated protein kinase-interacting protein 1 OS=Homo sapiens GN=PAK1IP1 PE=1 SV=2	0	20.041	10	4	11	4	392	43.9	8.91	0.22464	0.336686
FALSE	High	Master Protein	P82914	28S ribosomal protein S15, mitochondrial OS=Homo sapiens GN=MRPS15 PE=1 SV=1	0	44.255	25	9	39	9	257	29.8	10.48	0.223927	0.0793339
FALSE	High	Master Protein	Q86X55	Histone-arginine methyltransferase CARM1 OS=Homo sapiens GN=CARM1 PE=1 SV=3	0	71.024	24	10	33	10	608	65.8	6.73	0.223502	0.096751
FALSE	High	Master Protein	P18583	Protein SON OS=Homo sapiens GN=SON PE=1 SV=4	0	37.152	6	8	27	8	2426	263.7	5.64	0.222296	0.24504
FALSE	Medium	Master Protein	Q07960	Rho GTPase-activating protein 1 OS=Homo sapiens GN=ARHGAP1 PE=1 SV=1	0.027	1.45	2	1	1	1	439	50.4	6.29	0.221226	0.136049
FALSE	High	Master Protein	Q13242	Serine/arginine-rich splicing factor 9 OS=Homo sapiens GN=SRSF9 PE=1 SV=1	0	77.082	48	13	56	12	221	25.5	8.65	0.220729	0.0284966
FALSE	High	Master Protein	P78347	General transcription factor II-I OS=Homo sapiens GN=GTF2I PE=1 SV=2	0	8.335	3	3	6	3	998	112.3	6.39	0.22023	0.483891
FALSE	High	Master Protein	Q14690	Protein RRP5 homolog OS=Homo sapiens GN=PDCD11 PE=1 SV=3	0	28.29	3	6	11	6	1871	208.6	8.87	0.219934	0.341136
FALSE	High	Master Protein	P16615	Sarcoplasmic/endoplasmic reticulum calcium ATPase 2 OS=Homo sapiens GN=ATP2A2 PE=1 SV=1	0.001	4.21	1	1	3	1	1042	114.7	5.34	0.219361	0.270309
FALSE	Medium	Master Protein	O15116	U6 snRNA-associated Sm-like protein LSm1 OS=Homo sapiens GN=LSM1 PE=1 SV=1	0.038	1.235	5	1	2	1	133	15.2	5.22	0.216899	0.299037
FALSE	High	Master Protein	Q14406	Chorionic somatomammotropin hormone-like 1 OS=Homo sapiens GN=CSHL1 PE=2 SV=2	0.004	2.431	4	1	14	1	222	25.4	5.91	0.21682	0.213879
FALSE	High	Master Protein	P25398	40S ribosomal protein S12 OS=Homo sapiens GN=RPS12 PE=1 SV=3	0	173.394	58	20	146	20	132	14.5	7.21	0.215548	0.168343
FALSE	High	Master Protein	P02545	Prelamin-A/C OS=Homo sapiens GN=LMNA PE=1 SV=1	0	46.377	12	8	20	8	664	74.1	7.02	0.215217	0.214349
FALSE	High	Master Protein	E9PRG8	Uncharacterized protein C11orf98 OS=Homo sapiens GN=C11orf98 PE=4 SV=1	0	12.702	17	2	14	2	122	13.8	11.69	0.215019	0.0668065
FALSE	High	Master Protein	Q13247	Serine/arginine-rich splicing factor 6 OS=Homo sapiens GN=SRSF6 PE=1 SV=2	0	56.335	28	10	42	5	344	39.6	11.43	0.214357	0.0346683
FALSE	High	Master Protein	Q9H6S0	Probable ATP-dependent RNA helicase YTHDC2 OS=Homo sapiens GN=YTHDC2 PE=1 SV=2	0	88.153	15	17	43	17	1430	160.1	8.4	0.213628	0.190501
FALSE	High	Master Protein	Q9NW07	Zinc finger protein 358 OS=Homo sapiens OX=9606 GN=ZNF358 PE=1 SV=2	0.001	3.855	2	1	2	1	568	59.3	6.6	0.213044	0.298543
FALSE	High	Master Protein	P17844	Probable ATP-dependent RNA helicase DDX5 OS=Homo sapiens GN=DDX5 PE=1 SV=1	0	175.76	43	29	145	19	614	69.1	8.92	0.212119	0.0560531
FALSE	High	Master Protein	Q9UGU5	HMG domain-containing protein 4 OS=Homo sapiens GN=HMGXB4 PE=1 SV=2	0.004	2.525	3	1	2	1	601	65.7	9.32	0.212084	0.309462
FALSE	High	Master Protein	Q92522	Histone H1x OS=Homo sapiens GN=H1FX PE=1 SV=1	0	122.192	37	14	110	14	213	22.5	10.76	0.212052	0.0662296
FALSE	Low	Master Protein	P14210	Hepatocyte growth factor OS=Homo sapiens GN=HGF PE=1 SV=2	0.056	1.02	1	1	4	1	728	83.1	7.88	0.211723	0.298856
FALSE	High	Master Protein	P82675	28S ribosomal protein S5, mitochondrial OS=Homo sapiens GN=MRPS5 PE=1 SV=2	0	103.8	41	18	83	18	430	48	9.92	0.210359	0.0410724
FALSE	High	Master Protein	P55735	Protein SEC13 homolog OS=Homo sapiens GN=SEC13 PE=1 SV=3	0.003	2.712	3	1	1	1	322	35.5	5.48	0.210324	0.80296
FALSE	High	Master Protein	P53803	DNA-directed RNA polymerases I, II, and III subunit RPABC4 OS=Homo sapiens GN=POLR2K PE=3 SV=1	0	35.892	45	6	21	6	58	7	9.06	0.210207	0.0912118
FALSE	High	Master Protein	P62995	Transformer-2 protein homolog beta OS=Homo sapiens GN=TRA2B PE=1 SV=1	0	19.333	10	3	13	2	288	33.6	11.25	0.209859	0.212312
FALSE	High	Master Protein	P48634	Protein PRRC2A OS=Homo sapiens GN=PRRC2A PE=1 SV=3	0	225.419	26	34	130	32	2157	228.7	9.45	0.20977	0.038421
FALSE	High	Master Protein	Q9BRP8	Partner of Y14 and mago OS=Homo sapiens GN=PYM1 PE=1 SV=1	0	31.39	51	7	18	7	204	22.6	9.45	0.209652	0.0873553
FALSE	High	Master Protein	O15226	NF-kappa-B-repressing factor OS=Homo sapiens GN=NKRF PE=1 SV=2	0	17.798	6	5	7	5	690	77.6	8.79	0.209185	0.355471
FALSE	Medium	Master Protein	Q7Z6Z7	E3 ubiquitin-protein ligase HUWE1 OS=Homo sapiens GN=HUWE1 PE=1 SV=3	0.016	1.741	0	1	1	1	4374	481.6	5.22	0.208739	0.782245
FALSE	High	Master Protein	Q9BQC6	Ribosomal protein 63, mitochondrial OS=Homo sapiens GN=MRPL57 PE=1 SV=1	0	23.34	38	4	24	4	102	12.3	11.44	0.208085	0.184331
FALSE	Low	Master Protein	P17735	Tyrosine aminotransferase OS=Homo sapiens GN=TAT PE=1 SV=1	0.052	1.056	2	1	3	1	454	50.4	6.3	0.20726	0.301891
FALSE	High	Master Protein	P33993	DNA replication licensing factor MCM7 OS=Homo sapiens GN=MCM7 PE=1 SV=4	0.001	3.271	1	1	1	1	719	81.3	6.46	0.207249	1.0989
FALSE	High	Master Protein	Q15365	Poly(rC)-binding protein 1 OS=Homo sapiens GN=PCBP1 PE=1 SV=2	0	94.226	57	15	41	11	356	37.5	7.09	0.207206	0.0732165
FALSE	High	Master Protein	Q9UMS4	Pre-mRNA-processing factor 19 OS=Homo sapiens GN=PRPF19 PE=1 SV=1	0	53.251	21	7	19	7	504	55.1	6.61	0.20712	0.205116
FALSE	High	Master Protein	Q9Y4F1	FERM, RhoGEF and pleckstrin domain-containing protein 1 OS=Homo sapiens GN=FARP1 PE=1 SV=1	0	7.623	2	2	2	2	1045	118.6	8.15	0.206893	0.983614
FALSE	High	Master Protein	Q9P0M9	39S ribosomal protein L27, mitochondrial OS=Homo sapiens GN=MRPL27 PE=1 SV=1	0	24.326	32	4	22	4	148	16.1	10.42	0.20648	0.0576605
FALSE	High	Master Protein	Q9BUJ2	Heterogeneous nuclear ribonucleoprotein U-like protein 1 OS=Homo sapiens GN=HNRNPUL1 PE=1 SV=2	0	191.777	32	27	100	26	856	95.7	6.92	0.206304	0.0227988
FALSE	Low	Master Protein	Q6IA69	Glutamine-dependent NAD(+) synthetase OS=Homo sapiens GN=NADSYN1 PE=1 SV=3	0.055	1.033	1	1	1	1	706	79.2	6.44	0.205804	0.0449451
FALSE	High	Master Protein	Q8N3J9	Zinc finger protein 664 OS=Homo sapiens GN=ZNF664 PE=2 SV=1	0	7.024	10	1	2	1	261	30.3	8.69	0.205241	0.0166317
FALSE	Medium	Master Protein	P78371	T-complex protein 1 subunit beta OS=Homo sapiens GN=CCT2 PE=1 SV=4	0.03	1.378	1	1	1	1	535	57.5	6.46	0.204892	0.0457175
FALSE	High	Master Protein	Q8N5N7	39S ribosomal protein L50, mitochondrial OS=Homo sapiens GN=MRPL50 PE=1 SV=2	0	71.779	60	9	48	9	158	18.3	7.88	0.204479	0.0802503
FALSE	Medium	Master Protein	Q9BQ70	Transcription factor 25 OS=Homo sapiens GN=TCF25 PE=1 SV=1	0.011	1.86	1	1	1	1	676	76.6	6.35	0.20322	0.0825382
FALSE	Medium	Master Protein	Q9NRM0	Solute carrier family 2, facilitated glucose transporter member 9 OS=Homo sapiens GN=SLC2A9 PE=1 SV=2	0.046	1.112	1	1	1	1	540	58.7	8.9	0.201678	0.224338
FALSE	High	Master Protein	Q9HCJ0	Trinucleotide repeat-containing gene 6C protein OS=Homo sapiens GN=TNRC6C PE=1 SV=3	0.001	5.299	1	1	1	1	1690	175.9	6.96	0.201124	0.439952
FALSE	High	Master Protein	Q9NZM5	Glioma tumor suppressor candidate region gene 2 protein OS=Homo sapiens GN=GLTSCR2 PE=1 SV=2	0	75.853	39	11	34	11	478	54.4	10.32	0.200575	0.0684045
FALSE	High	Master Protein	P17812	CTP synthase 1 OS=Homo sapiens GN=CTPS1 PE=1 SV=2	0	32.804	13	6	17	6	591	66.6	6.46	0.199758	0.277186
FALSE	High	Master Protein	Q8IYH5	ZZ-type zinc finger-containing protein 3 OS=Homo sapiens GN=ZZZ3 PE=1 SV=1	0.006	2.308	1	1	1	1	903	102	5.69	0.199596	0.453204
FALSE	High	Master Protein	Q9H2W6	39S ribosomal protein L46, mitochondrial OS=Homo sapiens GN=MRPL46 PE=1 SV=1	0	11.04	8	2	4	2	279	31.7	7.05	0.199251	0.269391
FALSE	Medium	Master Protein	Q92917	G patch domain and KOW motifs-containing protein OS=Homo sapiens GN=GPKOW PE=1 SV=2	0.047	1.102	1	1	2	1	476	52.2	6.15	0.198278	0.439553
FALSE	High	Master Protein	Q9NYF8	Bcl-2-associated transcription factor 1 OS=Homo sapiens GN=BCLAF1 PE=1 SV=2	0	227.611	35	30	125	29	920	106.1	9.98	0.198237	0.00645786
FALSE	High	Master Protein	O00571	ATP-dependent RNA helicase DDX3X OS=Homo sapiens GN=DDX3X PE=1 SV=3	0	94.772	28	17	57	15	662	73.2	7.18	0.19764	0.126101
FALSE	High	Master Protein	Q9NYU2	UDP-glucose:glycoprotein glucosyltransferase 1 OS=Homo sapiens GN=UGGT1 PE=1 SV=3	0	9.758	2	3	3	3	1555	177.1	5.63	0.197012	0.275137
FALSE	High	Master Protein	Q9NWT8	Aurora kinase A-interacting protein OS=Homo sapiens OX=9606 GN=AURKAIP1 PE=1 SV=1	0.001	4.481	5	1	2	1	199	22.3	10.76	0.195639	0.527094
FALSE	High	Master Protein	P25490	Transcriptional repressor protein YY1 OS=Homo sapiens GN=YY1 PE=1 SV=2	0	8.734	6	2	2	2	414	44.7	6.25	0.194801	0.463484
FALSE	Medium	Master Protein	B1AK53	Espin OS=Homo sapiens GN=ESPN PE=1 SV=1	0.011	1.837	1	1	1	1	854	91.7	6.93	0.194768	0.968514
FALSE	Medium	Master Protein	Q9H0R4	Haloacid dehalogenase-like hydrolase domain-containing protein 2 OS=Homo sapiens GN=HDHD2 PE=1 SV=1	0.041	1.172	3	1	2	1	259	28.5	6.24	0.194745	0.362264
FALSE	High	Master Protein	O75554	WW domain-binding protein 4 OS=Homo sapiens GN=WBP4 PE=1 SV=1	0	6.803	3	1	1	1	376	42.5	5.57	0.194068	1.49289
FALSE	Low	Master Protein	P17858	ATP-dependent 6-phosphofructokinase, liver type OS=Homo sapiens GN=PFKL PE=1 SV=6	0.056	1.02	3	1	1	1	780	85	7.5	0.193344	2.30932
FALSE	High	Master Protein	Q9NVI7	ATPase family AAA domain-containing protein 3A OS=Homo sapiens GN=ATAD3A PE=1 SV=2	0	76.107	25	15	38	3	634	71.3	8.98	0.193164	2.47059
FALSE	High	Master Protein	P62273	40S ribosomal protein S29 OS=Homo sapiens GN=RPS29 PE=1 SV=2	0	29.996	48	4	42	4	56	6.7	10.13	0.192765	1.88428
FALSE	High	Master Protein	Q9BU76	Multiple myeloma tumor-associated protein 2 OS=Homo sapiens GN=MMTAG2 PE=1 SV=1	0	32.01	21	6	21	6	263	29.4	10.02	0.192272	0.0802683
FALSE	High	Master Protein	Q15436	Protein transport protein Sec23A OS=Homo sapiens GN=SEC23A PE=1 SV=2	0	59.199	17	10	40	8	765	86.1	7.08	0.190792	0.151604
FALSE	High	Master Protein	Q9UBB9	Tuftelin-interacting protein 11 OS=Homo sapiens GN=TFIP11 PE=1 SV=1	0.001	4.623	1	1	3	1	837	96.8	5.67	0.190296	0.729942
FALSE	High	Master Protein	Q15366	Poly(rC)-binding protein 2 OS=Homo sapiens GN=PCBP2 PE=1 SV=1	0	53.527	36	9	31	4	365	38.6	6.79	0.189982	0.0406869
FALSE	High	Master Protein	Q13838	Spliceosome RNA helicase DDX39B OS=Homo sapiens GN=DDX39B PE=1 SV=1	0	65.262	29	11	26	4	428	49	5.67	0.189658	0.165241
FALSE	Medium	Master Protein	Q8IYA8	Coiled-coil domain-containing protein 36 OS=Homo sapiens GN=CCDC36 PE=1 SV=2	0.03	1.37	2	1	2	1	594	66.3	8.28	0.189182	0.116047
FALSE	High	Master Protein	Q9Y4Z0	U6 snRNA-associated Sm-like protein LSm4 OS=Homo sapiens GN=LSM4 PE=1 SV=1	0	36.607	45	6	27	6	139	15.3	9.99	0.189173	0.0574616
FALSE	High	Master Protein	O14490	Disks large-associated protein 1 OS=Homo sapiens GN=DLGAP1 PE=1 SV=1	0.001	3.311	2	1	3	1	977	108.8	7.08	0.189032	0.0924552
FALSE	High	Master Protein	Q9UMY1	Nucleolar protein 7 OS=Homo sapiens GN=NOL7 PE=1 SV=2	0	31.451	23	6	26	6	257	29.4	9.67	0.187863	0.145673
FALSE	High	Master Protein	Q08380	Galectin-3-binding protein OS=Homo sapiens GN=LGALS3BP PE=1 SV=1	0	114.84	32	14	70	14	585	65.3	5.27	0.187432	0.0406783
FALSE	High	Master Protein	Q15029	116 kDa U5 small nuclear ribonucleoprotein component OS=Homo sapiens GN=EFTUD2 PE=1 SV=1	0	87.923	21	18	46	17	972	109.4	5	0.187427	0.0538627
FALSE	High	Master Protein	Q9H8J5	MANSC domain-containing protein 1 OS=Homo sapiens GN=MANSC1 PE=2 SV=1	0.001	4.672	2	1	3	1	431	46.8	6.54	0.186079	0.586714
FALSE	High	Master Protein	Q0D2K0	Magnesium transporter NIPA4 OS=Homo sapiens GN=NIPAL4 PE=1 SV=3	0.007	2.142	2	1	1	1	466	50	7.43	0.185842	0.695181
FALSE	High	Master Protein	Q9C075	Keratin, type I cytoskeletal 23 OS=Homo sapiens GN=KRT23 PE=1 SV=2	0.001	3.656	2	1	8	1	422	48.1	6.54	0.185157	0.820319
FALSE	High	Master Protein	P53396	ATP-citrate synthase OS=Homo sapiens GN=ACLY PE=1 SV=3	0.001	5.415	4	3	4	3	1101	120.8	7.33	0.183792	1.18086
FALSE	High	Master Protein	P29558	RNA-binding motif, single-stranded-interacting protein 1 OS=Homo sapiens GN=RBMS1 PE=1 SV=3	0	68.548	36	11	68	7	406	44.5	8.79	0.183537	0.0148683
FALSE	High	Master Protein	Q07021	Complement component 1 Q subcomponent-binding protein, mitochondrial OS=Homo sapiens GN=C1QBP PE=1 SV=1	0	37.306	26	5	13	5	282	31.3	4.84	0.182889	0.0915872
FALSE	High	Master Protein	O00442	RNA 3'-terminal phosphate cyclase OS=Homo sapiens GN=RTCA PE=1 SV=1	0	24.499	19	5	16	5	366	39.3	7.85	0.182819	0.17606
FALSE	High	Master Protein	P57678	Gem-associated protein 4 OS=Homo sapiens GN=GEMIN4 PE=1 SV=2	0.001	5.79	1	2	6	2	1058	120	6.04	0.18273	0.14892
FALSE	High	Master Protein	P63104	14-3-3 protein zeta/delta OS=Homo sapiens GN=YWHAZ PE=1 SV=1	0	19.099	13	3	13	1	245	27.7	4.79	0.182226	0.0528391
FALSE	High	Master Protein	Q5JVF3	PCI domain-containing protein 2 OS=Homo sapiens GN=PCID2 PE=1 SV=2	0	7.843	7	2	5	2	399	46	8.53	0.181965	0.575771
FALSE	High	Master Protein	P30626	Sorcin OS=Homo sapiens GN=SRI PE=1 SV=1	0.001	3.764	10	1	1	1	198	21.7	5.59	0.181238	0.0639533
FALSE	High	Master Protein	P61326	Protein mago nashi homolog OS=Homo sapiens GN=MAGOH PE=1 SV=1	0.001	3.267	6	1	3	1	146	17.2	6.11	0.180479	0.632808
FALSE	High	Master Protein	O15131	Importin subunit alpha-6 OS=Homo sapiens GN=KPNA5 PE=1 SV=2	0.001	6.599	3	1	3	1	536	60.3	5.16	0.179469	0.279506
FALSE	High	Master Protein	P36578	60S ribosomal protein L4 OS=Homo sapiens GN=RPL4 PE=1 SV=5	0	252.856	45	30	210	30	427	47.7	11.06	0.179315	0.0456127
FALSE	Medium	Master Protein	Q13425	Beta-2-syntrophin OS=Homo sapiens GN=SNTB2 PE=1 SV=1	0.041	1.173	1	1	2	1	540	57.9	8.82	0.179194	0.30374
FALSE	High	Master Protein	O75400	Pre-mRNA-processing factor 40 homolog A OS=Homo sapiens GN=PRPF40A PE=1 SV=2	0	37.593	8	7	26	7	957	108.7	7.56	0.178808	0.156243
FALSE	High	Master Protein	P23528	Cofilin-1 OS=Homo sapiens GN=CFL1 PE=1 SV=3	0	26.169	36	5	12	4	166	18.5	8.09	0.178491	0.612882
FALSE	High	Master Protein	P61513	60S ribosomal protein L37a OS=Homo sapiens GN=RPL37A PE=1 SV=2	0	47.489	51	6	55	6	92	10.3	10.43	0.17821	0.54575
FALSE	High	Master Protein	Q9Y399	28S ribosomal protein S2, mitochondrial OS=Homo sapiens GN=MRPS2 PE=1 SV=1	0	39.549	24	9	22	9	296	33.2	9.26	0.177846	0.197255
FALSE	High	Master Protein	Q9BVC5	Ashwin OS=Homo sapiens GN=C2orf49 PE=1 SV=1	0	29.383	31	5	12	5	232	25.8	9.74	0.17646	0.146736
FALSE	High	Master Protein	Q9NZ63	Uncharacterized protein C9orf78 OS=Homo sapiens GN=C9orf78 PE=1 SV=1	0	9.422	7	2	5	2	289	33.7	6.74	0.17635	0.529525
FALSE	High	Master Protein	Q13620	Cullin-4B OS=Homo sapiens GN=CUL4B PE=1 SV=4	0.001	3.074	1	1	1	1	913	103.9	7.37	0.176336	0.239653
FALSE	High	Master Protein	P46777	60S ribosomal protein L5 OS=Homo sapiens GN=RPL5 PE=1 SV=3	0	39.264	21	6	21	6	297	34.3	9.72	0.176043	0.459061
FALSE	High	Master Protein	Q8NH40	Olfactory receptor 6S1 OS=Homo sapiens GN=OR6S1 PE=3 SV=2	0.003	2.766	3	1	1	1	331	36.1	8.32	0.174948	0.215705
FALSE	High	Master Protein	P17026	Zinc finger protein 22 OS=Homo sapiens GN=ZNF22 PE=1 SV=3	0	37.138	30	7	25	7	224	25.9	10.04	0.174899	0.103162
FALSE	High	Master Protein	Q96AY3	Peptidyl-prolyl cis-trans isomerase FKBP10 OS=Homo sapiens GN=FKBP10 PE=1 SV=1	0	60.663	26	14	48	12	582	64.2	5.62	0.174654	0.0836114
FALSE	High	Master Protein	Q8TBF4	Zinc finger CCHC-type and RNA-binding motif-containing protein 1 OS=Homo sapiens GN=ZCRB1 PE=1 SV=2	0	44.731	35	7	32	7	217	24.6	8.53	0.173245	0.0695111
FALSE	High	Master Protein	Q9H501	ESF1 homolog OS=Homo sapiens GN=ESF1 PE=1 SV=1	0	27.039	7	6	17	6	851	98.7	5.11	0.173207	0.187593
FALSE	High	Master Protein	P23396	40S ribosomal protein S3 OS=Homo sapiens GN=RPS3 PE=1 SV=2	0	187.338	71	25	166	25	243	26.7	9.66	0.172894	0.56741
FALSE	High	Master Protein	Q9BZL1	Ubiquitin-like protein 5 OS=Homo sapiens GN=UBL5 PE=1 SV=1	0	17.513	49	4	12	4	73	8.5	8.44	0.172871	0.186041
FALSE	High	Master Protein	Q5QNW6	Histone H2B type 2-F OS=Homo sapiens GN=HIST2H2BF PE=1 SV=3	0	156.617	48	20	233	20	126	13.9	10.32	0.172381	0.484103
FALSE	High	Master Protein	O95302	Peptidyl-prolyl cis-trans isomerase FKBP9 OS=Homo sapiens GN=FKBP9 PE=1 SV=2	0	24.786	8	6	23	4	570	63	5.08	0.171279	0.225541
FALSE	High	Master Protein	Q7Z2W9	39S ribosomal protein L21, mitochondrial OS=Homo sapiens GN=MRPL21 PE=1 SV=2	0	32.195	35	6	16	6	205	22.8	9.89	0.169811	0.489339
FALSE	High	Master Protein	Q15014	Mortality factor 4-like protein 2 OS=Homo sapiens GN=MORF4L2 PE=1 SV=1	0	13.07	10	2	2	2	288	32.3	9.72	0.169773	0.25044
FALSE	High	Master Protein	Q13405	39S ribosomal protein L49, mitochondrial OS=Homo sapiens GN=MRPL49 PE=1 SV=1	0	49.129	40	6	19	6	166	19.2	9.45	0.169599	0.132034
FALSE	High	Master Protein	Q96EY1	DnaJ homolog subfamily A member 3, mitochondrial OS=Homo sapiens GN=DNAJA3 PE=1 SV=2	0	75.366	30	11	31	11	480	52.5	9.26	0.169198	0.0582075
FALSE	High	Master Protein	Q8N567	Zinc finger CCHC domain-containing protein 9 OS=Homo sapiens GN=ZCCHC9 PE=2 SV=2	0	81.256	57	15	59	15	271	30.5	9.17	0.168286	0.018048
FALSE	High	Master Protein	Q7Z7H8	39S ribosomal protein L10, mitochondrial OS=Homo sapiens GN=MRPL10 PE=1 SV=3	0	36.24	32	5	17	5	261	29.3	9.58	0.168055	0.198392
FALSE	High	Master Protein	Q96SB4	SRSF protein kinase 1 OS=Homo sapiens GN=SRPK1 PE=1 SV=2	0	65.169	27	14	36	11	655	74.3	6.16	0.167623	0.112723
FALSE	High	Master Protein	Q12872	Splicing factor, suppressor of white-apricot homolog OS=Homo sapiens GN=SFSWAP PE=1 SV=3	0	12.295	2	2	7	2	951	104.8	8.05	0.166952	0.289474
FALSE	High	Master Protein	P62081	40S ribosomal protein S7 OS=Homo sapiens GN=RPS7 PE=1 SV=1	0	187.088	59	19	167	19	194	22.1	10.1	0.165897	0.319276
FALSE	High	Master Protein	P14854	Cytochrome c oxidase subunit 6B1 OS=Homo sapiens GN=COX6B1 PE=1 SV=2	0	20.026	52	4	10	4	86	10.2	7.05	0.164532	0.392183
FALSE	High	Master Protein	Q9Y6G3	39S ribosomal protein L42, mitochondrial OS=Homo sapiens GN=MRPL42 PE=1 SV=1	0	73.269	58	10	48	10	142	16.7	8.35	0.16446	0.00566132
FALSE	High	Master Protein	P0CG38	POTE ankyrin domain family member I OS=Homo sapiens GN=POTEI PE=3 SV=1	0	37.237	6	7	33	1	1075	121.2	6.21	0.164168	0.268726
FALSE	High	Master Protein	P55795	Heterogeneous nuclear ribonucleoprotein H2 OS=Homo sapiens GN=HNRNPH2 PE=1 SV=1	0	107.544	40	15	77	6	449	49.2	6.3	0.16378	0.138438
FALSE	High	Master Protein	Q9NP66	High mobility group protein 20A OS=Homo sapiens GN=HMG20A PE=1 SV=1	0	38.366	27	7	18	7	347	40.1	6.49	0.162755	0.353658
FALSE	Medium	Master Protein	Q9Y2R0	Cytochrome c oxidase assembly factor 3 homolog, mitochondrial OS=Homo sapiens GN=COA3 PE=1 SV=1	0.05	1.069	8	1	2	1	106	11.7	9.6	0.1625	0.24234
FALSE	High	Master Protein	Q9BY43	Charged multivesicular body protein 4a OS=Homo sapiens GN=CHMP4A PE=1 SV=3	0.007	2.079	9	1	10	1	222	25.1	4.7	0.16247	0.290921
FALSE	High	Master Protein	Q32P28	Prolyl 3-hydroxylase 1 OS=Homo sapiens GN=P3H1 PE=1 SV=2	0	8.018	4	2	3	2	736	83.3	5.14	0.161784	2.84014
FALSE	High	Master Protein	P08238	Heat shock protein HSP 90-beta OS=Homo sapiens GN=HSP90AB1 PE=1 SV=4	0	52.221	16	10	23	6	724	83.2	5.03	0.161727	0.224753
FALSE	High	Master Protein	P62993	Growth factor receptor-bound protein 2 OS=Homo sapiens GN=GRB2 PE=1 SV=1	0.001	5.411	3	1	4	1	217	25.2	6.32	0.158542	0.254626
FALSE	High	Master Protein	O60506	Heterogeneous nuclear ribonucleoprotein Q OS=Homo sapiens GN=SYNCRIP PE=1 SV=2	0	156.284	43	19	70	14	623	69.6	8.59	0.158381	0.00930153
FALSE	High	Master Protein	Q9NY12	H/ACA ribonucleoprotein complex subunit 1 OS=Homo sapiens GN=GAR1 PE=1 SV=1	0	60.995	35	9	50	9	217	22.3	10.92	0.158341	0.0108453
FALSE	High	Master Protein	Q9Y6M1	Insulin-like growth factor 2 mRNA-binding protein 2 OS=Homo sapiens GN=IGF2BP2 PE=1 SV=2	0	9.965	4	2	4	2	599	66.1	8.46	0.157176	0.24825
FALSE	High	Master Protein	Q9Y3B9	RRP15-like protein OS=Homo sapiens GN=RRP15 PE=1 SV=2	0	52.128	29	10	32	10	282	31.5	5.52	0.156473	0.0543678
FALSE	High	Master Protein	Q92922	SWI/SNF complex subunit SMARCC1 OS=Homo sapiens GN=SMARCC1 PE=1 SV=3	0	353.225	41	48	190	36	1105	122.8	5.76	0.155725	0.0441018
FALSE	High	Master Protein	O95478	Ribosome biogenesis protein NSA2 homolog OS=Homo sapiens GN=NSA2 PE=1 SV=1	0	38.033	33	7	31	7	260	30	10.27	0.155615	0.0352655
FALSE	High	Master Protein	Q13895	Bystin OS=Homo sapiens GN=BYSL PE=1 SV=3	0	107.873	40	14	41	14	437	49.6	8.12	0.155228	0.204841
FALSE	High	Master Protein	P40426	Pre-B-cell leukemia transcription factor 3 OS=Homo sapiens GN=PBX3 PE=1 SV=1	0.001	5.254	4	1	2	1	434	47.2	7.06	0.154001	0.216574
FALSE	High	Master Protein	Q9H7H0	Methyltransferase-like protein 17, mitochondrial OS=Homo sapiens GN=METTL17 PE=1 SV=1	0.009	1.988	2	1	1	1	456	50.7	9.33	0.153287	0.143234
FALSE	High	Master Protein	Q9UHR5	SAP30-binding protein OS=Homo sapiens GN=SAP30BP PE=1 SV=1	0	57.374	36	9	30	9	308	33.9	4.84	0.153102	0.0184251
FALSE	High	Master Protein	Q9P0J6	39S ribosomal protein L36, mitochondrial OS=Homo sapiens GN=MRPL36 PE=1 SV=1	0	11.824	14	2	6	2	103	11.8	11.27	0.153091	0.102883
FALSE	High	Master Protein	O95218	Zinc finger Ran-binding domain-containing protein 2 OS=Homo sapiens GN=ZRANB2 PE=1 SV=2	0	23.848	21	6	13	6	330	37.4	10.01	0.152048	0.19977
FALSE	High	Master Protein	Q6ZUT1	Uncharacterized protein C11orf57 OS=Homo sapiens GN=C11orf57 PE=1 SV=2	0	25.653	20	4	12	4	292	34.1	9.73	0.151844	0.13923
FALSE	High	Master Protein	P49406	39S ribosomal protein L19, mitochondrial OS=Homo sapiens GN=MRPL19 PE=1 SV=2	0	47.733	34	8	24	8	292	33.5	9.5	0.150373	0.107679
FALSE	High	Master Protein	Q8WWC4	Uncharacterized protein C2orf47, mitochondrial OS=Homo sapiens GN=C2orf47 PE=1 SV=1	0.004	2.581	3	1	1	1	291	32.5	9.17	0.150135	0.196213
FALSE	High	Master Protein	Q9P013	Spliceosome-associated protein CWC15 homolog OS=Homo sapiens GN=CWC15 PE=1 SV=2	0	39.491	28	7	24	7	229	26.6	5.71	0.149486	0.0342733
FALSE	High	Master Protein	Q9H7B2	Ribosome production factor 2 homolog OS=Homo sapiens GN=RPF2 PE=1 SV=2	0	34.213	27	7	25	7	306	35.6	9.99	0.149302	0.14533
FALSE	Medium	Master Protein	O15067	Phosphoribosylformylglycinamidine synthase OS=Homo sapiens GN=PFAS PE=1 SV=4	0.037	1.22	1	1	2	1	1338	144.6	5.76	0.149089	0.230407
FALSE	High	Master Protein	P04264	Keratin, type II cytoskeletal 1 OS=Homo sapiens GN=KRT1 PE=1 SV=6	0	457.764	59	49	369	41	644	66	8.12	0.149022	0.103629
FALSE	High	Master Protein	Q6I9Y2	THO complex subunit 7 homolog OS=Homo sapiens GN=THOC7 PE=1 SV=3	0	34.488	35	7	17	7	204	23.7	5.67	0.148388	0.165141
FALSE	High	Master Protein	Q13123	Protein Red OS=Homo sapiens GN=IK PE=1 SV=3	0	59.324	18	10	28	10	557	65.6	6.64	0.148265	0.0794856
FALSE	High	Master Protein	Q9H2U1	ATP-dependent RNA helicase DHX36 OS=Homo sapiens GN=DHX36 PE=1 SV=2	0	124.792	29	21	69	20	1008	114.7	7.68	0.146455	0.0719942
FALSE	Medium	Master Protein	Q99816	Tumor susceptibility gene 101 protein OS=Homo sapiens GN=TSG101 PE=1 SV=2	0.013	1.779	2	1	6	1	390	43.9	6.46	0.146162	0.242285
FALSE	High	Master Protein	Q8WW12	PEST proteolytic signal-containing nuclear protein OS=Homo sapiens GN=PCNP PE=1 SV=2	0	29.157	30	4	17	4	178	18.9	7.49	0.145396	0.149736
FALSE	High	Master Protein	Q1ED39	Lysine-rich nucleolar protein 1 OS=Homo sapiens GN=KNOP1 PE=1 SV=1	0	90.54	33	14	49	14	458	51.6	9.86	0.144408	0.0368618
FALSE	High	Master Protein	Q14576	ELAV-like protein 3 OS=Homo sapiens GN=ELAVL3 PE=2 SV=3	0	70.74	37	12	53	8	367	39.5	9.28	0.144399	0.0231997
FALSE	High	Master Protein	Q7L2J0	7SK snRNA methylphosphate capping enzyme OS=Homo sapiens GN=MEPCE PE=1 SV=1	0	37.019	16	7	14	7	689	74.3	9.57	0.143748	0.200816
FALSE	High	Master Protein	P17096	High mobility group protein HMG-I/HMG-Y OS=Homo sapiens GN=HMGA1 PE=1 SV=3	0	32.121	41	4	27	4	107	11.7	10.32	0.143574	0.0665572
FALSE	Low	Master Protein	Q6ZMV9	Kinesin-like protein KIF6 OS=Homo sapiens GN=KIF6 PE=1 SV=3	0.057	1.011	1	1	1	1	814	92.5	6.93	0.142046	0.10569
FALSE	High	Master Protein	Q9Y421	Protein FAM32A OS=Homo sapiens GN=FAM32A PE=1 SV=2	0	20.868	36	4	12	4	112	13.2	9.99	0.141936	0.154957
FALSE	Medium	Master Protein	Q6MZZ7	Calpain-13 OS=Homo sapiens GN=CAPN13 PE=1 SV=2	0.024	1.547	2	1	3	1	669	76.6	7.39	0.141665	0.0116486
FALSE	High	Master Protein	P35580	Myosin-10 OS=Homo sapiens GN=MYH10 PE=1 SV=3	0	582.367	41	80	311	56	1976	228.9	5.54	0.140657	0.638921
FALSE	High	Master Protein	P55081	Microfibrillar-associated protein 1 OS=Homo sapiens GN=MFAP1 PE=1 SV=2	0	62.808	30	10	34	10	439	51.9	4.98	0.139404	0.0164398
FALSE	High	Master Protein	Q8IYB8	ATP-dependent RNA helicase SUPV3L1, mitochondrial OS=Homo sapiens GN=SUPV3L1 PE=1 SV=1	0	51.181	16	11	26	11	786	87.9	7.99	0.138883	0.156118
FALSE	High	Master Protein	P26368	Splicing factor U2AF 65 kDa subunit OS=Homo sapiens GN=U2AF2 PE=1 SV=4	0	22.941	11	5	15	5	475	53.5	9.09	0.138859	0.105625
FALSE	High	Master Protein	P05387	60S acidic ribosomal protein P2 OS=Homo sapiens GN=RPLP2 PE=1 SV=1	0	104.529	79	12	67	12	115	11.7	4.54	0.136862	0.0436871
FALSE	High	Master Protein	Q9NVP1	ATP-dependent RNA helicase DDX18 OS=Homo sapiens GN=DDX18 PE=1 SV=2	0	103.46	29	17	57	17	670	75.4	9.5	0.136415	0.0222434
FALSE	High	Master Protein	P61296	Heart- and neural crest derivatives-expressed protein 2 OS=Homo sapiens OX=9606 GN=HAND2 PE=1 SV=1	0	10.89	18	4	12	3	217	23.7	9.17	0.136187	0.0696334
FALSE	High	Master Protein	Q8WZ42	Titin OS=Homo sapiens GN=TTN PE=1 SV=4	0.006	2.329	0	1	6	1	34350	3813.7	6.35	0.135395	0.224142
FALSE	High	Master Protein	Q9NZE8	39S ribosomal protein L35, mitochondrial OS=Homo sapiens GN=MRPL35 PE=1 SV=3	0	15.912	16	4	10	4	188	21.5	11.3	0.134316	0.054853
FALSE	High	Master Protein	P84103	Serine/arginine-rich splicing factor 3 OS=Homo sapiens GN=SRSF3 PE=1 SV=1	0	82.766	45	13	132	9	164	19.3	11.65	0.132373	0.02327
FALSE	High	Master Protein	Q86W42	THO complex subunit 6 homolog OS=Homo sapiens GN=THOC6 PE=1 SV=1	0.001	3.291	3	1	2	1	341	37.5	7.43	0.130784	0.178013
FALSE	High	Master Protein	O75127	Pentatricopeptide repeat-containing protein 1, mitochondrial OS=Homo sapiens GN=PTCD1 PE=1 SV=2	0	85.79	23	14	46	14	700	78.8	8.59	0.130708	0.00939705
FALSE	High	Master Protein	Q13206	Probable ATP-dependent RNA helicase DDX10 OS=Homo sapiens GN=DDX10 PE=1 SV=2	0	34.522	11	8	14	8	875	100.8	8.63	0.130259	0.175326
FALSE	High	Master Protein	P15170	Eukaryotic peptide chain release factor GTP-binding subunit ERF3A OS=Homo sapiens GN=GSPT1 PE=1 SV=1	0	28.749	11	4	7	1	499	55.7	5.62	0.130121	0.44949
FALSE	High	Master Protein	P56179	Homeobox protein DLX-6 OS=Homo sapiens OX=9606 GN=DLX6 PE=2 SV=2	0	14.13	25	3	5	3	175	19.7	9.95	0.129745	0.225398
FALSE	Medium	Master Protein	A6H8Y1	Transcription factor TFIIIB component B'' homolog OS=Homo sapiens GN=BDP1 PE=1 SV=3	0.021	1.59	0	1	1	1	2624	293.7	5.11	0.129487	0.195367
FALSE	High	Master Protein	O00567	Nucleolar protein 56 OS=Homo sapiens GN=NOP56 PE=1 SV=4	0	30.776	8	4	8	4	594	66	9.19	0.127094	0.169353
FALSE	High	Master Protein	Q8TDD2	Transcription factor Sp7 OS=Homo sapiens GN=SP7 PE=1 SV=1	0.005	2.399	1	1	3	1	431	45	8.38	0.126877	0.119015
FALSE	High	Master Protein	P48729	Casein kinase I isoform alpha OS=Homo sapiens GN=CSNK1A1 PE=1 SV=2	0	19.645	13	4	5	4	337	38.9	9.57	0.126487	0.213883
FALSE	High	Master Protein	P78346	Ribonuclease P protein subunit p30 OS=Homo sapiens GN=RPP30 PE=1 SV=1	0	13.071	20	3	8	3	268	29.3	8.91	0.125779	0.215883
FALSE	High	Master Protein	Q96Q11	CCA tRNA nucleotidyltransferase 1, mitochondrial OS=Homo sapiens GN=TRNT1 PE=1 SV=2	0.006	2.328	1	1	4	1	434	50.1	8.1	0.124965	0.0957063
FALSE	High	Master Protein	P35030	Trypsin-3 OS=Homo sapiens GN=PRSS3 PE=1 SV=2	0	33.326	8	6	15	2	304	32.5	7.49	0.124826	0.0248947
FALSE	High	Master Protein	P28799	Granulins OS=Homo sapiens GN=GRN PE=1 SV=2	0	187.13	43	32	163	32	593	63.5	6.83	0.124615	0.277516
FALSE	High	Master Protein	Q92567	Protein FAM168A OS=Homo sapiens GN=FAM168A PE=1 SV=2	0	26.446	47	6	39	6	244	26.2	8.98	0.124046	0.0239292	Acetyl [N-Term]
FALSE	High	Master Protein	P61218	DNA-directed RNA polymerases I, II, and III subunit RPABC2 OS=Homo sapiens GN=POLR2F PE=1 SV=1	0.003	2.636	6	1	5	1	127	14.5	4.22	0.123555	0.211071
FALSE	High	Master Protein	P13645	Keratin, type I cytoskeletal 10 OS=Homo sapiens GN=KRT10 PE=1 SV=6	0	383.984	56	51	319	43	584	58.8	5.21	0.122756	0.0990947
FALSE	High	Master Protein	Q9NX24	H/ACA ribonucleoprotein complex subunit 2 OS=Homo sapiens GN=NHP2 PE=1 SV=1	0	42.809	75	6	32	6	153	17.2	8.22	0.121146	0.0044074
FALSE	High	Master Protein	P08237	ATP-dependent 6-phosphofructokinase, muscle type OS=Homo sapiens GN=PFKM PE=1 SV=2	0.001	6.193	2	1	2	1	780	85.1	7.99	0.120312	0.191228
FALSE	Medium	Master Protein	Q56NI9	N-acetyltransferase ESCO2 OS=Homo sapiens GN=ESCO2 PE=1 SV=1	0.014	1.758	1	1	1	1	601	68.3	9.39	0.120001	0.278391
FALSE	High	Master Protein	P11387	DNA topoisomerase 1 OS=Homo sapiens GN=TOP1 PE=1 SV=2	0	66.448	18	15	36	15	765	90.7	9.31	0.119119	0.0775033
FALSE	High	Master Protein	P31273	Homeobox protein Hox-C8 OS=Homo sapiens GN=HOXC8 PE=1 SV=2	0	18.629	14	4	17	2	242	27.7	7.05	0.118997	0.0497379
FALSE	High	Master Protein	Q8NEJ9	Neuroguidin OS=Homo sapiens GN=NGDN PE=1 SV=1	0	59.007	28	9	33	9	315	35.9	9.57	0.118298	0.0524121
FALSE	High	Master Protein	Q8TAD8	Smad nuclear-interacting protein 1 OS=Homo sapiens GN=SNIP1 PE=1 SV=1	0	55.827	34	10	32	10	396	45.8	9.99	0.117329	0.0766048
FALSE	High	Master Protein	P00492	Hypoxanthine-guanine phosphoribosyltransferase OS=Homo sapiens GN=HPRT1 PE=1 SV=2	0	19.01	19	4	8	4	218	24.6	6.68	0.116882	0.179222
FALSE	High	Master Protein	Q96GA3	Protein LTV1 homolog OS=Homo sapiens GN=LTV1 PE=1 SV=1	0.003	2.897	3	1	2	1	475	54.8	4.91	0.116737	0.179117
FALSE	High	Master Protein	Q86TS9	39S ribosomal protein L52, mitochondrial OS=Homo sapiens GN=MRPL52 PE=1 SV=2	0	26.187	41	3	23	3	123	13.7	10.26	0.115687	0.00607452
FALSE	High	Master Protein	Q969G3	SWI/SNF-related matrix-associated actin-dependent regulator of chromatin subfamily E member 1 OS=Homo sapiens GN=SMARCE1 PE=1 SV=2	0	317.78	70	40	237	40	411	46.6	4.88	0.115126	0.0469762
FALSE	High	Master Protein	P78316	Nucleolar protein 14 OS=Homo sapiens GN=NOP14 PE=1 SV=3	0	80.133	18	15	43	15	857	97.6	7.58	0.11336	0.0365293
FALSE	Medium	Master Protein	O94874	E3 UFM1-protein ligase 1 OS=Homo sapiens GN=UFL1 PE=1 SV=2	0.03	1.365	3	1	1	1	794	89.5	6.79	0.111028	0.0257178
FALSE	High	Master Protein	P0C7P0	CDGSH iron-sulfur domain-containing protein 3, mitochondrial OS=Homo sapiens GN=CISD3 PE=1 SV=1	0	7.858	14	2	4	2	127	14.2	10.55	0.110703	0.192669
FALSE	High	Master Protein	Q9NUQ6	SPATS2-like protein OS=Homo sapiens GN=SPATS2L PE=1 SV=2	0	48.074	21	8	21	8	558	61.7	9.64	0.110303	0.0914991
FALSE	High	Master Protein	Q96HQ2	CDKN2AIP N-terminal-like protein OS=Homo sapiens GN=CDKN2AIPNL PE=1 SV=1	0	20.762	52	5	18	5	116	13.2	5	0.110265	0.128415
FALSE	High	Master Protein	P51116	Fragile X mental retardation syndrome-related protein 2 OS=Homo sapiens GN=FXR2 PE=1 SV=2	0	31.363	9	5	13	3	673	74.2	6.23	0.109852	0.172787
FALSE	Medium	Master Protein	Q99661	Kinesin-like protein KIF2C OS=Homo sapiens GN=KIF2C PE=1 SV=2	0.031	1.349	1	1	3	1	725	81.3	7.83	0.109235	0.0892427
FALSE	High	Master Protein	Q7L2E3	Putative ATP-dependent RNA helicase DHX30 OS=Homo sapiens GN=DHX30 PE=1 SV=1	0	87.508	18	18	36	18	1194	133.9	8.78	0.109019	0.106232
FALSE	High	Master Protein	P12814	Alpha-actinin-1 OS=Homo sapiens GN=ACTN1 PE=1 SV=2	0	17.795	6	5	12	4	892	103	5.41	0.108278	0.0169998
FALSE	High	Master Protein	Q96QR8	Transcriptional activator protein Pur-beta OS=Homo sapiens GN=PURB PE=1 SV=3	0	19.882	13	5	17	4	312	33.2	5.43	0.108254	0.132726
FALSE	High	Master Protein	Q9NYY8	FAST kinase domain-containing protein 2, mitochondrial OS=Homo sapiens GN=FASTKD2 PE=1 SV=1	0	38.646	13	7	17	7	710	81.4	8.05	0.107433	0.154572
FALSE	High	Master Protein	P02768	Serum albumin OS=Homo sapiens GN=ALB PE=1 SV=2	0	30.23	12	7	19	7	609	69.3	6.28	0.107216	0.10813
FALSE	High	Master Protein	P62979	Ubiquitin-40S ribosomal protein S27a OS=Homo sapiens GN=RPS27A PE=1 SV=2	0	60.511	37	6	36	3	156	18	9.64	0.107179	0.0374507
FALSE	High	Master Protein	Q14739	Lamin-B receptor OS=Homo sapiens GN=LBR PE=1 SV=2	0	36.733	9	7	22	7	615	70.7	9.36	0.107069	0.073671
FALSE	High	Master Protein	P54707	Potassium-transporting ATPase alpha chain 2 OS=Homo sapiens GN=ATP12A PE=1 SV=3	0	10.902	4	4	5	4	1039	115.4	6.55	0.106789	0.178328
FALSE	High	Master Protein	P53992	Protein transport protein Sec24C OS=Homo sapiens GN=SEC24C PE=1 SV=3	0	22.562	6	5	12	4	1094	118.2	7.06	0.106456	0.186051
FALSE	High	Master Protein	Q14839	Chromodomain-helicase-DNA-binding protein 4 OS=Homo sapiens GN=CHD4 PE=1 SV=2	0.001	6.134	1	2	6	2	1912	217.9	5.86	0.105703	0.177959
FALSE	High	Master Protein	O94886	CSC1-like protein 1 OS=Homo sapiens GN=TMEM63A PE=1 SV=3	0.001	4.471	1	1	3	1	807	92.1	7.27	0.105315	0.180304
FALSE	High	Master Protein	Q8NF91	Nesprin-1 OS=Homo sapiens GN=SYNE1 PE=1 SV=4	0.003	2.694	0	2	5	2	8797	1010.5	5.53	0.104902	0.141236
FALSE	High	Master Protein	Q9UNQ2	Probable dimethyladenosine transferase OS=Homo sapiens GN=DIMT1 PE=1 SV=1	0	84.945	49	12	33	12	313	35.2	9.99	0.104687	0.0671062
FALSE	High	Master Protein	Q9NVM6	DnaJ homolog subfamily C member 17 OS=Homo sapiens GN=DNAJC17 PE=1 SV=1	0	21.972	14	4	10	4	304	34.7	8.53	0.103983	0.123866
FALSE	High	Master Protein	P26641	Elongation factor 1-gamma OS=Homo sapiens GN=EEF1G PE=1 SV=3	0.001	4.84	2	1	4	1	437	50.1	6.67	0.103372	0.181811
FALSE	High	Master Protein	Q9Y291	28S ribosomal protein S33, mitochondrial OS=Homo sapiens GN=MRPS33 PE=1 SV=1	0	43.67	44	5	42	5	106	12.6	10.11	0.1031	0.0177943
FALSE	High	Master Protein	Q96EY4	Translation machinery-associated protein 16 OS=Homo sapiens GN=TMA16 PE=1 SV=2	0	32.23	31	6	22	6	203	23.8	9.26	0.102745	0.0157217
FALSE	High	Master Protein	P22061	Protein-L-isoaspartate(D-aspartate) O-methyltransferase OS=Homo sapiens GN=PCMT1 PE=1 SV=4	0	55.213	41	9	29	9	227	24.6	7.21	0.10252	0.0401416
FALSE	High	Master Protein	P19525	Interferon-induced, double-stranded RNA-activated protein kinase OS=Homo sapiens GN=EIF2AK2 PE=1 SV=2	0	13.562	8	3	7	3	551	62.1	8.4	0.101654	0.14909
FALSE	High	Master Protein	P16190	HLA class I histocompatibility antigen, A-33 alpha chain OS=Homo sapiens GN=HLA-A PE=1 SV=3	0.007	2.119	2	1	3	1	365	40.9	6.7	0.101086	0.1789
FALSE	Medium	Master Protein	Q86X27	Ras-specific guanine nucleotide-releasing factor RalGPS2 OS=Homo sapiens GN=RALGPS2 PE=1 SV=1	0.011	1.861	1	1	4	1	583	65.1	8.73	0.0991777	0.173597
FALSE	Medium	Master Protein	Q96M86	Dynein heavy chain domain-containing protein 1 OS=Homo sapiens GN=DNHD1 PE=2 SV=2	0.017	1.692	0	1	3	1	4753	533.3	6.71	0.0976972	0.0483789
FALSE	High	Master Protein	P30876	DNA-directed RNA polymerase II subunit RPB2 OS=Homo sapiens GN=POLR2B PE=1 SV=1	0	7.706	2	2	4	2	1174	133.8	6.87	0.0974867	0.169048
FALSE	High	Master Protein	Q9Y5E7	Protocadherin beta-2 OS=Homo sapiens OX=9606 GN=PCDHB2 PE=1 SV=1	0.001	3.855	1	1	1	1	798	87.2	4.89	0.0973295	0.137127
FALSE	Medium	Master Protein	Q9NR45	Sialic acid synthase OS=Homo sapiens GN=NANS PE=1 SV=2	0.011	1.837	3	1	3	1	359	40.3	6.74	0.0956816	0.161255
FALSE	High	Master Protein	Q6P158	Putative ATP-dependent RNA helicase DHX57 OS=Homo sapiens GN=DHX57 PE=1 SV=2	0	17.581	4	6	11	5	1386	155.5	7.71	0.0921927	0.141525
FALSE	High	Master Protein	Q8WUD4	Coiled-coil domain-containing protein 12 OS=Homo sapiens GN=CCDC12 PE=1 SV=1	0	43.343	49	8	22	8	166	19.2	7.34	0.0918573	0.000605575
FALSE	High	Master Protein	P62987	Ubiquitin-60S ribosomal protein L40 OS=Homo sapiens GN=UBA52 PE=1 SV=2	0	20.538	32	5	19	2	128	14.7	9.83	0.0917391	0.0475616
FALSE	Medium	Master Protein	Q99832	T-complex protein 1 subunit eta OS=Homo sapiens GN=CCT7 PE=1 SV=2	0.017	1.701	1	1	3	1	543	59.3	7.65	0.0915232	0.157831
FALSE	High	Master Protein	P18054	Arachidonate 12-lipoxygenase, 12S-type OS=Homo sapiens GN=ALOX12 PE=1 SV=4	0.003	2.673	2	2	3	2	663	75.6	6.21	0.0913851	0.151883
FALSE	High	Master Protein	P98179	RNA-binding protein 3 OS=Homo sapiens GN=RBM3 PE=1 SV=1	0	112.285	49	16	129	16	157	17.2	8.91	0.0911906	0.0300224
FALSE	High	Master Protein	Q15020	Squamous cell carcinoma antigen recognized by T-cells 3 OS=Homo sapiens GN=SART3 PE=1 SV=1	0	16.629	3	4	7	4	963	109.9	5.57	0.0894517	0.157028
FALSE	High	Master Protein	O75152	Zinc finger CCCH domain-containing protein 11A OS=Homo sapiens GN=ZC3H11A PE=1 SV=3	0	50.26	14	9	29	9	810	89.1	8.37	0.0890016	0.0125105
FALSE	High	Master Protein	O75475	PC4 and SFRS1-interacting protein OS=Homo sapiens GN=PSIP1 PE=1 SV=1	0	43.478	15	7	25	7	530	60.1	9.13	0.0884166	0.0650977
FALSE	High	Master Protein	Q9H6R7	WD repeat and coiled-coil-containing protein C2orf44 OS=Homo sapiens GN=C2orf44 PE=1 SV=1	0	17.976	9	5	13	5	721	79.1	6.7	0.0864864	0.151822
FALSE	High	Master Protein	P23490	Loricrin OS=Homo sapiens GN=LOR PE=1 SV=2	0.003	2.824	3	1	1	1	312	25.7	8.09	0.0859661	0.124988
FALSE	High	Master Protein	P10515	Dihydrolipoyllysine-residue acetyltransferase component of pyruvate dehydrogenase complex, mitochondrial OS=Homo sapiens GN=DLAT PE=1 SV=3	0.001	3.356	1	1	1	1	647	69	7.84	0.0856738	0.132538
FALSE	High	Master Protein	P41223	Protein BUD31 homolog OS=Homo sapiens GN=BUD31 PE=1 SV=2	0	62.93	49	9	40	9	144	17	8.82	0.0856727	0.0199011
FALSE	High	Master Protein	Q06787	Fragile X mental retardation protein 1 OS=Homo sapiens GN=FMR1 PE=1 SV=1	0	19.199	7	5	12	4	632	71.1	7.42	0.0853945	0.131724
FALSE	High	Master Protein	Q8NEF9	Serum response factor-binding protein 1 OS=Homo sapiens GN=SRFBP1 PE=1 SV=1	0	44.141	23	8	18	8	429	48.6	9.58	0.0822862	0.0439986
FALSE	High	Master Protein	Q9H9J2	39S ribosomal protein L44, mitochondrial OS=Homo sapiens GN=MRPL44 PE=1 SV=1	0	29.449	21	6	11	6	332	37.5	8.4	0.0815174	0.0888298
FALSE	High	Master Protein	Q9UL40	Zinc finger protein 346 OS=Homo sapiens GN=ZNF346 PE=1 SV=1	0	45.313	36	8	31	8	294	32.9	9.09	0.0814582	0.021522
FALSE	High	Master Protein	Q92665	28S ribosomal protein S31, mitochondrial OS=Homo sapiens GN=MRPS31 PE=1 SV=3	0	78.821	33	14	44	14	395	45.3	9.29	0.0811596	0.011132
FALSE	High	Master Protein	O75179	Ankyrin repeat domain-containing protein 17 OS=Homo sapiens GN=ANKRD17 PE=1 SV=3	0.001	5.874	0	1	1	1	2603	274.1	6.52	0.080537	0.103796
FALSE	High	Master Protein	P82979	SAP domain-containing ribonucleoprotein OS=Homo sapiens GN=SARNP PE=1 SV=3	0.001	4.997	5	1	1	1	210	23.7	6.42	0.0805067	0.140306
FALSE	High	Master Protein	O00488	Zinc finger protein 593 OS=Homo sapiens GN=ZNF593 PE=1 SV=2	0	32.859	47	5	17	5	134	15.2	9.82	0.0799133	0.00184114
FALSE	High	Master Protein	Q9H898	Zinc finger matrin-type protein 4 OS=Homo sapiens GN=ZMAT4 PE=1 SV=1	0	32.11	44	9	28	9	229	25.8	9.39	0.0759007	0.0233194
FALSE	High	Master Protein	Q9UBI6	Guanine nucleotide-binding protein G(I)/G(S)/G(O) subunit gamma-12 OS=Homo sapiens GN=GNG12 PE=1 SV=3	0.001	3.245	29	2	5	2	72	8	8.97	0.0731586	0.149865
FALSE	High	Master Protein	Q15181	Inorganic pyrophosphatase OS=Homo sapiens GN=PPA1 PE=1 SV=2	0	9.154	7	1	3	1	289	32.6	5.86	0.0718803	0.122333
FALSE	High	Master Protein	Q5T9A4	ATPase family AAA domain-containing protein 3B OS=Homo sapiens GN=ATAD3B PE=1 SV=1	0	64.01	19	14	37	2	648	72.5	9.2	0.0717764	0.0847427
FALSE	High	Master Protein	Q9UHX1	Poly(U)-binding-splicing factor PUF60 OS=Homo sapiens GN=PUF60 PE=1 SV=1	0	30.034	13	6	13	6	559	59.8	5.29	0.0710981	0.0888928
FALSE	High	Master Protein	Q15050	Ribosome biogenesis regulatory protein homolog OS=Homo sapiens GN=RRS1 PE=1 SV=2	0	56.557	27	11	44	11	365	41.2	10.7	0.0701508	0.0251486
FALSE	High	Master Protein	P14625	Endoplasmin OS=Homo sapiens GN=HSP90B1 PE=1 SV=1	0	83.083	22	16	34	15	803	92.4	4.84	0.0698443	0.0590788
FALSE	High	Master Protein	Q9NQ55	Suppressor of SWI4 1 homolog OS=Homo sapiens GN=PPAN PE=2 SV=1	0	31.893	13	6	18	6	473	53.2	10.13	0.0678831	0.0385336
FALSE	High	Master Protein	Q9P2K5	Myelin expression factor 2 OS=Homo sapiens GN=MYEF2 PE=1 SV=3	0.001	4.47	2	1	4	1	600	64.1	8.75	0.0670814	0.1292
FALSE	High	Master Protein	Q9HC36	rRNA methyltransferase 3, mitochondrial OS=Homo sapiens GN=RNMTL1 PE=1 SV=2	0	44.105	22	8	36	8	420	47	8.73	0.0669937	0.00630638
FALSE	High	Master Protein	Q9NWU5	39S ribosomal protein L22, mitochondrial OS=Homo sapiens GN=MRPL22 PE=1 SV=1	0	44.492	29	7	22	7	206	23.6	9.94	0.0662782	0.00249214
FALSE	High	Master Protein	Q86U42	Polyadenylate-binding protein 2 OS=Homo sapiens GN=PABPN1 PE=1 SV=3	0	28.208	18	4	17	4	306	32.7	5.06	0.065733	0.0146794
FALSE	High	Master Protein	P82663	28S ribosomal protein S25, mitochondrial OS=Homo sapiens GN=MRPS25 PE=1 SV=1	0	55.804	65	10	38	10	173	20.1	8.82	0.0655831	0.0158426
FALSE	High	Master Protein	P50991	T-complex protein 1 subunit delta OS=Homo sapiens GN=CCT4 PE=1 SV=4	0.001	5.584	3	1	2	1	539	57.9	7.83	0.0651351	0.0709301
FALSE	High	Master Protein	Q9UJV9	Probable ATP-dependent RNA helicase DDX41 OS=Homo sapiens GN=DDX41 PE=1 SV=2	0	7.449	2	2	6	2	622	69.8	6.84	0.0651078	0.157243
FALSE	High	Master Protein	Q9UPT8	Zinc finger CCCH domain-containing protein 4 OS=Homo sapiens GN=ZC3H4 PE=1 SV=3	0	114.382	23	18	60	18	1303	140.2	6.27	0.0649243	0.0393301
FALSE	High	Master Protein	O43852	Calumenin OS=Homo sapiens GN=CALU PE=1 SV=2	0	11.963	10	2	6	2	315	37.1	4.64	0.0648605	0.104505
FALSE	High	Master Protein	P62304	Small nuclear ribonucleoprotein E OS=Homo sapiens GN=SNRPE PE=1 SV=1	0	14.372	25	2	12	2	92	10.8	9.44	0.064508	0.290224
FALSE	High	Master Protein	Q9HCN8	Stromal cell-derived factor 2-like protein 1 OS=Homo sapiens GN=SDF2L1 PE=1 SV=2	0	39.951	37	5	15	5	221	23.6	7.03	0.0640292	0.0830593
FALSE	High	Master Protein	P31483	Nucleolysin TIA-1 isoform p40 OS=Homo sapiens GN=TIA1 PE=1 SV=3	0	50.074	31	10	26	6	386	42.9	7.74	0.0638213	0.00883277
FALSE	High	Master Protein	O15235	28S ribosomal protein S12, mitochondrial OS=Homo sapiens GN=MRPS12 PE=1 SV=1	0	29.42	33	3	11	3	138	15.2	10.29	0.0632862	0.0132707
FALSE	High	Master Protein	Q9HCG8	Pre-mRNA-splicing factor CWC22 homolog OS=Homo sapiens GN=CWC22 PE=1 SV=3	0.006	2.315	1	1	3	1	908	105.4	7.03	0.0632169	0.0990531
FALSE	High	Master Protein	Q9H0S4	Probable ATP-dependent RNA helicase DDX47 OS=Homo sapiens GN=DDX47 PE=1 SV=1	0	54.894	24	9	26	9	455	50.6	9.1	0.0621027	0.00597733
FALSE	High	Master Protein	Q9BSD7	Cancer-related nucleoside-triphosphatase OS=Homo sapiens GN=NTPCR PE=1 SV=1	0.001	4.534	5	1	3	1	190	20.7	9.54	0.0614285	0.124586
FALSE	High	Master Protein	P26196	Probable ATP-dependent RNA helicase DDX6 OS=Homo sapiens GN=DDX6 PE=1 SV=2	0	84.571	33	10	37	10	483	54.4	8.66	0.0612178	0.00117245
FALSE	High	Master Protein	Q86XZ4	Spermatogenesis-associated serine-rich protein 2 OS=Homo sapiens GN=SPATS2 PE=1 SV=1	0	41.395	19	8	17	8	545	59.5	8.9	0.0611925	0.108782
FALSE	High	Master Protein	P62851	40S ribosomal protein S25 OS=Homo sapiens GN=RPS25 PE=1 SV=1	0	57.483	41	8	90	8	125	13.7	10.11	0.0602854	0.0431697
FALSE	High	Master Protein	Q96GC5	39S ribosomal protein L48, mitochondrial OS=Homo sapiens GN=MRPL48 PE=1 SV=2	0	12.486	11	2	7	2	212	23.9	8.98	0.0601861	0.139929
FALSE	High	Master Protein	P05386	60S acidic ribosomal protein P1 OS=Homo sapiens GN=RPLP1 PE=1 SV=1	0	7.405	20	2	4	2	114	11.5	4.32	0.0586773	0.119976
FALSE	High	Master Protein	O43670	BUB3-interacting and GLEBS motif-containing protein ZNF207 OS=Homo sapiens GN=ZNF207 PE=1 SV=1	0	32.254	14	5	17	5	478	50.7	9.1	0.0575438	0.0218638
FALSE	High	Master Protein	Q8NBI6	Xyloside xylosyltransferase 1 OS=Homo sapiens GN=XXYLT1 PE=1 SV=1	0	9.058	8	2	3	2	393	43.8	8.13	0.0548773	0.138751
FALSE	High	Master Protein	Q69YN4	Protein virilizer homolog OS=Homo sapiens GN=KIAA1429 PE=1 SV=2	0.004	2.46	1	1	5	1	1812	201.9	5.01	0.0547143	0.0807707
FALSE	Medium	Master Protein	P68036	Ubiquitin-conjugating enzyme E2 L3 OS=Homo sapiens GN=UBE2L3 PE=1 SV=1	0.037	1.23	6	1	1	1	154	17.9	8.51	0.0537833	0.00550262
FALSE	High	Master Protein	Q7Z739	YTH domain-containing family protein 3 OS=Homo sapiens GN=YTHDF3 PE=1 SV=1	0	31.9	11	7	16	3	585	63.8	9.04	0.0535121	0.0606891
FALSE	High	Master Protein	Q5QJE6	Deoxynucleotidyltransferase terminal-interacting protein 2 OS=Homo sapiens GN=DNTTIP2 PE=1 SV=2	0	10.146	3	2	2	2	756	84.4	6.16	0.0529905	0.107259
FALSE	High	Master Protein	Q96T37	Putative RNA-binding protein 15 OS=Homo sapiens GN=RBM15 PE=1 SV=2	0	37.007	9	8	24	7	977	107.1	10.08	0.0528802	0.0347877
FALSE	High	Master Protein	Q9H7E9	UPF0488 protein C8orf33 OS=Homo sapiens GN=C8orf33 PE=1 SV=1	0	21.587	22	4	17	4	229	25	9.95	0.0527195	0.0115207
FALSE	High	Master Protein	P62241	40S ribosomal protein S8 OS=Homo sapiens GN=RPS8 PE=1 SV=2	0	168.178	60	24	158	24	208	24.2	10.32	0.0524643	0.0507756
FALSE	High	Master Protein	P09543	2',3'-cyclic-nucleotide 3'-phosphodiesterase OS=Homo sapiens GN=CNP PE=1 SV=2	0.006	2.247	3	1	1	1	421	47.5	9.07	0.0523485	0.0507579
FALSE	High	Master Protein	Q969X6	U3 small nucleolar RNA-associated protein 4 homolog OS=Homo sapiens GN=UTP4 PE=1 SV=1	0.002	3.015	2	1	2	1	686	76.8	8.85	0.051729	0.0238812
FALSE	High	Master Protein	Q15370	Transcription elongation factor B polypeptide 2 OS=Homo sapiens GN=TCEB2 PE=1 SV=1	0	44.876	52	7	24	7	118	13.1	4.88	0.050618	0.00267764
FALSE	High	Master Protein	Q9P031	Thyroid transcription factor 1-associated protein 26 OS=Homo sapiens GN=CCDC59 PE=1 SV=2	0	31.847	35	7	14	7	241	28.7	9.88	0.0499593	0.0434707
FALSE	High	Master Protein	Q9H6R4	Nucleolar protein 6 OS=Homo sapiens GN=NOL6 PE=1 SV=2	0.001	4.164	1	1	2	1	1146	127.5	7.64	0.0487994	0.0308266
FALSE	High	Master Protein	Q9UHV9	Prefoldin subunit 2 OS=Homo sapiens GN=PFDN2 PE=1 SV=1	0.001	4.114	6	1	3	1	154	16.6	6.58	0.0485813	0.108942
FALSE	High	Master Protein	Q14192	Four and a half LIM domains protein 2 OS=Homo sapiens GN=FHL2 PE=1 SV=3	0	19.285	11	3	8	3	279	32.2	7.55	0.0484236	0.0978334
FALSE	Low	Master Protein	P01135	Protransforming growth factor alpha OS=Homo sapiens OX=9606 GN=TGFA PE=1 SV=1	0.052	1.058	13	1	3	1	160	17	7.53	0.0480625	0.0919827
FALSE	High	Master Protein	P82664	28S ribosomal protein S10, mitochondrial OS=Homo sapiens GN=MRPS10 PE=1 SV=2	0	56.791	51	8	38	8	201	23	8	0.0472803	0.0470224
FALSE	High	Master Protein	Q16629	Serine/arginine-rich splicing factor 7 OS=Homo sapiens GN=SRSF7 PE=1 SV=1	0	86.728	39	15	90	11	238	27.4	11.82	0.046196	0.0978126
FALSE	High	Master Protein	Q9Y606	tRNA pseudouridine synthase A, mitochondrial OS=Homo sapiens GN=PUS1 PE=1 SV=3	0	15.978	9	3	6	3	427	47.4	8.41	0.0441224	0.108011
FALSE	High	Master Protein	Q15427	Splicing factor 3B subunit 4 OS=Homo sapiens GN=SF3B4 PE=1 SV=1	0	10.618	11	3	4	3	424	44.4	8.56	0.0438376	0.0687355
FALSE	High	Master Protein	Q8TAE8	Growth arrest and DNA damage-inducible proteins-interacting protein 1 OS=Homo sapiens GN=GADD45GIP1 PE=1 SV=1	0	34.415	35	6	41	6	222	25.4	10.02	0.0414585	0.0332241
FALSE	High	Master Protein	P51858	Hepatoma-derived growth factor OS=Homo sapiens GN=HDGF PE=1 SV=1	0	10.428	7	1	2	1	240	26.8	4.73	0.0414064	0.122801
FALSE	High	Master Protein	Q9UG63	ATP-binding cassette sub-family F member 2 OS=Homo sapiens GN=ABCF2 PE=1 SV=2	0.005	2.35	1	1	1	1	623	71.2	7.37	0.0407949	0.157926
FALSE	High	Master Protein	Q9Y4F3	Meiosis arrest female protein 1 OS=Homo sapiens GN=KIAA0430 PE=1 SV=6	0.001	3.601	1	2	2	1	1742	192.7	7.87	0.0404662	0.0452674
FALSE	High	Master Protein	Q7Z7F7	39S ribosomal protein L55, mitochondrial OS=Homo sapiens GN=MRPL55 PE=1 SV=1	0	58.317	38	6	33	6	128	15.1	11.15	0.0400202	0.0500214
FALSE	High	Master Protein	P53999	Activated RNA polymerase II transcriptional coactivator p15 OS=Homo sapiens GN=SUB1 PE=1 SV=3	0	37.273	57	6	21	6	127	14.4	9.6	0.0398166	0.027171
FALSE	High	Master Protein	Q8NI27	THO complex subunit 2 OS=Homo sapiens GN=THOC2 PE=1 SV=2	0	97.209	17	22	51	22	1593	182.7	8.44	0.0394595	0.0333575
FALSE	High	Master Protein	P0CAP2	DNA-directed RNA polymerase II subunit GRINL1A OS=Homo sapiens GN=POLR2M PE=1 SV=1	0	31.139	34	8	23	8	368	41.7	6.39	0.0384805	0.00654685
FALSE	High	Master Protein	Q6DKI1	60S ribosomal protein L7-like 1 OS=Homo sapiens GN=RPL7L1 PE=1 SV=1	0	23.942	18	4	14	4	246	28.6	10.51	0.0371054	0.0122749
FALSE	Medium	Master Protein	P25786	Proteasome subunit alpha type-1 OS=Homo sapiens GN=PSMA1 PE=1 SV=1	0.028	1.435	4	1	1	1	263	29.5	6.61	0.0369875	0.117572
FALSE	High	Master Protein	Q71F23	Centromere protein U OS=Homo sapiens GN=CENPU PE=1 SV=1	0	10.929	13	3	11	3	418	47.5	9.13	0.0363734	0.0739947
FALSE	High	Master Protein	Q9NUL3	Double-stranded RNA-binding protein Staufen homolog 2 OS=Homo sapiens GN=STAU2 PE=1 SV=1	0	63.26	24	12	44	8	570	62.6	9.61	0.0348283	0.032704
FALSE	High	Master Protein	Q9UMS6	Synaptopodin-2 OS=Homo sapiens GN=SYNPO2 PE=1 SV=2	0	74.44	16	15	44	15	1093	117.4	8.57	0.0343243	0.0101128
FALSE	High	Master Protein	Q16630	Cleavage and polyadenylation specificity factor subunit 6 OS=Homo sapiens GN=CPSF6 PE=1 SV=2	0	7.659	4	2	4	2	551	59.2	7.15	0.0337394	0.0990648
FALSE	High	Master Protein	Q9ULX3	RNA-binding protein NOB1 OS=Homo sapiens GN=NOB1 PE=1 SV=1	0.001	5.479	4	1	1	1	412	46.6	7.18	0.0334915	0.0273111
FALSE	High	Master Protein	P23769	Endothelial transcription factor GATA-2 OS=Homo sapiens GN=GATA2 PE=1 SV=3	0	20.926	22	7	22	5	480	50.5	9.31	0.0325872	0.00677832
FALSE	High	Master Protein	Q86UP2	Kinectin OS=Homo sapiens GN=KTN1 PE=1 SV=1	0.001	6.714	3	4	7	3	1357	156.2	5.64	0.0320019	0.0698793
FALSE	High	Master Protein	Q9Y3B4	Splicing factor 3B subunit 6 OS=Homo sapiens GN=SF3B6 PE=1 SV=1	0	41.716	54	7	65	7	125	14.6	9.38	0.0319973	0.115743
FALSE	High	Master Protein	Q96F07	Cytoplasmic FMR1-interacting protein 2 OS=Homo sapiens GN=CYFIP2 PE=1 SV=2	0.006	2.191	1	1	3	1	1278	148.3	7.31	0.0304055	0.0174712
FALSE	High	Master Protein	Q05519	Serine/arginine-rich splicing factor 11 OS=Homo sapiens GN=SRSF11 PE=1 SV=1	0	17.328	12	4	9	4	484	53.5	10.52	0.0253398	0.0641797
FALSE	High	Master Protein	Q96NC0	Zinc finger matrin-type protein 2 OS=Homo sapiens GN=ZMAT2 PE=1 SV=1	0	32.847	15	4	25	4	199	23.6	9.01	0.0250848	0.003706
FALSE	Low	Master Protein	Q8TB72	Pumilio homolog 2 OS=Homo sapiens GN=PUM2 PE=1 SV=2	0.057	1.01	2	1	1	1	1066	114.1	7.08	0.0242502	0.0248499
FALSE	High	Master Protein	O43663	Protein regulator of cytokinesis 1 OS=Homo sapiens GN=PRC1 PE=1 SV=2	0.001	5.803	2	1	4	1	620	71.6	6.68	0.0240375	0.09668
FALSE	High	Master Protein	O75694	Nuclear pore complex protein Nup155 OS=Homo sapiens GN=NUP155 PE=1 SV=1	0.001	4.895	1	2	3	2	1391	155.1	6.16	0.0225577	0.10454
FALSE	High	Master Protein	O95363	Phenylalanine--tRNA ligase, mitochondrial OS=Homo sapiens GN=FARS2 PE=1 SV=1	0.001	5.107	3	1	1	1	451	52.3	7.46	0.0213125	0.0959956
FALSE	Medium	Master Protein	P0C1S8	Wee1-like protein kinase 2 OS=Homo sapiens GN=WEE2 PE=2 SV=2	0.048	1.094	2	1	1	1	567	62.9	6.51	0.0209703	0.0659351
FALSE	High	Master Protein	P61371	Insulin gene enhancer protein ISL-1 OS=Homo sapiens GN=ISL1 PE=1 SV=1	0.001	5.698	6	2	6	2	349	39	8.28	0.0192452	0.0843166
FALSE	High	Master Protein	O75340	Programmed cell death protein 6 OS=Homo sapiens GN=PDCD6 PE=1 SV=1	0	8.796	10	2	5	2	191	21.9	5.4	0.0190285	0.0674321
FALSE	High	Master Protein	Q15022	Polycomb protein SUZ12 OS=Homo sapiens GN=SUZ12 PE=1 SV=3	0.001	3.298	2	2	2	2	739	83	8.81	0.0187985	0.0693463
FALSE	High	Master Protein	P29966	Myristoylated alanine-rich C-kinase substrate OS=Homo sapiens GN=MARCKS PE=1 SV=4	0.001	3.785	2	1	3	1	332	31.5	4.45	0.0187584	0.0620308
FALSE	High	Master Protein	A4D1E9	GTP-binding protein 10 OS=Homo sapiens GN=GTPBP10 PE=1 SV=1	0.001	4.452	2	1	3	1	387	42.9	9.03	0.0154637	0.0628607
FALSE	Medium	Master Protein	P09172	Dopamine beta-hydroxylase OS=Homo sapiens GN=DBH PE=1 SV=3	0.02	1.617	2	1	3	1	617	69	6.42	0.0150524	0.01856
FALSE	High	Master Protein	O95644	Nuclear factor of activated T-cells, cytoplasmic 1 OS=Homo sapiens GN=NFATC1 PE=1 SV=3	0.001	3.37	1	1	6	1	943	101.2	6.99	0.014705	0.00432076
FALSE	High	Master Protein	Q9C086	INO80 complex subunit B OS=Homo sapiens GN=INO80B PE=1 SV=2	0.001	5.788	2	1	3	1	356	38.6	9.61	0.0142691	0.043037
FALSE	High	Master Protein	Q9GZR2	RNA exonuclease 4 OS=Homo sapiens GN=REXO4 PE=1 SV=2	0	21.376	9	4	10	4	422	46.6	9.77	0.0142203	0.0201186
FALSE	High	Master Protein	O15212	Prefoldin subunit 6 OS=Homo sapiens GN=PFDN6 PE=1 SV=1	0.001	5.068	16	2	4	2	129	14.6	8.88	0.013579	0.0555228
FALSE	High	Master Protein	Q9H000	Probable E3 ubiquitin-protein ligase makorin-2 OS=Homo sapiens GN=MKRN2 PE=1 SV=2	0	10.148	5	2	2	2	416	46.9	7.61	0.0130549	0.0634869
FALSE	High	Master Protein	Q9UK45	U6 snRNA-associated Sm-like protein LSm7 OS=Homo sapiens GN=LSM7 PE=1 SV=1	0	7.566	16	2	8	2	103	11.6	5.27	0.0119724	0.0392374
FALSE	High	Master Protein	Q05639	Elongation factor 1-alpha 2 OS=Homo sapiens GN=EEF1A2 PE=1 SV=1	0	80.94	31	11	63	3	463	50.4	9.03	0.011895	0.0361962
FALSE	Medium	Master Protein	Q9BSJ6	Protein FAM64A OS=Homo sapiens GN=FAM64A PE=1 SV=1	0.042	1.16	3	1	1	1	248	27.5	10.21	0.0116021	0.0553174
FALSE	High	Master Protein	Q15717	ELAV-like protein 1 OS=Homo sapiens GN=ELAVL1 PE=1 SV=2	0	177.644	61	22	154	21	326	36.1	9.17	0.0115517	0.0866714
FALSE	High	Master Protein	P20290	Transcription factor BTF3 OS=Homo sapiens GN=BTF3 PE=1 SV=1	0	17.095	17	2	5	2	206	22.2	9.38	0.0115127	0.0235861
FALSE	High	Master Protein	P22695	Cytochrome b-c1 complex subunit 2, mitochondrial OS=Homo sapiens GN=UQCRC2 PE=1 SV=3	0	6.872	3	1	2	1	453	48.4	8.63	0.0114622	0.0774981
FALSE	High	Master Protein	O43795	Unconventional myosin-Ib OS=Homo sapiens GN=MYO1B PE=1 SV=3	0	57.045	12	13	36	12	1136	131.9	9.38	0.0113287	0.057286
FALSE	High	Master Protein	Q9BRT6	Protein LLP homolog OS=Homo sapiens GN=LLPH PE=1 SV=1	0	17.402	29	3	13	3	129	15.2	10.37	0.0109053	0.0406367
FALSE	High	Master Protein	Q96EY7	Pentatricopeptide repeat domain-containing protein 3, mitochondrial OS=Homo sapiens GN=PTCD3 PE=1 SV=3	0.003	2.833	1	1	3	1	689	78.5	6.42	0.0108718	0.0809251
FALSE	High	Master Protein	Q6PJG2	ELM2 and SANT domain-containing protein 1 OS=Homo sapiens GN=ELMSAN1 PE=1 SV=2	0.004	2.605	1	1	3	1	1045	114.9	9.19	0.0106364	0.0749047
FALSE	High	Master Protein	O43290	U4/U6.U5 tri-snRNP-associated protein 1 OS=Homo sapiens GN=SART1 PE=1 SV=1	0	141.974	33	23	69	23	800	90.2	6.13	0.0102986	0.0758287
FALSE	High	Master Protein	Q99470	Stromal cell-derived factor 2 OS=Homo sapiens GN=SDF2 PE=1 SV=2	0	21.819	24	3	8	3	211	23	7.33	0.00989784	0.0553515
FALSE	High	Master Protein	Q96GY0	Zinc finger C2HC domain-containing protein 1A OS=Homo sapiens GN=ZC2HC1A PE=1 SV=2	0	39.488	28	8	26	8	325	35.1	9.82	0.00932787	0.0227687
FALSE	Medium	Master Protein	Q17RY0	Cytoplasmic polyadenylation element-binding protein 4 OS=Homo sapiens GN=CPEB4 PE=1 SV=1	0.032	1.296	2	1	1	1	729	80.1	7.18	0.00762781	0.00965547
FALSE	Medium	Master Protein	P83369	U7 snRNA-associated Sm-like protein LSm11 OS=Homo sapiens GN=LSM11 PE=1 SV=2	0.026	1.473	2	1	1	1	360	39.5	10.99	0.00418922	0.0770913
FALSE	High	Master Protein	Q96DI7	U5 small nuclear ribonucleoprotein 40 kDa protein OS=Homo sapiens GN=SNRNP40 PE=1 SV=1	0	31.518	24	6	14	6	357	39.3	8.1	0.00372635	0.0462486
FALSE	High	Master Protein	O60783	28S ribosomal protein S14, mitochondrial OS=Homo sapiens GN=MRPS14 PE=1 SV=1	0	22.696	34	4	28	4	128	15.1	11.41	0.00241627	0.0585611
FALSE	High	Master Protein	Q8IXM2	Chromatin complexes subunit BAP18 OS=Homo sapiens GN=BAP18 PE=1 SV=1	0	12.338	16	2	4	2	172	17.9	7.33	0.00234213	0.00937101
FALSE	High	Master Protein	Q8IXM3	39S ribosomal protein L41, mitochondrial OS=Homo sapiens GN=MRPL41 PE=1 SV=1	0	18.626	31	4	12	4	137	15.4	9.57	0.00193258	0.0509774
FALSE	High	Master Protein	P00750	Tissue-type plasminogen activator OS=Homo sapiens GN=PLAT PE=1 SV=1	0	60.536	34	13	36	13	562	62.9	7.8	0.000619266	0.069944
FALSE	High	Master Protein	Q9BRJ6	Uncharacterized protein C7orf50 OS=Homo sapiens GN=C7orf50 PE=1 SV=1	0	32.738	48	5	20	5	194	22.1	9.64	0.000504642	0.055448
FALSE	High	Master Protein	Q6P2H3	Centrosomal protein of 85 kDa OS=Homo sapiens OX=9606 GN=CEP85 PE=1 SV=1	0.009	1.993	1	1	4	1	762	85.6	6	0.000503199	0.0606077
FALSE	High	Master Protein	Q8N3Z0	Inactive serine protease 35 OS=Homo sapiens GN=PRSS35 PE=2 SV=2	0.006	2.238	1	1	2	1	413	47.1	9.69	0.000173061	0.0524604
FALSE	High	Master Protein	P19388	DNA-directed RNA polymerases I, II, and III subunit RPABC1 OS=Homo sapiens GN=POLR2E PE=1 SV=4	0.001	6.074	4	1	4	1	210	24.5	5.95	-0.000356099	0.0515714
FALSE	High	Master Protein	Q9HA90	EF-hand and coiled-coil domain-containing protein 1 OS=Homo sapiens OX=9606 GN=EFCC1 PE=2 SV=2	0.005	2.416	1	1	3	1	598	65.7	5.6	-0.00102721	0.0171596
FALSE	Medium	Master Protein	P11233	Ras-related protein Ral-A OS=Homo sapiens GN=RALA PE=1 SV=1	0.012	1.801	3	1	1	1	206	23.6	7.11	-0.00219485	0.0707147
FALSE	High	Master Protein	Q7Z695	Uncharacterized aarF domain-containing protein kinase 2 OS=Homo sapiens GN=ADCK2 PE=2 SV=1	0.001	3.489	1	1	3	1	626	68.9	8.76	-0.00290874	0.00671559
FALSE	Medium	Master Protein	O95967	EGF-containing fibulin-like extracellular matrix protein 2 OS=Homo sapiens GN=EFEMP2 PE=1 SV=3	0.037	1.225	2	1	3	1	443	49.4	4.94	-0.00335565	0.00751483
FALSE	High	Master Protein	Q9UL18	Protein argonaute-1 OS=Homo sapiens GN=AGO1 PE=1 SV=3	0	209.035	41	27	106	17	857	97.2	9.16	-0.0037242	0.0701915
FALSE	High	Master Protein	P11137	Microtubule-associated protein 2 OS=Homo sapiens GN=MAP2 PE=1 SV=4	0	24.597	3	5	10	5	1827	199.4	4.91	-0.00658668	0.0219003
FALSE	High	Master Protein	P62195	26S protease regulatory subunit 8 OS=Homo sapiens GN=PSMC5 PE=1 SV=1	0.001	5.092	5	1	1	1	406	45.6	7.55	-0.00811346	0.0158551
FALSE	High	Master Protein	Q9BXV9	Uncharacterized protein C14orf142 OS=Homo sapiens GN=C14orf142 PE=1 SV=2	0.001	3.413	18	1	5	1	100	10.9	4.27	-0.00918467	0.0262327
FALSE	High	Master Protein	Q9NTI5	Sister chromatid cohesion protein PDS5 homolog B OS=Homo sapiens GN=PDS5B PE=1 SV=1	0.001	3.259	1	1	1	1	1447	164.6	8.47	-0.00971793	0.0333912
FALSE	High	Master Protein	P78332	RNA-binding protein 6 OS=Homo sapiens GN=RBM6 PE=1 SV=5	0	19.94	3	4	9	3	1123	128.6	6.32	-0.0100453	0.00948031
FALSE	High	Master Protein	Q92900	Regulator of nonsense transcripts 1 OS=Homo sapiens GN=UPF1 PE=1 SV=2	0	47.056	10	10	21	10	1129	124.3	6.61	-0.0103784	0.0109569
FALSE	High	Master Protein	Q13084	39S ribosomal protein L28, mitochondrial OS=Homo sapiens GN=MRPL28 PE=1 SV=4	0	29.048	25	7	22	7	256	30.1	8.29	-0.0112814	0.0748013
FALSE	High	Master Protein	Q96K80	Zinc finger CCCH domain-containing protein 10 OS=Homo sapiens GN=ZC3H10 PE=1 SV=1	0	9.676	5	2	5	2	434	46	7.64	-0.0118317	0.00349188
FALSE	High	Master Protein	Q9H2P0	Activity-dependent neuroprotector homeobox protein OS=Homo sapiens GN=ADNP PE=1 SV=1	0	9.811	3	2	8	2	1102	123.5	7.34	-0.0121452	0.0235298
FALSE	Medium	Master Protein	P08559	Pyruvate dehydrogenase E1 component subunit alpha, somatic form, mitochondrial OS=Homo sapiens GN=PDHA1 PE=1 SV=3	0.031	1.331	2	1	2	1	390	43.3	8.06	-0.0131818	0.0195298
FALSE	High	Master Protein	P09012	U1 small nuclear ribonucleoprotein A OS=Homo sapiens GN=SNRPA PE=1 SV=3	0	175.708	50	21	229	17	282	31.3	9.83	-0.0134262	0.024404
FALSE	High	Master Protein	Q86UA1	Pre-mRNA-processing factor 39 OS=Homo sapiens GN=PRPF39 PE=1 SV=3	0	14.552	5	3	8	3	669	78.4	5.4	-0.013679	0.0850915
FALSE	High	Master Protein	P62269	40S ribosomal protein S18 OS=Homo sapiens GN=RPS18 PE=1 SV=3	0	136.518	63	20	164	20	152	17.7	10.99	-0.0152515	0.00378329
FALSE	High	Master Protein	P82930	28S ribosomal protein S34, mitochondrial OS=Homo sapiens GN=MRPS34 PE=1 SV=2	0	90.428	55	12	88	12	218	25.6	9.98	-0.0155499	0.0915067
FALSE	High	Master Protein	O75947	ATP synthase subunit d, mitochondrial OS=Homo sapiens GN=ATP5H PE=1 SV=3	0.007	2.114	6	1	2	1	161	18.5	5.3	-0.0157196	0.0338684
FALSE	High	Master Protein	P58215	Lysyl oxidase homolog 3 OS=Homo sapiens GN=LOXL3 PE=2 SV=1	0	14.217	3	2	4	2	753	83.1	6.86	-0.0160501	0.0477554
FALSE	Medium	Master Protein	Q99453	Paired mesoderm homeobox protein 2B OS=Homo sapiens GN=PHOX2B PE=1 SV=2	0.011	1.844	4	1	1	1	314	31.6	8.84	-0.0165045	0.0220354
FALSE	High	Master Protein	Q9UFW8	CGG triplet repeat-binding protein 1 OS=Homo sapiens GN=CGGBP1 PE=1 SV=2	0	30.981	40	5	14	5	167	18.8	8.95	-0.0176721	0.0504384
FALSE	Medium	Master Protein	Q8NDV7	Trinucleotide repeat-containing gene 6A protein OS=Homo sapiens GN=TNRC6A PE=1 SV=2	0.031	1.349	1	1	3	1	1962	210.2	7.01	-0.0177471	0.0479293
FALSE	High	Master Protein	P52434	DNA-directed RNA polymerases I, II, and III subunit RPABC3 OS=Homo sapiens GN=POLR2H PE=1 SV=4	0.01	1.945	4	1	2	1	150	17.1	4.68	-0.0186115	0.0342954
FALSE	High	Master Protein	P09497	Clathrin light chain B OS=Homo sapiens GN=CLTB PE=1 SV=1	0	14.415	16	4	7	4	229	25.2	4.64	-0.0186557	0.0547021
FALSE	High	Master Protein	Q9NRY2	SOSS complex subunit C OS=Homo sapiens GN=INIP PE=1 SV=1	0.001	3.082	19	1	2	1	104	11.4	9.25	-0.0199704	0.0239467
FALSE	High	Master Protein	P62750	60S ribosomal protein L23a OS=Homo sapiens GN=RPL23A PE=1 SV=1	0	172.011	48	19	218	19	156	17.7	10.45	-0.0201991	0.0564101
FALSE	High	Master Protein	Q15397	Pumilio homolog 3 OS=Homo sapiens GN=PUM3 PE=1 SV=3	0	49.436	22	12	35	12	648	73.5	9.64	-0.0206349	0.0313035
FALSE	High	Master Protein	Q9BQE9	B-cell CLL/lymphoma 7 protein family member B OS=Homo sapiens GN=BCL7B PE=1 SV=1	0	42.513	42	7	35	5	202	22.2	4.75	-0.0214273	0.106229
FALSE	High	Master Protein	Q8TDD1	ATP-dependent RNA helicase DDX54 OS=Homo sapiens GN=DDX54 PE=1 SV=2	0	61.317	17	12	37	12	881	98.5	10.02	-0.0216292	0.0446125
FALSE	High	Master Protein	Q8N684	Cleavage and polyadenylation specificity factor subunit 7 OS=Homo sapiens GN=CPSF7 PE=1 SV=1	0.009	1.98	1	1	3	1	471	52	8	-0.0244771	0.0107462
FALSE	High	Master Protein	Q8WTT2	Nucleolar complex protein 3 homolog OS=Homo sapiens GN=NOC3L PE=1 SV=1	0	8.837	3	3	5	3	800	92.5	9.17	-0.024681	0.00217417
FALSE	High	Master Protein	Q9BXP5	Serrate RNA effector molecule homolog OS=Homo sapiens GN=SRRT PE=1 SV=1	0	16.713	4	3	8	3	876	100.6	5.96	-0.0252949	0.0147448
FALSE	Medium	Master Protein	P01763	Ig heavy chain V-III region WEA OS=Homo sapiens PE=1 SV=1	0.036	1.253	7	1	2	1	114	12.2	8.5	-0.0264479	0.0207793
FALSE	High	Master Protein	Q8NEY8	Periphilin-1 OS=Homo sapiens GN=PPHLN1 PE=1 SV=2	0	32.024	12	6	23	6	458	52.7	9.11	-0.0275646	0.056537
FALSE	High	Master Protein	O75394	39S ribosomal protein L33, mitochondrial OS=Homo sapiens GN=MRPL33 PE=1 SV=1	0	9.294	17	2	4	2	65	7.6	10.8	-0.028074	0.0332695
FALSE	High	Master Protein	Q71UM5	40S ribosomal protein S27-like OS=Homo sapiens GN=RPS27L PE=1 SV=3	0	15.552	31	3	12	1	84	9.5	9.45	-0.0290118	0.0459845
FALSE	High	Master Protein	Q96T88	E3 ubiquitin-protein ligase UHRF1 OS=Homo sapiens GN=UHRF1 PE=1 SV=1	0.007	2.062	2	1	1	1	793	89.8	7.56	-0.0295565	0.0150004
FALSE	Medium	Master Protein	P11586	C-1-tetrahydrofolate synthase, cytoplasmic OS=Homo sapiens GN=MTHFD1 PE=1 SV=3	0.026	1.466	1	1	2	1	935	101.5	7.3	-0.0323025	0.10172
FALSE	High	Master Protein	Q9BY77	Polymerase delta-interacting protein 3 OS=Homo sapiens GN=POLDIP3 PE=1 SV=2	0	66.39	35	11	36	11	421	46.1	9.99	-0.0326106	0.0977783
FALSE	Medium	Master Protein	Q8WXX0	Dynein heavy chain 7, axonemal OS=Homo sapiens GN=DNAH7 PE=1 SV=2	0.021	1.583	0	1	1	1	4024	460.9	6	-0.0340015	0.037545
FALSE	High	Master Protein	P62937	Peptidyl-prolyl cis-trans isomerase A OS=Homo sapiens GN=PPIA PE=1 SV=2	0	56.252	48	7	23	7	165	18	7.81	-0.0349501	0.0917087
FALSE	High	Master Protein	Q9UPQ9	Trinucleotide repeat-containing gene 6B protein OS=Homo sapiens GN=TNRC6B PE=1 SV=4	0	43.672	7	7	22	7	1833	193.9	6.76	-0.0363755	0.0730626
FALSE	High	Master Protein	P62875	DNA-directed RNA polymerases I, II, and III subunit RPABC5 OS=Homo sapiens GN=POLR2L PE=1 SV=1	0	14.771	30	2	8	2	67	7.6	7.77	-0.0372843	0.106016
FALSE	High	Master Protein	Q92576	PHD finger protein 3 OS=Homo sapiens GN=PHF3 PE=1 SV=3	0	9.528	1	2	4	2	2039	229.3	6.96	-0.0374501	0.00867197
FALSE	High	Master Protein	P52815	39S ribosomal protein L12, mitochondrial OS=Homo sapiens GN=MRPL12 PE=1 SV=2	0	16.315	12	3	10	3	198	21.3	8.87	-0.0375144	0.00153774
FALSE	High	Master Protein	O43809	Cleavage and polyadenylation specificity factor subunit 5 OS=Homo sapiens GN=NUDT21 PE=1 SV=1	0	12.004	21	4	7	4	227	26.2	8.82	-0.0400448	0.133265
FALSE	High	Master Protein	Q12926	ELAV-like protein 2 OS=Homo sapiens GN=ELAVL2 PE=1 SV=2	0	68.655	37	12	49	4	359	39.5	9.13	-0.0403459	0.0520304
FALSE	High	Master Protein	Q9BX10	GTP-binding protein 2 OS=Homo sapiens GN=GTPBP2 PE=1 SV=1	0.001	5.256	1	1	4	1	602	65.7	8.05	-0.0404003	0.0483995
FALSE	High	Master Protein	Q5T749	Keratinocyte proline-rich protein OS=Homo sapiens GN=KPRP PE=1 SV=1	0	85.124	34	11	35	11	579	64.1	8.27	-0.0432277	0.0937787
FALSE	High	Master Protein	Q9NXV6	CDKN2A-interacting protein OS=Homo sapiens GN=CDKN2AIP PE=1 SV=3	0	10.923	4	2	6	2	580	61.1	9.01	-0.0442292	0.0278976
FALSE	High	Master Protein	Q6PGP7	Tetratricopeptide repeat protein 37 OS=Homo sapiens GN=TTC37 PE=1 SV=1	0.001	6.56	2	2	3	2	1564	175.4	7.53	-0.044722	0.029707
FALSE	Medium	Master Protein	A4GXA9	Probable crossover junction endonuclease EME2 OS=Homo sapiens GN=EME2 PE=1 SV=3	0.033	1.277	2	1	5	1	379	41.2	6.29	-0.0488554	0.0642145
FALSE	High	Master Protein	Q8NC60	Nitric oxide-associated protein 1 OS=Homo sapiens GN=NOA1 PE=1 SV=2	0.001	4.908	2	1	2	1	698	78.4	8.66	-0.0490046	0.0275596
FALSE	High	Master Protein	Q00577	Transcriptional activator protein Pur-alpha OS=Homo sapiens GN=PURA PE=1 SV=2	0	25.577	14	6	15	5	322	34.9	6.44	-0.0496376	0.0171753
FALSE	High	Master Protein	Q9ULD4	Bromodomain and PHD finger-containing protein 3 OS=Homo sapiens GN=BRPF3 PE=1 SV=2	0.004	2.51	1	1	2	1	1205	135.7	6.58	-0.0513155	0.038535
FALSE	High	Master Protein	Q12874	Splicing factor 3A subunit 3 OS=Homo sapiens GN=SF3A3 PE=1 SV=1	0	22.83	13	5	11	5	501	58.8	5.38	-0.0532403	0.0114774
FALSE	High	Master Protein	Q99081	Transcription factor 12 OS=Homo sapiens GN=TCF12 PE=1 SV=1	0	57.283	17	7	24	5	682	72.9	7.02	-0.0543023	0.119088
FALSE	High	Master Protein	Q8N5P1	Zinc finger CCCH domain-containing protein 8 OS=Homo sapiens GN=ZC3H8 PE=1 SV=2	0	49.339	39	8	23	8	291	33.6	8.28	-0.0547343	0.137894	Acetyl [N-Term]
FALSE	High	Master Protein	Q15024	Exosome complex component RRP42 OS=Homo sapiens GN=EXOSC7 PE=1 SV=3	0.004	2.506	4	1	5	1	291	31.8	5.19	-0.0548706	0.0251897
FALSE	High	Master Protein	O15446	DNA-directed RNA polymerase I subunit RPA34 OS=Homo sapiens GN=CD3EAP PE=1 SV=1	0	35.296	13	4	12	4	510	55	8.51	-0.055019	0.0978368
FALSE	Medium	Master Protein	P22749	Granulysin OS=Homo sapiens OX=9606 GN=GNLY PE=1 SV=3	0.021	1.574	5	1	4	1	145	16.4	9.17	-0.0555632	0.00592699
FALSE	High	Master Protein	Q14692	Ribosome biogenesis protein BMS1 homolog OS=Homo sapiens GN=BMS1 PE=1 SV=1	0	8.866	2	2	3	2	1282	145.7	6.44	-0.055854	0.145838
FALSE	High	Master Protein	O43823	A-kinase anchor protein 8 OS=Homo sapiens GN=AKAP8 PE=1 SV=1	0	46.692	16	8	17	8	692	76.1	5.15	-0.0560567	0.0892508
FALSE	High	Master Protein	Q96P16	Regulation of nuclear pre-mRNA domain-containing protein 1A OS=Homo sapiens GN=RPRD1A PE=1 SV=1	0.001	3.647	7	2	4	2	312	35.7	7.55	-0.0571518	0.0179064
FALSE	High	Master Protein	Q9Y580	RNA-binding protein 7 OS=Homo sapiens GN=RBM7 PE=1 SV=1	0	51.009	48	9	21	9	266	30.5	9.57	-0.0580585	0.0790708
FALSE	High	Master Protein	Q96PY6	Serine/threonine-protein kinase Nek1 OS=Homo sapiens GN=NEK1 PE=1 SV=2	0.001	4.012	0	1	4	1	1258	142.7	5.94	-0.0601083	0.128009
FALSE	High	Master Protein	Q9BQ48	39S ribosomal protein L34, mitochondrial OS=Homo sapiens GN=MRPL34 PE=1 SV=1	0	13.267	24	2	5	2	92	10.2	12.25	-0.0608214	0.103548
FALSE	High	Master Protein	Q9ULX6	A-kinase anchor protein 8-like OS=Homo sapiens GN=AKAP8L PE=1 SV=3	0	31.453	9	5	15	5	646	71.6	5.07	-0.061076	0.0686218
FALSE	High	Master Protein	Q9BYD1	39S ribosomal protein L13, mitochondrial OS=Homo sapiens GN=MRPL13 PE=1 SV=1	0	73.528	78	12	34	12	178	20.7	9.16	-0.0614955	0.0688047
FALSE	Low	Master Protein	P49761	Dual specificity protein kinase CLK3 OS=Homo sapiens GN=CLK3 PE=1 SV=3	0.058	1.006	2	1	1	1	638	73.5	9.92	-0.0618502	0.00806881
FALSE	High	Master Protein	Q9BRU9	rRNA-processing protein UTP23 homolog OS=Homo sapiens GN=UTP23 PE=1 SV=2	0	28.049	38	6	16	6	249	28.4	10.07	-0.062539	0.0806379
FALSE	High	Master Protein	Q2TAY7	WD40 repeat-containing protein SMU1 OS=Homo sapiens GN=SMU1 PE=1 SV=2	0	25.95	10	5	10	5	513	57.5	7.18	-0.0631	0.0615006
FALSE	High	Master Protein	P56385	ATP synthase subunit e, mitochondrial OS=Homo sapiens GN=ATP5I PE=1 SV=2	0.001	4.888	14	1	5	1	69	7.9	9.35	-0.0654387	0.0612431
FALSE	Medium	Master Protein	A2PYH4	Probable ATP-dependent DNA helicase HFM1 OS=Homo sapiens GN=HFM1 PE=1 SV=2	0.02	1.604	0	1	2	1	1435	162.5	7.09	-0.0667453	0.0668697
FALSE	High	Master Protein	Q52LJ0	Protein FAM98B OS=Homo sapiens GN=FAM98B PE=1 SV=1	0	14.264	8	2	7	1	330	37.2	6.29	-0.0676346	0.058737
FALSE	High	Master Protein	P04080	Cystatin-B OS=Homo sapiens GN=CSTB PE=1 SV=2	0	24.82	46	3	13	3	98	11.1	7.56	-0.0680031	0.0531987
FALSE	High	Master Protein	Q4KMP7	TBC1 domain family member 10B OS=Homo sapiens GN=TBC1D10B PE=1 SV=3	0	31.143	10	8	17	8	808	87.1	9.19	-0.068975	0.0849132
FALSE	High	Master Protein	Q15776	Zinc finger protein with KRAB and SCAN domains 8 OS=Homo sapiens GN=ZKSCAN8 PE=1 SV=2	0.001	3.858	2	1	1	1	578	65.8	7.39	-0.0706407	0.0622915
FALSE	High	Master Protein	Q9UHB9	Signal recognition particle subunit SRP68 OS=Homo sapiens GN=SRP68 PE=1 SV=2	0.001	3.776	3	2	2	2	627	70.7	8.56	-0.0711094	0.0577484
FALSE	High	Master Protein	Q9Y3D7	Mitochondrial import inner membrane translocase subunit TIM16 OS=Homo sapiens GN=PAM16 PE=1 SV=2	0	14.171	46	4	6	4	125	13.8	9.7	-0.0713095	0.0694471
FALSE	High	Master Protein	P82912	28S ribosomal protein S11, mitochondrial OS=Homo sapiens GN=MRPS11 PE=1 SV=2	0	44.325	45	5	11	5	194	20.6	10.81	-0.0716774	0.0827566
FALSE	High	Master Protein	Q9NYK5	39S ribosomal protein L39, mitochondrial OS=Homo sapiens GN=MRPL39 PE=1 SV=3	0	44.858	27	9	19	9	338	38.7	7.65	-0.071837	0.0735932
FALSE	High	Master Protein	O60437	Periplakin OS=Homo sapiens GN=PPL PE=1 SV=4	0.001	4.077	1	2	2	1	1756	204.6	5.6	-0.0722334	0.248106
FALSE	High	Master Protein	P51531	Probable global transcription activator SNF2L2 OS=Homo sapiens GN=SMARCA2 PE=1 SV=2	0	186.145	16	28	115	4	1590	181.2	7.2	-0.0724566	0.0534567
FALSE	High	Master Protein	P62333	26S protease regulatory subunit 10B OS=Homo sapiens GN=PSMC6 PE=1 SV=1	0.001	3.322	5	1	1	1	389	44.1	7.49	-0.072841	0.00919392
FALSE	High	Master Protein	Q7L0Y3	Mitochondrial ribonuclease P protein 1 OS=Homo sapiens GN=TRMT10C PE=1 SV=2	0	14.461	7	4	8	4	403	47.3	9.36	-0.0763927	0.0226165
FALSE	High	Master Protein	Q9UGR2	Zinc finger CCCH domain-containing protein 7B OS=Homo sapiens GN=ZC3H7B PE=1 SV=1	0.005	2.413	1	1	1	1	993	111.5	7.17	-0.0768668	0.0580035
FALSE	High	Master Protein	P48735	Isocitrate dehydrogenase [NADP], mitochondrial OS=Homo sapiens GN=IDH2 PE=1 SV=2	0	17.745	10	5	7	5	452	50.9	8.69	-0.0774723	0.0811174
FALSE	High	Master Protein	Q15393	Splicing factor 3B subunit 3 OS=Homo sapiens GN=SF3B3 PE=1 SV=4	0	60.774	11	12	34	12	1217	135.5	5.26	-0.0776125	0.0543502
FALSE	Medium	Master Protein	P61163	Alpha-centractin OS=Homo sapiens GN=ACTR1A PE=1 SV=1	0.035	1.26	2	1	1	1	376	42.6	6.64	-0.0782158	0.139065
FALSE	High	Master Protein	O43660	Pleiotropic regulator 1 OS=Homo sapiens GN=PLRG1 PE=1 SV=1	0	51.512	27	11	20	11	514	57.2	9.17	-0.0795312	0.0668998
FALSE	High	Master Protein	Q9BRD0	BUD13 homolog OS=Homo sapiens GN=BUD13 PE=1 SV=1	0	18.471	8	5	11	5	619	70.5	9.86	-0.0797473	0.0909553
FALSE	High	Master Protein	P12235	ADP/ATP translocase 1 OS=Homo sapiens GN=SLC25A4 PE=1 SV=4	0	65.524	30	14	42	1	298	33	9.76	-0.0799126	0.0549962
FALSE	High	Master Protein	P63010	AP-2 complex subunit beta OS=Homo sapiens GN=AP2B1 PE=1 SV=1	0.001	5.009	2	1	1	1	937	104.5	5.38	-0.0802585	0.101406
FALSE	High	Master Protein	Q9ULW3	Activator of basal transcription 1 OS=Homo sapiens GN=ABT1 PE=1 SV=1	0	44.248	37	9	26	9	272	31.1	9.88	-0.080458	0.154865
FALSE	High	Master Protein	Q1KMD3	Heterogeneous nuclear ribonucleoprotein U-like protein 2 OS=Homo sapiens GN=HNRNPUL2 PE=1 SV=1	0	39.971	12	7	25	7	747	85.1	4.91	-0.0805935	0.12082
FALSE	Medium	Master Protein	Q9H1K4	Mitochondrial glutamate carrier 2 OS=Homo sapiens GN=SLC25A18 PE=1 SV=1	0.018	1.663	3	1	1	1	315	33.8	9.25	-0.0808383	0.264579
FALSE	High	Master Protein	Q9H9L3	Interferon-stimulated 20 kDa exonuclease-like 2 OS=Homo sapiens GN=ISG20L2 PE=1 SV=1	0	20.959	14	3	11	3	353	39.1	9.94	-0.0811935	0.0796144
FALSE	Medium	Master Protein	Q96QA6	Protein yippee-like 2 OS=Homo sapiens GN=YPEL2 PE=1 SV=1	0.032	1.284	8	1	1	1	119	13.6	8.03	-0.0812411	0.220282
FALSE	High	Master Protein	Q7Z794	Keratin, type II cytoskeletal 1b OS=Homo sapiens GN=KRT77 PE=2 SV=3	0	36.054	5	6	32	1	578	61.9	5.99	-0.0812728	0.0717407
FALSE	High	Master Protein	Q6PJT7	Zinc finger CCCH domain-containing protein 14 OS=Homo sapiens GN=ZC3H14 PE=1 SV=1	0	38.291	15	8	22	8	736	82.8	7.31	-0.0814225	0.0602783
FALSE	High	Master Protein	O00257	E3 SUMO-protein ligase CBX4 OS=Homo sapiens GN=CBX4 PE=1 SV=3	0.003	2.916	1	1	3	1	560	61.3	9.36	-0.0814788	0.0647934
FALSE	High	Master Protein	P06733	Alpha-enolase OS=Homo sapiens GN=ENO1 PE=1 SV=2	0.001	5.816	4	2	4	2	434	47.1	7.39	-0.0821213	0.045269
FALSE	High	Master Protein	Q96AE4	Far upstream element-binding protein 1 OS=Homo sapiens GN=FUBP1 PE=1 SV=3	0	106.875	27	18	70	12	644	67.5	7.61	-0.0834247	0.12815
FALSE	Medium	Master Protein	Q8TB03	Uncharacterized protein CXorf38 OS=Homo sapiens GN=CXorf38 PE=1 SV=1	0.046	1.116	2	1	1	1	319	36.6	6.3	-0.0838314	0.146065
FALSE	High	Master Protein	P09493	Tropomyosin alpha-1 chain OS=Homo sapiens GN=TPM1 PE=1 SV=2	0	45.45	22	8	30	4	284	32.7	4.74	-0.0842737	0.153048
FALSE	High	Master Protein	Q9BYJ9	YTH domain-containing family protein 1 OS=Homo sapiens GN=YTHDF1 PE=1 SV=1	0	34.347	11	6	17	2	559	60.8	8.79	-0.0849717	0.140711
FALSE	High	Master Protein	Q07666	KH domain-containing, RNA-binding, signal transduction-associated protein 1 OS=Homo sapiens GN=KHDRBS1 PE=1 SV=1	0	22.295	9	5	19	2	443	48.2	8.66	-0.0850018	0.144984
FALSE	High	Master Protein	Q7Z6E9	E3 ubiquitin-protein ligase RBBP6 OS=Homo sapiens GN=RBBP6 PE=1 SV=1	0	19.638	3	4	14	4	1792	201.4	9.64	-0.0870275	0.107128
FALSE	High	Master Protein	Q9Y2H5	Pleckstrin homology domain-containing family A member 6 OS=Homo sapiens GN=PLEKHA6 PE=1 SV=4	0.001	3.276	1	1	1	1	1048	117.1	9.1	-0.0876559	0.120183
FALSE	High	Master Protein	P62244	40S ribosomal protein S15a OS=Homo sapiens GN=RPS15A PE=1 SV=2	0	171.306	73	16	183	16	130	14.8	10.13	-0.0903172	0.104739
FALSE	Medium	Master Protein	Q96DM3	Uncharacterized protein C18orf8 OS=Homo sapiens GN=C18orf8 PE=2 SV=2	0.013	1.776	1	1	3	1	657	74.9	7.83	-0.0904787	0.0846022
FALSE	High	Master Protein	Q9BYD3	39S ribosomal protein L4, mitochondrial OS=Homo sapiens GN=MRPL4 PE=1 SV=1	0	37.691	22	5	17	5	311	34.9	9.72	-0.0908055	0.0143753
FALSE	High	Master Protein	Q96GM8	Target of EGR1 protein 1 OS=Homo sapiens GN=TOE1 PE=1 SV=1	0	12.829	10	3	10	3	510	56.5	7.18	-0.0908201	0.282909
FALSE	High	Master Protein	Q01167	Forkhead box protein K2 OS=Homo sapiens GN=FOXK2 PE=1 SV=3	0	13.252	3	3	6	2	660	69	9.54	-0.0916541	0.100724
FALSE	High	Master Protein	Q9GZS1	DNA-directed RNA polymerase I subunit RPA49 OS=Homo sapiens GN=POLR1E PE=1 SV=2	0	10.391	5	2	4	2	481	53.9	8.56	-0.0921717	0.108664
FALSE	High	Master Protein	Q15061	WD repeat-containing protein 43 OS=Homo sapiens GN=WDR43 PE=1 SV=3	0.001	4.606	1	1	1	1	677	74.8	5.57	-0.0925803	0.0847989
FALSE	High	Master Protein	Q9NY61	Protein AATF OS=Homo sapiens GN=AATF PE=1 SV=1	0	17	7	3	8	3	560	63.1	4.94	-0.0946723	0.128427
FALSE	High	Master Protein	Q7Z417	Nuclear fragile X mental retardation-interacting protein 2 OS=Homo sapiens GN=NUFIP2 PE=1 SV=1	0	29.862	10	5	12	5	695	76.1	8.7	-0.0952588	0.097621
FALSE	High	Master Protein	Q9BTL3	RNMT-activating mini protein OS=Homo sapiens GN=FAM103A1 PE=1 SV=1	0	29.475	44	4	26	4	118	14.4	8.94	-0.0962896	0.116848
FALSE	High	Master Protein	Q6UN15	Pre-mRNA 3'-end-processing factor FIP1 OS=Homo sapiens GN=FIP1L1 PE=1 SV=1	0	45.284	18	8	39	8	594	66.5	5.59	-0.0975522	0.141462
FALSE	High	Master Protein	Q14980	Nuclear mitotic apparatus protein 1 OS=Homo sapiens GN=NUMA1 PE=1 SV=2	0	62.984	8	12	25	12	2115	238.1	5.78	-0.0984784	0.120057
FALSE	High	Master Protein	Q5T6S3	PHD finger protein 19 OS=Homo sapiens GN=PHF19 PE=1 SV=1	0.005	2.357	1	1	1	1	580	65.5	8.84	-0.0988009	0.0917606
FALSE	High	Master Protein	P20674	Cytochrome c oxidase subunit 5A, mitochondrial OS=Homo sapiens GN=COX5A PE=1 SV=2	0	8.844	17	2	4	2	150	16.8	6.79	-0.0990397	0.119413
FALSE	High	Master Protein	Q15633	RISC-loading complex subunit TARBP2 OS=Homo sapiens GN=TARBP2 PE=1 SV=3	0	24.606	15	5	21	5	366	39	6.54	-0.100995	0.128848
FALSE	Medium	Master Protein	O75691	Small subunit processome component 20 homolog OS=Homo sapiens GN=UTP20 PE=1 SV=3	0.026	1.475	1	1	1	1	2785	318.2	7.39	-0.102907	0.0903263
FALSE	High	Master Protein	Q99848	Probable rRNA-processing protein EBP2 OS=Homo sapiens GN=EBNA1BP2 PE=1 SV=2	0	43.907	29	9	31	9	306	34.8	10.1	-0.103161	0.13265
FALSE	High	Master Protein	Q13185	Chromobox protein homolog 3 OS=Homo sapiens GN=CBX3 PE=1 SV=4	0	23.339	22	4	12	3	183	20.8	5.33	-0.105364	0.15483
FALSE	High	Master Protein	O96004	Heart- and neural crest derivatives-expressed protein 1 OS=Homo sapiens OX=9606 GN=HAND1 PE=2 SV=1	0	15.429	28	5	11	4	215	23.6	9.67	-0.106244	0.102734
FALSE	High	Master Protein	Q13523	Serine/threonine-protein kinase PRP4 homolog OS=Homo sapiens GN=PRPF4B PE=1 SV=3	0	18.903	4	4	10	4	1007	116.9	10.26	-0.106556	0.171989
FALSE	High	Master Protein	Q14498	RNA-binding protein 39 OS=Homo sapiens GN=RBM39 PE=1 SV=2	0	44.755	15	7	25	7	530	59.3	10.1	-0.10849	0.170079
FALSE	High	Master Protein	P35625	Metalloproteinase inhibitor 3 OS=Homo sapiens GN=TIMP3 PE=1 SV=2	0	28.263	30	5	14	5	211	24.1	8.72	-0.108553	0.102781
FALSE	High	Master Protein	Q08945	FACT complex subunit SSRP1 OS=Homo sapiens GN=SSRP1 PE=1 SV=1	0	10.038	2	2	6	2	709	81	6.87	-0.109073	0.114017
FALSE	High	Master Protein	Q5T750	Skin-specific protein 32 OS=Homo sapiens GN=XP32 PE=1 SV=1	0.001	4.167	3	1	3	1	250	26.2	7.97	-0.109552	0.225164
FALSE	High	Master Protein	Q8IZQ5	Selenoprotein H OS=Homo sapiens GN=SELH PE=1 SV=2	0.001	3.79	7	1	1	1	122	13.4	9.74	-0.109844	0.0699338
FALSE	High	Master Protein	P83731	60S ribosomal protein L24 OS=Homo sapiens GN=RPL24 PE=1 SV=1	0	81.087	37	11	93	11	157	17.8	11.25	-0.11036	0.147137
FALSE	High	Master Protein	P50238	Cysteine-rich protein 1 OS=Homo sapiens GN=CRIP1 PE=1 SV=3	0.001	3.458	9	1	4	1	77	8.5	8.75	-0.111064	0.155279
FALSE	High	Master Protein	Q9UQ88	Cyclin-dependent kinase 11A OS=Homo sapiens GN=CDK11A PE=1 SV=4	0	8.87	2	2	5	2	783	91.3	5.36	-0.111151	0.119866
FALSE	High	Master Protein	P78345	Ribonuclease P protein subunit p38 OS=Homo sapiens GN=RPP38 PE=1 SV=2	0	8.291	6	2	5	2	283	31.8	9.92	-0.112693	0.043967
FALSE	High	Master Protein	Q14151	Scaffold attachment factor B2 OS=Homo sapiens GN=SAFB2 PE=1 SV=1	0	132.197	24	20	67	10	953	107.4	6.16	-0.112923	0.0878076
FALSE	High	Master Protein	Q96JM3	Chromosome alignment-maintaining phosphoprotein 1 OS=Homo sapiens GN=CHAMP1 PE=1 SV=2	0	16.056	4	3	9	3	812	89	8.44	-0.114354	0.252488	Acetyl [N-Term]
FALSE	High	Master Protein	Q96MX3	Zinc finger protein 48 OS=Homo sapiens GN=ZNF48 PE=1 SV=2	0	22.522	16	7	21	7	618	67.8	9.36	-0.114698	0.114507
FALSE	High	Master Protein	Q99567	Nuclear pore complex protein Nup88 OS=Homo sapiens GN=NUP88 PE=1 SV=2	0	16.28	5	3	4	3	741	83.5	5.69	-0.114814	0.124651
FALSE	High	Master Protein	Q8IYB7	DIS3-like exonuclease 2 OS=Homo sapiens GN=DIS3L2 PE=1 SV=4	0	17.376	7	5	6	5	885	99.2	6.1	-0.11526	0.118561
FALSE	High	Master Protein	P01024	Complement C3 OS=Homo sapiens GN=C3 PE=1 SV=2	0.006	2.282	0	1	1	1	1663	187	6.4	-0.118068	0.187506
FALSE	High	Master Protein	P54652	Heat shock-related 70 kDa protein 2 OS=Homo sapiens GN=HSPA2 PE=1 SV=1	0	120.748	20	19	81	1	639	70	5.74	-0.118152	0.30455
FALSE	Medium	Master Protein	P26358	DNA (cytosine-5)-methyltransferase 1 OS=Homo sapiens GN=DNMT1 PE=1 SV=2	0.047	1.107	1	1	1	1	1616	183.1	7.75	-0.119589	0.199157
FALSE	High	Master Protein	P26583	High mobility group protein B2 OS=Homo sapiens GN=HMGB2 PE=1 SV=2	0	23.778	22	5	16	3	209	24	7.81	-0.119713	0.109906
FALSE	High	Master Protein	Q9UNX4	WD repeat-containing protein 3 OS=Homo sapiens GN=WDR3 PE=1 SV=1	0	7.706	2	1	3	1	943	106	6.64	-0.120253	0.186134
FALSE	High	Master Protein	Q9P2D1	Chromodomain-helicase-DNA-binding protein 7 OS=Homo sapiens GN=CHD7 PE=1 SV=3	0	12.448	2	4	8	4	2997	335.7	6.34	-0.120504	0.00299449
FALSE	High	Master Protein	Q5T3I0	G patch domain-containing protein 4 OS=Homo sapiens GN=GPATCH4 PE=1 SV=2	0	40.789	23	8	20	8	446	50.4	9.63	-0.121396	0.167698
FALSE	High	Master Protein	P07947	Tyrosine-protein kinase Yes OS=Homo sapiens GN=YES1 PE=1 SV=3	0	6.905	3	2	4	2	543	60.8	6.74	-0.121522	0.0449187
FALSE	High	Master Protein	Q86V35	Calcium-binding protein 7 OS=Homo sapiens OX=9606 GN=CABP7 PE=1 SV=1	0.001	4.887	3	1	3	1	215	24.4	4.67	-0.121558	0.175511
FALSE	Medium	Master Protein	P61968	LIM domain transcription factor LMO4 OS=Homo sapiens GN=LMO4 PE=1 SV=1	0.037	1.218	8	1	1	1	165	18	8.34	-0.122722	0.110723
FALSE	Medium	Master Protein	Q9NXG2	THUMP domain-containing protein 1 OS=Homo sapiens GN=THUMPD1 PE=1 SV=2	0.01	1.936	2	1	3	1	353	39.3	7.88	-0.122764	0.0743729
FALSE	High	Master Protein	Q14011	Cold-inducible RNA-binding protein OS=Homo sapiens GN=CIRBP PE=1 SV=1	0	42.504	30	7	34	6	172	18.6	9.51	-0.123056	0.350931
FALSE	Medium	Master Protein	Q8WXF1	Paraspeckle component 1 OS=Homo sapiens GN=PSPC1 PE=1 SV=1	0.03	1.357	2	1	1	1	523	58.7	6.67	-0.12369	0.198058
FALSE	High	Master Protein	P04156	Major prion protein OS=Homo sapiens GN=PRNP PE=1 SV=1	0	7.004	5	1	2	1	253	27.6	9	-0.123899	0.0946862
FALSE	High	Master Protein	P38919	Eukaryotic initiation factor 4A-III OS=Homo sapiens GN=EIF4A3 PE=1 SV=4	0	39.521	17	7	16	7	411	46.8	6.73	-0.12398	0.135999
FALSE	Low	Master Protein	Q96SW2	Protein cereblon OS=Homo sapiens GN=CRBN PE=1 SV=1	0.054	1.037	1	1	2	1	442	50.5	5.63	-0.126206	0.266927
FALSE	High	Master Protein	Q9BWE0	Replication initiator 1 OS=Homo sapiens GN=REPIN1 PE=1 SV=1	0	13.463	10	4	10	4	567	63.5	9.98	-0.127067	0.190339
FALSE	High	Master Protein	Q96QD9	UAP56-interacting factor OS=Homo sapiens GN=FYTTD1 PE=1 SV=3	0	37.6	20	7	20	7	318	35.8	11.78	-0.128053	0.175038
FALSE	High	Master Protein	O60828	Polyglutamine-binding protein 1 OS=Homo sapiens GN=PQBP1 PE=1 SV=1	0	35.689	29	5	21	5	265	30.5	6.33	-0.128796	0.187318
FALSE	High	Master Protein	O95450	A disintegrin and metalloproteinase with thrombospondin motifs 2 OS=Homo sapiens GN=ADAMTS2 PE=2 SV=2	0.001	3.855	1	1	3	1	1211	134.7	7.15	-0.12911	0.0998759
FALSE	Medium	Master Protein	Q9UK59	Lariat debranching enzyme OS=Homo sapiens GN=DBR1 PE=1 SV=2	0.042	1.17	2	1	1	1	544	61.5	5.47	-0.129258	0.339023
FALSE	High	Master Protein	O95985	DNA topoisomerase 3-beta-1 OS=Homo sapiens GN=TOP3B PE=1 SV=1	0	9.6	5	3	6	3	862	96.6	8.12	-0.131246	0.0725476
FALSE	High	Master Protein	Q14493	Histone RNA hairpin-binding protein OS=Homo sapiens GN=SLBP PE=1 SV=1	0	14.439	18	4	11	4	270	31.3	7.47	-0.136183	0.238027
FALSE	High	Master Protein	Q6IA17	Single Ig IL-1-related receptor OS=Homo sapiens GN=SIGIRR PE=1 SV=3	0.01	1.961	1	1	1	1	410	45.7	6.46	-0.136542	0.437515
FALSE	Medium	Master Protein	P47929	Galectin-7 OS=Homo sapiens GN=LGALS7 PE=1 SV=2	0.049	1.075	7	1	2	1	136	15.1	7.62	-0.136684	0.133391
FALSE	High	Master Protein	P0DN76	Splicing factor U2AF 35 kDa subunit-like protein OS=Homo sapiens GN=U2AF1L5 PE=3 SV=1	0	20.567	15	3	11	3	240	27.9	8.81	-0.137358	0.192741
FALSE	High	Master Protein	P55769	NHP2-like protein 1 OS=Homo sapiens GN=SNU13 PE=1 SV=3	0	27.781	32	5	20	5	128	14.2	8.46	-0.139902	0.177923
FALSE	Medium	Master Protein	Q8NEP4	Uncharacterized protein C17orf47 OS=Homo sapiens GN=C17orf47 PE=2 SV=3	0.029	1.417	2	1	3	1	570	63.1	9.2	-0.140215	0.277178
FALSE	High	Master Protein	Q9NVU7	Protein SDA1 homolog OS=Homo sapiens GN=SDAD1 PE=1 SV=3	0	14.001	4	3	7	3	687	79.8	9.25	-0.140381	0.275397
FALSE	High	Master Protein	Q15532	Protein SSXT OS=Homo sapiens GN=SS18 PE=1 SV=3	0	37.533	11	4	34	4	418	45.9	6.46	-0.140856	0.219481
FALSE	High	Master Protein	Q9BUL9	Ribonuclease P protein subunit p25 OS=Homo sapiens GN=RPP25 PE=1 SV=1	0	23.741	26	5	19	5	199	20.6	9.61	-0.142006	0.194571
FALSE	High	Master Protein	Q96MU7	YTH domain-containing protein 1 OS=Homo sapiens GN=YTHDC1 PE=1 SV=3	0	22.928	8	7	19	7	727	84.6	6.23	-0.142797	0.182953
FALSE	High	Master Protein	Q96EU6	Ribosomal RNA processing protein 36 homolog OS=Homo sapiens GN=RRP36 PE=1 SV=1	0	7.815	9	2	5	2	259	29.8	10.17	-0.143821	0.112259
FALSE	Medium	Master Protein	Q13336	Urea transporter 1 OS=Homo sapiens OX=9606 GN=SLC14A1 PE=1 SV=2	0.037	1.224	2	1	3	1	389	42.5	7.15	-0.14414	0.462865
FALSE	High	Master Protein	Q08554	Desmocollin-1 OS=Homo sapiens GN=DSC1 PE=1 SV=2	0	29.456	7	4	16	4	894	99.9	5.43	-0.145104	0.120263
FALSE	High	Master Protein	Q96IZ7	Serine/Arginine-related protein 53 OS=Homo sapiens GN=RSRC1 PE=1 SV=1	0	9.399	9	3	12	3	334	38.7	11.08	-0.145104	0.17854
FALSE	High	Master Protein	Q96BK5	PIN2/TERF1-interacting telomerase inhibitor 1 OS=Homo sapiens GN=PINX1 PE=1 SV=2	0	27.657	20	5	9	5	328	37	9.6	-0.145869	0.161995
FALSE	High	Master Protein	Q5T0B9	Zinc finger protein 362 OS=Homo sapiens GN=ZNF362 PE=1 SV=1	0	18.347	12	5	9	3	420	45.8	9.64	-0.145885	0.22671
FALSE	High	Master Protein	Q9NUL7	Probable ATP-dependent RNA helicase DDX28 OS=Homo sapiens GN=DDX28 PE=1 SV=2	0	23.722	17	7	18	7	540	59.5	10.42	-0.146144	0.278984
FALSE	High	Master Protein	Q99729	Heterogeneous nuclear ribonucleoprotein A/B OS=Homo sapiens GN=HNRNPAB PE=1 SV=2	0	153.43	36	23	147	21	332	36.2	8.21	-0.14654	0.23511
FALSE	High	Master Protein	O15347	High mobility group protein B3 OS=Homo sapiens GN=HMGB3 PE=1 SV=4	0	19.344	24	5	15	4	200	23	8.37	-0.147369	0.220698
FALSE	High	Master Protein	Q9BW66	Cyclin-dependent kinase 2-interacting protein OS=Homo sapiens GN=CINP PE=1 SV=1	0.006	2.214	6	1	1	1	212	24.3	6.28	-0.1521	0.187215
FALSE	High	Master Protein	Q6IQ49	Protein SDE2 homolog OS=Homo sapiens GN=SDE2 PE=1 SV=1	0	16.196	13	4	10	4	451	49.7	6.05	-0.152268	0.439147
FALSE	Medium	Master Protein	Q6IQ21	Zinc finger protein 770 OS=Homo sapiens OX=9606 GN=ZNF770 PE=1 SV=1	0.041	1.191	1	1	3	1	691	80	9.55	-0.152487	0.230546
FALSE	High	Master Protein	Q6PI48	Aspartate--tRNA ligase, mitochondrial OS=Homo sapiens GN=DARS2 PE=1 SV=1	0.007	2.084	1	1	3	1	645	73.5	8.02	-0.152542	0.272294
FALSE	High	Master Protein	Q8N5C6	S1 RNA-binding domain-containing protein 1 OS=Homo sapiens GN=SRBD1 PE=1 SV=2	0	29.875	9	7	14	7	995	111.7	8.72	-0.153136	0.098948
FALSE	Medium	Master Protein	Q8NB90	Spermatogenesis-associated protein 5 OS=Homo sapiens GN=SPATA5 PE=1 SV=3	0.019	1.637	1	1	4	1	893	97.8	5.66	-0.155285	0.236787
FALSE	High	Master Protein	Q9Y3X0	Coiled-coil domain-containing protein 9 OS=Homo sapiens GN=CCDC9 PE=1 SV=1	0.001	3.707	3	1	1	1	531	59.7	5.4	-0.158338	0.243859
FALSE	High	Master Protein	P51608	Methyl-CpG-binding protein 2 OS=Homo sapiens GN=MECP2 PE=1 SV=1	0	7.62	5	2	5	2	486	52.4	9.95	-0.158578	0.327104
FALSE	Medium	Master Protein	P49407	Beta-arrestin-1 OS=Homo sapiens GN=ARRB1 PE=1 SV=2	0.01	1.94	3	1	1	1	418	47	6.2	-0.159693	0.111799
FALSE	High	Master Protein	Q9H0A0	RNA cytidine acetyltransferase OS=Homo sapiens GN=NAT10 PE=1 SV=2	0	20.586	6	5	7	5	1025	115.7	8.27	-0.161797	0.0748903
FALSE	High	Master Protein	P79522	Proline-rich protein 3 OS=Homo sapiens GN=PRR3 PE=1 SV=2	0	29.338	29	4	25	4	188	20.6	9.83	-0.162436	0.207691
FALSE	High	Master Protein	Q9BRJ7	Protein syndesmos OS=Homo sapiens GN=NUDT16L1 PE=1 SV=1	0	8.19	20	3	5	3	211	23.3	8.91	-0.163059	0.283435
FALSE	High	Master Protein	Q9UKD2	mRNA turnover protein 4 homolog OS=Homo sapiens GN=MRTO4 PE=1 SV=2	0	10.963	11	3	6	3	239	27.5	8.29	-0.164941	0.083225
FALSE	High	Master Protein	Q9BYG3	MKI67 FHA domain-interacting nucleolar phosphoprotein OS=Homo sapiens GN=NIFK PE=1 SV=1	0	12.445	9	2	4	2	293	34.2	9.88	-0.165337	0.365967
FALSE	High	Master Protein	P00966	Argininosuccinate synthase OS=Homo sapiens GN=ASS1 PE=1 SV=2	0	7.799	8	3	8	3	412	46.5	8.02	-0.166494	0.178408
FALSE	High	Master Protein	Q14004	Cyclin-dependent kinase 13 OS=Homo sapiens GN=CDK13 PE=1 SV=2	0.001	5.121	1	1	3	1	1512	164.8	9.69	-0.167488	0.227419
FALSE	High	Master Protein	O15514	DNA-directed RNA polymerase II subunit RPB4 OS=Homo sapiens GN=POLR2D PE=1 SV=1	0	20.619	42	5	10	5	142	16.3	4.79	-0.168181	0.128815
FALSE	High	Master Protein	O43251	RNA binding protein fox-1 homolog 2 OS=Homo sapiens GN=RBFOX2 PE=1 SV=3	0	8.556	4	1	1	1	390	41.3	7.27	-0.168893	0.532556
FALSE	High	Master Protein	P21333	Filamin-A OS=Homo sapiens GN=FLNA PE=1 SV=4	0	15.343	3	5	8	5	2647	280.6	6.06	-0.169048	0.480763
FALSE	Medium	Master Protein	Q14204	Cytoplasmic dynein 1 heavy chain 1 OS=Homo sapiens GN=DYNC1H1 PE=1 SV=5	0.039	1.205	0	1	1	1	4646	532.1	6.4	-0.169712	0.338627
FALSE	High	Master Protein	Q96FV9	THO complex subunit 1 OS=Homo sapiens GN=THOC1 PE=1 SV=1	0.001	4.506	1	1	4	1	657	75.6	4.98	-0.170067	0.1972
FALSE	High	Master Protein	Q13610	Periodic tryptophan protein 1 homolog OS=Homo sapiens GN=PWP1 PE=1 SV=1	0	18.85	14	4	10	4	501	55.8	4.77	-0.170271	0.232508
FALSE	High	Master Protein	Q9BPZ3	Polyadenylate-binding protein-interacting protein 2 OS=Homo sapiens GN=PAIP2 PE=1 SV=1	0	7.994	15	1	4	1	127	15	4.12	-0.17233	0.431108
FALSE	High	Master Protein	P49757	Protein numb homolog OS=Homo sapiens GN=NUMB PE=1 SV=2	0	25.178	10	5	16	5	651	70.8	8.51	-0.172682	0.243807
FALSE	High	Master Protein	O75446	Histone deacetylase complex subunit SAP30 OS=Homo sapiens GN=SAP30 PE=1 SV=1	0	12.52	13	3	9	3	220	23.3	9.17	-0.175899	0.236886
FALSE	High	Master Protein	Q15835	Rhodopsin kinase OS=Homo sapiens GN=GRK1 PE=1 SV=1	0.001	5.987	2	1	2	1	563	63.5	5.87	-0.178323	0.268624
FALSE	High	Master Protein	Q9NYV4	Cyclin-dependent kinase 12 OS=Homo sapiens GN=CDK12 PE=1 SV=2	0	12.38	2	2	4	2	1490	164.1	9.44	-0.178345	0.270092
FALSE	High	Master Protein	O14561	Acyl carrier protein, mitochondrial OS=Homo sapiens GN=NDUFAB1 PE=1 SV=3	0.001	6.61	15	2	4	2	156	17.4	4.93	-0.179669	0.402441
FALSE	High	Master Protein	Q12789	General transcription factor 3C polypeptide 1 OS=Homo sapiens GN=GTF3C1 PE=1 SV=4	0.003	2.738	1	2	2	2	2109	238.7	7.3	-0.18087	0.202206
FALSE	High	Master Protein	Q99525	Histone H4-like protein type G OS=Homo sapiens GN=HIST1H4G PE=1 SV=1	0	12.646	17	2	10	1	98	11	11.06	-0.181247	0.206975
FALSE	High	Master Protein	Q9BY44	Eukaryotic translation initiation factor 2A OS=Homo sapiens GN=EIF2A PE=1 SV=3	0.003	2.788	2	1	3	1	585	64.9	8.87	-0.183826	0.395459
FALSE	Medium	Master Protein	Q9UHI6	Probable ATP-dependent RNA helicase DDX20 OS=Homo sapiens OX=9606 GN=DDX20 PE=1 SV=2	0.048	1.086	1	1	2	1	824	92.2	6.95	-0.184643	0.185295
FALSE	High	Master Protein	P41091	Eukaryotic translation initiation factor 2 subunit 3 OS=Homo sapiens GN=EIF2S3 PE=1 SV=3	0	23.224	10	5	10	5	472	51.1	8.4	-0.18533	0.5844
FALSE	High	Master Protein	P46013	Antigen KI-67 OS=Homo sapiens GN=MKI67 PE=1 SV=2	0	44.45	5	10	23	10	3256	358.5	9.45	-0.186571	0.181692
FALSE	Medium	Master Protein	Q9P2J5	Leucine--tRNA ligase, cytoplasmic OS=Homo sapiens GN=LARS PE=1 SV=2	0.036	1.251	1	1	1	1	1176	134.4	7.3	-0.18787	0.461163
FALSE	High	Master Protein	P38432	Coilin OS=Homo sapiens GN=COIL PE=1 SV=1	0	13.576	4	3	9	3	576	62.6	9.07	-0.188562	0.285289
FALSE	High	Master Protein	P46821	Microtubule-associated protein 1B OS=Homo sapiens GN=MAP1B PE=1 SV=2	0	10.001	1	2	7	1	2468	270.5	4.81	-0.189886	0.407749
FALSE	High	Master Protein	Q9NQI0	Probable ATP-dependent RNA helicase DDX4 OS=Homo sapiens GN=DDX4 PE=1 SV=2	0.001	6.302	2	2	5	1	724	79.3	5.87	-0.190482	0.28227
FALSE	High	Master Protein	P00747	Plasminogen OS=Homo sapiens GN=PLG PE=1 SV=2	0	19.007	4	4	11	4	810	90.5	7.24	-0.191883	0.432689
FALSE	High	Master Protein	O14980	Exportin-1 OS=Homo sapiens GN=XPO1 PE=1 SV=1	0.001	4.975	1	2	3	1	1071	123.3	6.06	-0.192991	0.216856
FALSE	High	Master Protein	P49916	DNA ligase 3 OS=Homo sapiens GN=LIG3 PE=1 SV=2	0.004	2.858	1	1	2	1	1009	112.8	9.01	-0.193632	0.211089
FALSE	High	Master Protein	Q9NXF1	Testis-expressed sequence 10 protein OS=Homo sapiens GN=TEX10 PE=1 SV=2	0.001	3.948	2	1	1	1	929	105.6	9.36	-0.193704	0.373027
FALSE	High	Master Protein	Q9UHA3	Probable ribosome biogenesis protein RLP24 OS=Homo sapiens GN=RSL24D1 PE=1 SV=1	0	26.049	23	4	17	4	163	19.6	9.98	-0.193889	0.30754
FALSE	High	Master Protein	Q9NUP9	Protein lin-7 homolog C OS=Homo sapiens GN=LIN7C PE=1 SV=1	0.003	2.702	6	1	1	1	197	21.8	8.43	-0.19423	0.214727
FALSE	High	Master Protein	Q14331	Protein FRG1 OS=Homo sapiens GN=FRG1 PE=1 SV=1	0	24.69	17	5	11	5	258	29.2	9.01	-0.194311	0.25379
FALSE	High	Master Protein	O94855	Protein transport protein Sec24D OS=Homo sapiens GN=SEC24D PE=1 SV=2	0	24.365	7	6	15	5	1032	112.9	7.25	-0.194568	0.0846712
FALSE	High	Master Protein	Q8WWK9	Cytoskeleton-associated protein 2 OS=Homo sapiens GN=CKAP2 PE=1 SV=1	0.001	4.981	1	1	1	1	683	76.9	9.41	-0.197702	0.487373
FALSE	High	Master Protein	P83881	60S ribosomal protein L36a OS=Homo sapiens GN=RPL36A PE=1 SV=2	0	55.073	44	8	39	2	106	12.4	10.58	-0.197817	0.267385
FALSE	High	Master Protein	Q9BYC8	39S ribosomal protein L32, mitochondrial OS=Homo sapiens GN=MRPL32 PE=1 SV=1	0	43.473	24	4	10	4	188	21.4	9.73	-0.201529	0.252905
FALSE	High	Master Protein	P09382	Galectin-1 OS=Homo sapiens GN=LGALS1 PE=1 SV=2	0	10.795	15	2	5	2	135	14.7	5.5	-0.202994	0.284925
FALSE	High	Master Protein	Q96GD4	Aurora kinase B OS=Homo sapiens GN=AURKB PE=1 SV=3	0	7.193	8	2	4	2	344	39.3	9.29	-0.205092	0.400807
FALSE	Medium	Master Protein	Q9H3T2	Semaphorin-6C OS=Homo sapiens GN=SEMA6C PE=2 SV=4	0.028	1.433	1	1	2	1	930	99.6	8.03	-0.205854	0.334579
FALSE	High	Master Protein	Q9C005	Protein dpy-30 homolog OS=Homo sapiens GN=DPY30 PE=1 SV=1	0	9.056	38	2	6	2	99	11.2	4.88	-0.206157	0.396296	Acetyl [N-Term]
FALSE	High	Master Protein	O15479	Melanoma-associated antigen B2 OS=Homo sapiens GN=MAGEB2 PE=1 SV=3	0	13.421	8	3	8	3	319	35.3	8.76	-0.206467	0.151403
FALSE	High	Master Protein	Q96FJ2	Dynein light chain 2, cytoplasmic OS=Homo sapiens GN=DYNLL2 PE=1 SV=1	0	33.139	46	4	21	2	89	10.3	7.37	-0.207243	0.341148
FALSE	High	Master Protein	A6NHR9	Structural maintenance of chromosomes flexible hinge domain-containing protein 1 OS=Homo sapiens GN=SMCHD1 PE=1 SV=2	0.005	2.417	1	2	3	2	2005	226.2	7.3	-0.207492	0.388592
FALSE	High	Master Protein	O00566	U3 small nucleolar ribonucleoprotein protein MPP10 OS=Homo sapiens GN=MPHOSPH10 PE=1 SV=2	0	10.558	4	2	6	2	681	78.8	4.86	-0.207569	0.236165
FALSE	High	Master Protein	Q15388	Mitochondrial import receptor subunit TOM20 homolog OS=Homo sapiens GN=TOMM20 PE=1 SV=1	0.001	3.735	5	1	3	1	145	16.3	8.6	-0.207903	0.254301
FALSE	High	Master Protein	Q96AG4	Leucine-rich repeat-containing protein 59 OS=Homo sapiens GN=LRRC59 PE=1 SV=1	0	14.996	14	3	6	3	307	34.9	9.57	-0.208544	0.179353
FALSE	High	Master Protein	Q8WUA4	General transcription factor 3C polypeptide 2 OS=Homo sapiens GN=GTF3C2 PE=1 SV=2	0	28.546	8	5	12	5	911	100.6	7.31	-0.212352	0.361028
FALSE	High	Master Protein	Q7Z5J4	Retinoic acid-induced protein 1 OS=Homo sapiens OX=9606 GN=RAI1 PE=1 SV=2	0	7.434	3	3	3	3	1906	203.2	8.79	-0.212972	0.172992
FALSE	High	Master Protein	P23284	Peptidyl-prolyl cis-trans isomerase B OS=Homo sapiens GN=PPIB PE=1 SV=2	0	29.916	27	6	13	6	216	23.7	9.41	-0.216431	0.221588
FALSE	High	Master Protein	O75494	Serine/arginine-rich splicing factor 10 OS=Homo sapiens GN=SRSF10 PE=1 SV=1	0	39.079	16	5	27	3	262	31.3	11.27	-0.216665	0.230488
FALSE	High	Master Protein	P08708	40S ribosomal protein S17 OS=Homo sapiens GN=RPS17 PE=1 SV=2	0	174.934	58	19	128	19	135	15.5	9.85	-0.217026	0.294271
FALSE	High	Master Protein	Q96NB3	Zinc finger protein 830 OS=Homo sapiens GN=ZNF830 PE=1 SV=2	0	21.195	13	4	13	4	372	42	5.31	-0.220515	0.365898
FALSE	High	Master Protein	Q08J23	tRNA (cytosine(34)-C(5))-methyltransferase OS=Homo sapiens GN=NSUN2 PE=1 SV=2	0.001	3.478	2	1	1	1	767	86.4	6.77	-0.221887	0.399697
FALSE	High	Master Protein	Q9H8W3	Protein FAM204A OS=Homo sapiens OX=9606 GN=FAM204A PE=2 SV=1	0	13.379	13	3	3	3	233	27	7.91	-0.222384	0.228212
FALSE	High	Master Protein	P06753	Tropomyosin alpha-3 chain OS=Homo sapiens GN=TPM3 PE=1 SV=2	0	30.293	18	7	18	2	285	32.9	4.72	-0.224516	0.465529
FALSE	High	Master Protein	P09630	Homeobox protein Hox-C6 OS=Homo sapiens GN=HOXC6 PE=2 SV=3	0	22.601	21	4	12	2	235	26.9	9.1	-0.224869	0.370503
FALSE	High	Master Protein	P78406	mRNA export factor OS=Homo sapiens GN=RAE1 PE=1 SV=1	0.001	3.291	2	1	3	1	368	40.9	7.83	-0.226016	0.289053
FALSE	High	Master Protein	Q8TA86	Retinitis pigmentosa 9 protein OS=Homo sapiens GN=RP9 PE=1 SV=2	0	14.509	16	3	4	3	221	26.1	9.79	-0.226216	0.213983
FALSE	High	Master Protein	Q9UKV3	Apoptotic chromatin condensation inducer in the nucleus OS=Homo sapiens GN=ACIN1 PE=1 SV=2	0	77.562	15	16	39	16	1341	151.8	6.43	-0.226784	0.28591
FALSE	High	Master Protein	Q9Y3A4	Ribosomal RNA-processing protein 7 homolog A OS=Homo sapiens GN=RRP7A PE=1 SV=2	0	43.54	34	6	26	6	280	32.3	9.58	-0.227884	0.354212
FALSE	High	Master Protein	Q9GZS3	WD repeat-containing protein 61 OS=Homo sapiens GN=WDR61 PE=1 SV=1	0.001	6.27	8	2	8	2	305	33.6	5.47	-0.228939	0.503211
FALSE	High	Master Protein	Q9UKX7	Nuclear pore complex protein Nup50 OS=Homo sapiens GN=NUP50 PE=1 SV=2	0	10.051	6	2	4	2	468	50.1	7.06	-0.229788	0.399343
FALSE	High	Master Protein	Q8WY36	HMG box transcription factor BBX OS=Homo sapiens GN=BBX PE=1 SV=1	0.001	4.258	2	1	3	1	941	105.1	8.79	-0.22982	0.503209
FALSE	High	Master Protein	P23526	Adenosylhomocysteinase OS=Homo sapiens GN=AHCY PE=1 SV=4	0.001	3.98	3	1	1	1	432	47.7	6.34	-0.230277	0.317033
FALSE	High	Master Protein	L0R8F8	MIEF1 upstream open reading frame protein OS=Homo sapiens OX=9606 GN=MIEF1 PE=1 SV=1	0.003	2.668	23	2	6	2	70	8.4	10.58	-0.230622	0.292937
FALSE	Medium	Master Protein	Q5VVJ2	Histone H2A deubiquitinase MYSM1 OS=Homo sapiens GN=MYSM1 PE=1 SV=1	0.021	1.588	1	1	3	1	828	95	5.53	-0.231277	0.599609
FALSE	High	Master Protein	Q13427	Peptidyl-prolyl cis-trans isomerase G OS=Homo sapiens GN=PPIG PE=1 SV=2	0	30.69	9	7	13	7	754	88.6	10.29	-0.231533	0.416586
FALSE	High	Master Protein	O60762	Dolichol-phosphate mannosyltransferase subunit 1 OS=Homo sapiens GN=DPM1 PE=1 SV=1	0	7.716	8	1	3	1	260	29.6	9.57	-0.231887	0.248146
FALSE	High	Master Protein	Q66PJ3	ADP-ribosylation factor-like protein 6-interacting protein 4 OS=Homo sapiens GN=ARL6IP4 PE=1 SV=2	0	34.081	12	6	16	6	421	44.9	10.93	-0.23243	0.328204
FALSE	High	Master Protein	Q86WX3	Active regulator of SIRT1 OS=Homo sapiens GN=RPS19BP1 PE=1 SV=1	0	11.754	15	2	8	2	136	15.4	10.74	-0.232504	0.314568
FALSE	High	Master Protein	Q9Y5S9	RNA-binding protein 8A OS=Homo sapiens GN=RBM8A PE=1 SV=1	0	45.229	40	6	32	6	174	19.9	5.72	-0.232926	0.199241
FALSE	Medium	Master Protein	Q9NVH6	Trimethyllysine dioxygenase, mitochondrial OS=Homo sapiens GN=TMLHE PE=1 SV=1	0.011	1.864	2	1	1	1	421	49.5	7.72	-0.234303	0.0648941
FALSE	High	Master Protein	P30048	Thioredoxin-dependent peroxide reductase, mitochondrial OS=Homo sapiens GN=PRDX3 PE=1 SV=3	0	41.51	54	9	21	9	256	27.7	7.78	-0.234417	0.239333
FALSE	High	Master Protein	Q13642	Four and a half LIM domains protein 1 OS=Homo sapiens GN=FHL1 PE=1 SV=4	0.001	5.322	2	1	1	1	323	36.2	8.97	-0.235092	0.220652
FALSE	Medium	Master Protein	Q9BTK6	PAXIP1-associated glutamate-rich protein 1 OS=Homo sapiens OX=9606 GN=PAGR1 PE=1 SV=1	0.011	1.82	3	1	2	1	254	27.7	4.46	-0.235732	0.489478
FALSE	High	Master Protein	Q9Y324	rRNA-processing protein FCF1 homolog OS=Homo sapiens OX=9606 GN=FCF1 PE=2 SV=1	0.001	5.796	5	1	3	1	198	23.4	9.7	-0.237178	0.352863
FALSE	High	Master Protein	Q5JVS0	Intracellular hyaluronan-binding protein 4 OS=Homo sapiens GN=HABP4 PE=1 SV=1	0	8.451	6	2	7	1	413	45.8	7.46	-0.237816	0.364968
FALSE	Medium	Master Protein	O95487	Protein transport protein Sec24B OS=Homo sapiens GN=SEC24B PE=1 SV=2	0.011	1.869	1	1	4	1	1268	137.3	6.67	-0.23806	0.230631
FALSE	High	Master Protein	Q9Y3A2	Probable U3 small nucleolar RNA-associated protein 11 OS=Homo sapiens GN=UTP11L PE=1 SV=2	0	27.553	21	5	18	5	253	30.4	10.15	-0.238113	0.203604
FALSE	High	Master Protein	Q9BPU6	Dihydropyrimidinase-related protein 5 OS=Homo sapiens GN=DPYSL5 PE=1 SV=1	0.004	2.463	1	1	3	1	564	61.4	7.2	-0.238608	0.359162
FALSE	Medium	Master Protein	Q8NH16	Olfactory receptor 2L2 OS=Homo sapiens OX=9606 GN=OR2L2 PE=2 SV=1	0.018	1.686	2	1	2	1	312	35.5	8.66	-0.239959	0.455688
FALSE	High	Master Protein	Q9NX20	39S ribosomal protein L16, mitochondrial OS=Homo sapiens GN=MRPL16 PE=1 SV=1	0	30.244	27	6	22	6	251	28.4	10.13	-0.240117	0.305675
FALSE	Medium	Master Protein	Q9Y2Y9	Krueppel-like factor 13 OS=Homo sapiens GN=KLF13 PE=1 SV=1	0.024	1.55	4	1	1	1	288	31.2	9.54	-0.240188	0.210454
FALSE	High	Master Protein	Q9HCM4	Band 4.1-like protein 5 OS=Homo sapiens GN=EPB41L5 PE=1 SV=3	0.001	4.005	2	1	3	1	733	81.8	6.58	-0.240271	0.367999
FALSE	Medium	Master Protein	Q68CP9	AT-rich interactive domain-containing protein 2 OS=Homo sapiens GN=ARID2 PE=1 SV=2	0.041	1.194	1	1	1	1	1835	197.3	7.42	-0.241992	0.196916
FALSE	High	Master Protein	Q99784	Noelin OS=Homo sapiens GN=OLFM1 PE=1 SV=4	0	10.28	4	2	6	2	485	55.3	6.95	-0.242519	0.445126
FALSE	Medium	Master Protein	Q8N9Z2	Coiled-coil domain-containing protein 71L OS=Homo sapiens GN=CCDC71L PE=2 SV=2	0.013	1.773	3	1	1	1	235	26.2	11.71	-0.245967	0.532465
FALSE	High	Master Protein	O15014	Zinc finger protein 609 OS=Homo sapiens GN=ZNF609 PE=1 SV=2	0	35.834	9	9	25	9	1411	151.1	8.03	-0.247133	0.353972
FALSE	High	Master Protein	Q5F1R6	DnaJ homolog subfamily C member 21 OS=Homo sapiens GN=DNAJC21 PE=1 SV=2	0.001	4.028	2	1	3	1	531	62	5.47	-0.248501	0.0519668
FALSE	High	Master Protein	Q86VM9	Zinc finger CCCH domain-containing protein 18 OS=Homo sapiens GN=ZC3H18 PE=1 SV=2	0	30.011	11	7	10	7	953	106.3	8.32	-0.248823	0.291645
FALSE	High	Master Protein	Q7Z7K6	Centromere protein V OS=Homo sapiens GN=CENPV PE=1 SV=1	0.001	6.283	7	2	3	2	275	29.9	9.73	-0.249524	0.297345
FALSE	Medium	Master Protein	Q9BSM1	Polycomb group RING finger protein 1 OS=Homo sapiens GN=PCGF1 PE=1 SV=2	0.032	1.303	4	1	1	1	259	30.3	8.91	-0.249766	0.446675
FALSE	High	Master Protein	Q9Y3D5	28S ribosomal protein S18c, mitochondrial OS=Homo sapiens GN=MRPS18C PE=1 SV=1	0	19.397	18	3	11	3	142	15.8	9.55	-0.250006	0.331878
FALSE	High	Master Protein	Q12904	Aminoacyl tRNA synthase complex-interacting multifunctional protein 1 OS=Homo sapiens GN=AIMP1 PE=1 SV=2	0	35.611	26	7	18	7	312	34.3	8.43	-0.250286	0.276588
FALSE	High	Master Protein	P09234	U1 small nuclear ribonucleoprotein C OS=Homo sapiens GN=SNRPC PE=1 SV=1	0	88.645	32	11	79	11	159	17.4	9.67	-0.250346	0.434196
FALSE	High	Master Protein	P62873	Guanine nucleotide-binding protein G(I)/G(S)/G(T) subunit beta-1 OS=Homo sapiens GN=GNB1 PE=1 SV=3	0.001	3.406	3	1	2	1	340	37.4	6	-0.250615	0.649236
FALSE	High	Master Protein	A6NHT5	Homeobox protein HMX3 OS=Homo sapiens GN=HMX3 PE=3 SV=1	0	11.084	6	2	10	1	357	37.8	8.12	-0.250861	0.365029
FALSE	High	Master Protein	Q96K58	Zinc finger protein 668 OS=Homo sapiens GN=ZNF668 PE=1 SV=3	0.001	4.104	1	1	1	1	619	67.8	8.9	-0.251313	0.314374
FALSE	High	Master Protein	Q8IY81	pre-rRNA processing protein FTSJ3 OS=Homo sapiens GN=FTSJ3 PE=1 SV=2	0	11.424	5	3	7	3	847	96.5	8.4	-0.251359	0.915612
FALSE	High	Master Protein	Q9UHB6	LIM domain and actin-binding protein 1 OS=Homo sapiens GN=LIMA1 PE=1 SV=1	0.001	6.625	3	2	4	2	759	85.2	6.84	-0.256268	0.377509
FALSE	High	Master Protein	P20042	Eukaryotic translation initiation factor 2 subunit 2 OS=Homo sapiens GN=EIF2S2 PE=1 SV=2	0	67.428	41	12	32	12	333	38.4	5.8	-0.256792	0.288934
FALSE	High	Master Protein	Q9HAF1	Chromatin modification-related protein MEAF6 OS=Homo sapiens GN=MEAF6 PE=1 SV=1	0.001	3.237	7	1	1	1	191	21.6	9.32	-0.260018	0.588432
FALSE	High	Master Protein	Q9ULU4	Protein kinase C-binding protein 1 OS=Homo sapiens GN=ZMYND8 PE=1 SV=2	0	9.706	3	3	5	3	1186	131.6	7.2	-0.260322	0.358549
FALSE	High	Master Protein	P37198	Nuclear pore glycoprotein p62 OS=Homo sapiens GN=NUP62 PE=1 SV=3	0	7.235	3	1	1	1	522	53.2	5.31	-0.260779	0.162638
FALSE	High	Master Protein	Q9Y2S0	DNA-directed RNA polymerases I and III subunit RPAC2 OS=Homo sapiens GN=POLR1D PE=1 SV=1	0.001	6.458	11	1	3	1	133	15.2	5.8	-0.262611	0.798609
FALSE	High	Master Protein	Q14154	Death ligand signal enhancer OS=Homo sapiens OX=9606 GN=KIAA0141 PE=1 SV=3	0.003	2.786	1	1	3	1	515	55.9	9.25	-0.263052	0.411766
FALSE	High	Master Protein	Q96DA6	Mitochondrial import inner membrane translocase subunit TIM14 OS=Homo sapiens GN=DNAJC19 PE=1 SV=3	0	7.107	14	2	6	2	116	12.5	10.1	-0.263106	0.601379
FALSE	High	Master Protein	Q15437	Protein transport protein Sec23B OS=Homo sapiens GN=SEC23B PE=1 SV=2	0	35.962	13	8	14	6	767	86.4	6.89	-0.263589	0.239464
FALSE	High	Master Protein	Q8NE71	ATP-binding cassette sub-family F member 1 OS=Homo sapiens GN=ABCF1 PE=1 SV=2	0	10.318	6	3	6	3	845	95.9	6.8	-0.263634	0.272255
FALSE	High	Master Protein	Q96PV6	Leukocyte receptor cluster member 8 OS=Homo sapiens GN=LENG8 PE=1 SV=2	0	14.48	6	2	4	2	779	86.1	9.35	-0.264544	0.178114
FALSE	High	Master Protein	Q69YN2	CWF19-like protein 1 OS=Homo sapiens GN=CWF19L1 PE=1 SV=2	0	26.336	8	5	10	5	538	60.6	7.24	-0.265567	0.240798
FALSE	High	Master Protein	Q9UKJ3	G patch domain-containing protein 8 OS=Homo sapiens GN=GPATCH8 PE=1 SV=2	0	21.08	4	4	10	4	1502	164.1	8.66	-0.266658	0.400555
FALSE	High	Master Protein	P01613	Ig kappa chain V-I region Ni OS=Homo sapiens PE=1 SV=1	0.001	4.178	16	2	3	1	112	12.2	5.36	-0.266993	0.290737
FALSE	High	Master Protein	Q9NX05	Constitutive coactivator of PPAR-gamma-like protein 2 OS=Homo sapiens GN=FAM120C PE=2 SV=3	0	11.519	3	3	8	1	1096	120.5	9.03	-0.267367	0.1661
FALSE	High	Master Protein	Q75V66	Anoctamin-5 OS=Homo sapiens GN=ANO5 PE=1 SV=1	0.006	2.164	1	1	1	1	913	107.1	6.8	-0.268002	0.215985
FALSE	High	Master Protein	P02765	Alpha-2-HS-glycoprotein OS=Homo sapiens GN=AHSG PE=1 SV=1	0.001	4.812	4	2	3	2	367	39.3	5.72	-0.268396	0.350331
FALSE	High	Master Protein	Q9UNP9	Peptidyl-prolyl cis-trans isomerase E OS=Homo sapiens GN=PPIE PE=1 SV=1	0	25.185	23	6	13	6	301	33.4	5.6	-0.268498	0.376341
FALSE	High	Master Protein	Q3KQU3	MAP7 domain-containing protein 1 OS=Homo sapiens GN=MAP7D1 PE=1 SV=1	0	16.142	5	4	8	4	841	92.8	10.11	-0.268732	0.403311
FALSE	High	Master Protein	Q14244	Ensconsin OS=Homo sapiens GN=MAP7 PE=1 SV=1	0	10.616	5	4	6	4	749	84	9.61	-0.270932	0.358126
FALSE	High	Master Protein	Q96I51	Williams-Beuren syndrome chromosomal region 16 protein OS=Homo sapiens GN=WBSCR16 PE=1 SV=2	0	11.568	6	2	4	2	464	50	8.4	-0.271278	0.538683
FALSE	High	Master Protein	Q8TCS8	Polyribonucleotide nucleotidyltransferase 1, mitochondrial OS=Homo sapiens GN=PNPT1 PE=1 SV=2	0	7.851	5	3	6	3	783	85.9	7.77	-0.272233	0.0710805
FALSE	High	Master Protein	P49711	Transcriptional repressor CTCF OS=Homo sapiens GN=CTCF PE=1 SV=1	0.001	6.398	1	1	6	1	727	82.7	6.96	-0.272413	0.447036
FALSE	High	Master Protein	Q9BQ39	ATP-dependent RNA helicase DDX50 OS=Homo sapiens GN=DDX50 PE=1 SV=1	0	32.677	12	8	33	3	737	82.5	9.17	-0.27413	0.7926
FALSE	High	Master Protein	Q96DV4	39S ribosomal protein L38, mitochondrial OS=Homo sapiens GN=MRPL38 PE=1 SV=2	0.001	4.861	2	1	1	1	380	44.6	7.53	-0.274703	0.177356
FALSE	High	Master Protein	O43432	Eukaryotic translation initiation factor 4 gamma 3 OS=Homo sapiens GN=EIF4G3 PE=1 SV=2	0.001	4.947	1	1	1	1	1585	176.5	5.38	-0.27728	0.230355
FALSE	High	Master Protein	P48047	ATP synthase subunit O, mitochondrial OS=Homo sapiens GN=ATP5O PE=1 SV=1	0	14.704	16	4	11	3	213	23.3	9.96	-0.279262	0.433888
FALSE	High	Master Protein	Q9Y388	RNA-binding motif protein, X-linked 2 OS=Homo sapiens GN=RBMX2 PE=1 SV=2	0	9.326	7	2	2	2	322	37.3	9.83	-0.280849	0.287951
FALSE	High	Master Protein	Q7Z3K3	Pogo transposable element with ZNF domain OS=Homo sapiens GN=POGZ PE=1 SV=2	0.001	5.563	0	1	3	1	1410	155.2	7.4	-0.28099	0.354141
FALSE	High	Master Protein	O75177	Calcium-responsive transactivator OS=Homo sapiens GN=SS18L1 PE=1 SV=2	0	26.296	17	4	18	4	396	43	6.44	-0.283844	0.370403
FALSE	High	Master Protein	P30041	Peroxiredoxin-6 OS=Homo sapiens GN=PRDX6 PE=1 SV=3	0	8.745	16	3	5	3	224	25	6.38	-0.284223	0.742696
FALSE	High	Master Protein	P04406	Glyceraldehyde-3-phosphate dehydrogenase OS=Homo sapiens GN=GAPDH PE=1 SV=3	0	19.958	13	3	9	3	335	36	8.46	-0.284245	0.12347
FALSE	High	Master Protein	P82921	28S ribosomal protein S21, mitochondrial OS=Homo sapiens OX=9606 GN=MRPS21 PE=1 SV=3	0	13.77	25	2	5	1	87	10.7	9.92	-0.284252	0.27915
FALSE	High	Master Protein	P12532	Creatine kinase U-type, mitochondrial OS=Homo sapiens GN=CKMT1A PE=1 SV=1	0	24.182	16	4	11	4	417	47	8.34	-0.288108	0.163496
FALSE	High	Master Protein	P98175	RNA-binding protein 10 OS=Homo sapiens GN=RBM10 PE=1 SV=3	0	10.933	2	2	2	1	930	103.5	5.97	-0.289366	0.507397
FALSE	High	Master Protein	Q96P11	Probable 28S rRNA (cytosine-C(5))-methyltransferase OS=Homo sapiens GN=NSUN5 PE=1 SV=2	0	6.874	7	2	5	2	429	46.7	8.62	-0.291336	0.912732
FALSE	High	Master Protein	Q9NXE8	Pre-mRNA-splicing factor CWC25 homolog OS=Homo sapiens GN=CWC25 PE=1 SV=1	0	15.078	7	4	6	4	425	49.6	10.18	-0.294561	0.304467
FALSE	High	Master Protein	Q99698	Lysosomal-trafficking regulator OS=Homo sapiens GN=LYST PE=1 SV=3	0.001	3.198	0	1	3	1	3801	428.9	6.61	-0.294866	0.737595
FALSE	High	Master Protein	P52943	Cysteine-rich protein 2 OS=Homo sapiens GN=CRIP2 PE=1 SV=1	0	28.459	41	4	8	4	208	22.5	8.72	-0.29549	0.216565
FALSE	High	Master Protein	Q9H5H4	Zinc finger protein 768 OS=Homo sapiens GN=ZNF768 PE=1 SV=2	0	24.725	11	6	16	6	540	60.2	7.97	-0.29809	0.366052
FALSE	High	Master Protein	P31943	Heterogeneous nuclear ribonucleoprotein H OS=Homo sapiens GN=HNRNPH1 PE=1 SV=4	0	174.824	52	21	115	11	449	49.2	6.3	-0.300619	0.635494
FALSE	High	Master Protein	O43447	Peptidyl-prolyl cis-trans isomerase H OS=Homo sapiens GN=PPIH PE=1 SV=1	0	13.314	15	3	9	3	177	19.2	8.07	-0.301176	0.434563
FALSE	High	Master Protein	Q7KZI7	Serine/threonine-protein kinase MARK2 OS=Homo sapiens GN=MARK2 PE=1 SV=2	0	27.354	8	6	15	3	788	87.9	9.72	-0.301996	0.334752
FALSE	High	Master Protein	O43175	D-3-phosphoglycerate dehydrogenase OS=Homo sapiens GN=PHGDH PE=1 SV=4	0.001	4.297	2	1	5	1	533	56.6	6.71	-0.302887	0.822188
FALSE	High	Master Protein	Q9P275	Ubiquitin carboxyl-terminal hydrolase 36 OS=Homo sapiens OX=9606 GN=USP36 PE=1 SV=4	0.001	4.262	2	1	1	1	1123	122.8	9.7	-0.3046	0.337749
FALSE	Medium	Master Protein	Q8IX12	Cell division cycle and apoptosis regulator protein 1 OS=Homo sapiens GN=CCAR1 PE=1 SV=2	0.03	1.372	1	1	1	1	1150	132.7	5.76	-0.305102	0.553322
FALSE	High	Master Protein	P27448	MAP/microtubule affinity-regulating kinase 3 OS=Homo sapiens GN=MARK3 PE=1 SV=4	0	22.426	8	6	17	3	753	84.4	9.57	-0.306196	0.30351
FALSE	High	Master Protein	Q9UER7	Death domain-associated protein 6 OS=Homo sapiens GN=DAXX PE=1 SV=2	0	33.579	11	6	16	6	740	81.3	4.87	-0.306839	0.328511
FALSE	High	Master Protein	Q9NQZ2	Something about silencing protein 10 OS=Homo sapiens GN=UTP3 PE=1 SV=1	0.001	4.232	2	1	4	1	479	54.5	5.62	-0.308087	0.342667
FALSE	High	Master Protein	P14923	Junction plakoglobin OS=Homo sapiens GN=JUP PE=1 SV=3	0	15.282	4	3	10	3	745	81.7	6.14	-0.308905	0.453573
FALSE	High	Master Protein	Q14966	Zinc finger protein 638 OS=Homo sapiens GN=ZNF638 PE=1 SV=2	0	23.998	3	5	13	5	1978	220.5	6.38	-0.309238	0.261442
FALSE	High	Master Protein	Q14202	Zinc finger MYM-type protein 3 OS=Homo sapiens GN=ZMYM3 PE=1 SV=2	0.002	3.064	1	1	3	1	1370	152.3	6.35	-0.309517	0.642598
FALSE	Low	Master Protein	Q8NEU8	DCC-interacting protein 13-beta OS=Homo sapiens GN=APPL2 PE=1 SV=3	0.058	1.006	2	1	1	1	664	74.4	4.94	-0.310095	0.803739
FALSE	High	Master Protein	P56192	Methionine--tRNA ligase, cytoplasmic OS=Homo sapiens GN=MARS PE=1 SV=2	0.001	3.354	4	2	2	2	900	101.1	6.16	-0.313965	0.292934
FALSE	High	Master Protein	Q8NFD5	AT-rich interactive domain-containing protein 1B OS=Homo sapiens GN=ARID1B PE=1 SV=2	0	34.267	7	9	22	9	2236	236	6.73	-0.315409	0.333168
FALSE	High	Master Protein	Q9HC52	Chromobox protein homolog 8 OS=Homo sapiens GN=CBX8 PE=1 SV=3	0	28.746	15	5	16	5	389	43.4	9.91	-0.315618	0.435877
FALSE	High	Master Protein	Q9H147	Deoxynucleotidyltransferase terminal-interacting protein 1 OS=Homo sapiens GN=DNTTIP1 PE=1 SV=2	0	8.21	6	2	3	2	329	37	8.97	-0.317301	0.43148
FALSE	High	Master Protein	Q9NW64	Pre-mRNA-splicing factor RBM22 OS=Homo sapiens GN=RBM22 PE=1 SV=1	0.001	5.245	5	1	2	1	420	46.9	8.54	-0.318039	0.486572
FALSE	High	Master Protein	A1L020	RNA-binding protein MEX3A OS=Homo sapiens GN=MEX3A PE=1 SV=1	0	46.096	24	8	20	6	520	54.1	7.27	-0.318407	0.359574
FALSE	High	Master Protein	P13995	Bifunctional methylenetetrahydrofolate dehydrogenase/cyclohydrolase, mitochondrial OS=Homo sapiens GN=MTHFD2 PE=1 SV=2	0	14.283	9	3	6	3	350	37.9	8.73	-0.318643	0.283645
FALSE	High	Master Protein	Q86US8	Telomerase-binding protein EST1A OS=Homo sapiens GN=SMG6 PE=1 SV=2	0.001	3.863	1	1	1	1	1419	160.4	7.05	-0.319907	0.658219
FALSE	High	Master Protein	O60264	SWI/SNF-related matrix-associated actin-dependent regulator of chromatin subfamily A member 5 OS=Homo sapiens GN=SMARCA5 PE=1 SV=1	0	13.709	4	4	10	3	1052	121.8	8.09	-0.320462	0.043321
FALSE	High	Master Protein	P81605	Dermcidin OS=Homo sapiens GN=DCD PE=1 SV=2	0	26.247	41	4	12	4	110	11.3	6.54	-0.320807	0.413093
FALSE	High	Master Protein	Q86Y79	Probable peptidyl-tRNA hydrolase OS=Homo sapiens GN=PTRH1 PE=1 SV=1	0	11.425	33	4	6	4	214	22.9	10.56	-0.322346	0.46126
FALSE	High	Master Protein	Q16527	Cysteine and glycine-rich protein 2 OS=Homo sapiens GN=CSRP2 PE=1 SV=3	0.001	3.41	7	1	8	1	193	20.9	8.62	-0.323006	0.471832
FALSE	High	Master Protein	P36954	DNA-directed RNA polymerase II subunit RPB9 OS=Homo sapiens GN=POLR2I PE=1 SV=1	0	9.905	30	3	3	3	125	14.5	5.14	-0.323114	0.536243
FALSE	High	Master Protein	P35908	Keratin, type II cytoskeletal 2 epidermal OS=Homo sapiens GN=KRT2 PE=1 SV=2	0	389.885	75	47	244	38	639	65.4	8	-0.327164	0.7526
FALSE	High	Master Protein	Q15649	Zinc finger HIT domain-containing protein 3 OS=Homo sapiens GN=ZNHIT3 PE=1 SV=2	0	11.411	21	3	5	3	155	17.6	5.67	-0.327213	0.565332
FALSE	High	Master Protein	O43763	T-cell leukemia homeobox protein 2 OS=Homo sapiens GN=TLX2 PE=1 SV=2	0.004	2.538	14	1	2	1	284	30.2	11.09	-0.327218	0.898647	Acetyl [N-Term]
FALSE	High	Master Protein	Q96ME7	Zinc finger protein 512 OS=Homo sapiens GN=ZNF512 PE=1 SV=2	0	37.025	17	6	13	6	567	64.6	9.76	-0.327899	0.375102
FALSE	Low	Master Protein	P52948	Nuclear pore complex protein Nup98-Nup96 OS=Homo sapiens GN=NUP98 PE=1 SV=4	0.052	1.058	0	1	1	1	1817	197.5	6.4	-0.32857	0.566848
FALSE	High	Master Protein	Q02878	60S ribosomal protein L6 OS=Homo sapiens GN=RPL6 PE=1 SV=3	0	172.28	42	26	192	26	288	32.7	10.58	-0.329585	0.575176
FALSE	High	Master Protein	P12270	Nucleoprotein TPR OS=Homo sapiens GN=TPR PE=1 SV=3	0.001	4.616	0	1	1	1	2363	267.1	5.02	-0.330262	0.512827
FALSE	High	Master Protein	P82673	28S ribosomal protein S35, mitochondrial OS=Homo sapiens GN=MRPS35 PE=1 SV=1	0	25.513	18	4	11	4	323	36.8	8.24	-0.333599	0.467306
FALSE	High	Master Protein	Q15434	RNA-binding motif, single-stranded-interacting protein 2 OS=Homo sapiens GN=RBMS2 PE=1 SV=1	0	20.835	13	5	10	2	407	43.9	9.07	-0.337688	0.555424
FALSE	High	Master Protein	Q8IV08	Phospholipase D3 OS=Homo sapiens GN=PLD3 PE=1 SV=1	0.001	3.259	2	1	3	1	490	54.7	6.47	-0.338115	0.505054
FALSE	High	Master Protein	Q8WXF0	Serine/arginine-rich splicing factor 12 OS=Homo sapiens GN=SRSF12 PE=2 SV=1	0	19.959	13	4	9	2	261	30.5	11.69	-0.338856	0.511795
FALSE	High	Master Protein	Q9BRR8	G patch domain-containing protein 1 OS=Homo sapiens GN=GPATCH1 PE=1 SV=1	0	18.225	8	5	11	5	931	103.3	7.05	-0.338998	0.711201
FALSE	High	Master Protein	Q8N163	Cell cycle and apoptosis regulator protein 2 OS=Homo sapiens GN=CCAR2 PE=1 SV=2	0.001	5.72	5	2	4	2	923	102.8	5.22	-0.340357	0.324589
FALSE	Medium	Master Protein	Q0VDD8	Dynein heavy chain 14, axonemal OS=Homo sapiens GN=DNAH14 PE=2 SV=3	0.034	1.272	0	1	2	1	3507	399.6	6.93	-0.341873	0.796985
FALSE	High	Master Protein	Q8IXW5	Putative RNA polymerase II subunit B1 CTD phosphatase RPAP2 OS=Homo sapiens GN=RPAP2 PE=1 SV=1	0	8.502	4	2	4	2	612	69.5	7.78	-0.34227	0.476164
FALSE	High	Master Protein	P62136	Serine/threonine-protein phosphatase PP1-alpha catalytic subunit OS=Homo sapiens GN=PPP1CA PE=1 SV=1	0	17.643	12	3	8	3	330	37.5	6.33	-0.345409	0.646848
FALSE	High	Master Protein	Q8IWX8	Calcium homeostasis endoplasmic reticulum protein OS=Homo sapiens GN=CHERP PE=1 SV=3	0	8.568	2	2	4	2	916	103.6	9.04	-0.347814	0.477137
FALSE	High	Master Protein	Q13618	Cullin-3 OS=Homo sapiens GN=CUL3 PE=1 SV=2	0	8.625	2	2	6	2	768	88.9	8.48	-0.349975	0.699616
FALSE	High	Master Protein	Q9BTC0	Death-inducer obliterator 1 OS=Homo sapiens GN=DIDO1 PE=1 SV=5	0	10.354	3	3	4	3	2240	243.7	7.88	-0.350744	1.06162
FALSE	Medium	Master Protein	P61769	Beta-2-microglobulin OS=Homo sapiens GN=B2M PE=1 SV=1	0.029	1.407	18	1	2	1	119	13.7	6.52	-0.352743	0.803281
FALSE	High	Master Protein	O43678	NADH dehydrogenase [ubiquinone] 1 alpha subcomplex subunit 2 OS=Homo sapiens GN=NDUFA2 PE=1 SV=3	0	6.78	30	2	4	2	99	10.9	9.57	-0.353601	0.216107
FALSE	High	Master Protein	Q5SW79	Centrosomal protein of 170 kDa OS=Homo sapiens GN=CEP170 PE=1 SV=1	0	23.858	4	5	10	5	1584	175.2	7.11	-0.354187	0.906536
FALSE	High	Master Protein	P0C7P4	Putative cytochrome b-c1 complex subunit Rieske-like protein 1 OS=Homo sapiens GN=UQCRFS1P1 PE=5 SV=1	0	7.937	5	2	13	1	283	30.8	8.87	-0.357027	0.959675
FALSE	Low	Master Protein	Q5VYK3	Proteasome-associated protein ECM29 homolog OS=Homo sapiens GN=ECM29 PE=1 SV=2	0.056	1.02	0	1	3	1	1845	204.2	7.12	-0.358487	0.415127
FALSE	High	Master Protein	P35226	Polycomb complex protein BMI-1 OS=Homo sapiens GN=BMI1 PE=1 SV=2	0.001	3.515	3	1	1	1	326	36.9	8.63	-0.362383	0.519458
FALSE	High	Master Protein	Q9H875	PRKR-interacting protein 1 OS=Homo sapiens GN=PRKRIP1 PE=1 SV=1	0	6.753	13	2	3	2	184	21	9.79	-0.363612	0.867178
FALSE	High	Master Protein	Q9P015	39S ribosomal protein L15, mitochondrial OS=Homo sapiens GN=MRPL15 PE=1 SV=1	0	25.747	25	6	17	6	296	33.4	10.01	-0.365926	0.48671
FALSE	High	Master Protein	P30042	ES1 protein homolog, mitochondrial OS=Homo sapiens GN=C21orf33 PE=1 SV=3	0.003	2.943	9	1	2	1	268	28.2	8.27	-0.366271	0.659839
FALSE	High	Master Protein	P62826	GTP-binding nuclear protein Ran OS=Homo sapiens GN=RAN PE=1 SV=3	0	13.052	17	3	7	3	216	24.4	7.49	-0.366353	0.256868
FALSE	High	Master Protein	Q9HCE1	Putative helicase MOV-10 OS=Homo sapiens GN=MOV10 PE=1 SV=2	0	7.74	3	3	4	3	1003	113.6	8.82	-0.366886	0.474472
FALSE	High	Master Protein	Q9BZI7	Regulator of nonsense transcripts 3B OS=Homo sapiens GN=UPF3B PE=1 SV=1	0	24.347	18	8	20	7	483	57.7	9.48	-0.368622	0.401506
FALSE	High	Master Protein	Q9NP64	Nucleolar protein of 40 kDa OS=Homo sapiens GN=ZCCHC17 PE=1 SV=1	0	7.304	11	2	4	2	241	27.6	9.7	-0.371257	0.814621
FALSE	High	Master Protein	Q9BUQ8	Probable ATP-dependent RNA helicase DDX23 OS=Homo sapiens GN=DDX23 PE=1 SV=3	0	10.829	4	2	4	2	820	95.5	9.55	-0.371674	0.474998
FALSE	High	Master Protein	Q6NZY4	Zinc finger CCHC domain-containing protein 8 OS=Homo sapiens GN=ZCCHC8 PE=1 SV=2	0	7.67	5	2	5	2	707	78.5	4.87	-0.37238	1.058
FALSE	High	Master Protein	P13497	Bone morphogenetic protein 1 OS=Homo sapiens GN=BMP1 PE=1 SV=2	0.006	2.275	1	1	3	1	986	111.2	6.9	-0.374117	0.259544
FALSE	High	Master Protein	Q8TF68	Zinc finger protein 384 OS=Homo sapiens GN=ZNF384 PE=1 SV=2	0	17.336	7	3	6	1	577	63.2	8.95	-0.374141	0.553727
FALSE	High	Master Protein	P07919	Cytochrome b-c1 complex subunit 6, mitochondrial OS=Homo sapiens GN=UQCRH PE=1 SV=2	0	25.768	34	3	10	3	91	10.7	4.44	-0.375067	0.704113
FALSE	High	Master Protein	Q13765	Nascent polypeptide-associated complex subunit alpha OS=Homo sapiens GN=NACA PE=1 SV=1	0	33.706	20	3	15	2	215	23.4	4.56	-0.377175	0.513921
FALSE	High	Master Protein	P49674	Casein kinase I isoform epsilon OS=Homo sapiens GN=CSNK1E PE=1 SV=1	0	21.788	12	4	12	4	416	47.3	9.66	-0.378896	0.628667
FALSE	High	Master Protein	P09017	Homeobox protein Hox-C4 OS=Homo sapiens GN=HOXC4 PE=1 SV=2	0	14.889	22	4	14	3	264	29.8	9.13	-0.384512	0.826445
FALSE	High	Master Protein	Q15032	R3H domain-containing protein 1 OS=Homo sapiens GN=R3HDM1 PE=1 SV=3	0.001	3.599	1	1	3	1	1099	120.6	8.75	-0.387996	0.786204
FALSE	High	Master Protein	Q6PID8	Kelch domain-containing protein 10 OS=Homo sapiens GN=KLHDC10 PE=1 SV=1	0.001	4.299	3	1	2	1	442	49.1	9.38	-0.388253	0.43598
FALSE	High	Master Protein	Q75N03	E3 ubiquitin-protein ligase Hakai OS=Homo sapiens GN=CBLL1 PE=1 SV=1	0	14.621	6	3	11	2	491	54.5	8.29	-0.389132	0.553408
FALSE	High	Master Protein	Q8IY37	Probable ATP-dependent RNA helicase DHX37 OS=Homo sapiens GN=DHX37 PE=1 SV=1	0	12.739	5	4	8	4	1157	129.5	8.1	-0.390432	0.957017
FALSE	High	Master Protein	Q9H8H2	Probable ATP-dependent RNA helicase DDX31 OS=Homo sapiens GN=DDX31 PE=1 SV=2	0	21.647	5	4	14	4	851	94	9.99	-0.390907	0.81797
FALSE	High	Master Protein	P57721	Poly(rC)-binding protein 3 OS=Homo sapiens GN=PCBP3 PE=2 SV=2	0	34.937	20	6	18	2	371	39.4	8.07	-0.393174	1.17411
FALSE	High	Master Protein	Q6AZW8	Zinc finger protein 660 OS=Homo sapiens OX=9606 GN=ZNF660 PE=1 SV=1	0.003	2.832	3	1	2	1	331	38.2	9.32	-0.394947	0.483506
FALSE	High	Master Protein	P46087	Probable 28S rRNA (cytosine(4447)-C(5))-methyltransferase OS=Homo sapiens GN=NOP2 PE=1 SV=2	0	19.017	4	4	14	4	812	89.2	9.23	-0.395075	0.702718
FALSE	High	Master Protein	Q9Y4C8	Probable RNA-binding protein 19 OS=Homo sapiens GN=RBM19 PE=1 SV=3	0	9.004	2	2	9	2	960	107.3	6.54	-0.396999	1.34111
FALSE	Medium	Master Protein	P35125	Ubiquitin carboxyl-terminal hydrolase 6 OS=Homo sapiens GN=USP6 PE=1 SV=2	0.03	1.359	0	1	4	1	1406	158.6	7.71	-0.398277	0.389948
FALSE	High	Master Protein	Q9UKF6	Cleavage and polyadenylation specificity factor subunit 3 OS=Homo sapiens GN=CPSF3 PE=1 SV=1	0.001	4.428	3	2	5	2	684	77.4	5.6	-0.398396	0.661115
FALSE	High	Master Protein	P31151	Protein S100-A7 OS=Homo sapiens GN=S100A7 PE=1 SV=4	0	12.868	22	2	5	2	101	11.5	6.77	-0.399521	0.920949
FALSE	High	Master Protein	O94979	Protein transport protein Sec31A OS=Homo sapiens GN=SEC31A PE=1 SV=3	0.004	2.484	1	1	1	1	1220	132.9	6.89	-0.402538	0.614378
FALSE	High	Master Protein	Q16540	39S ribosomal protein L23, mitochondrial OS=Homo sapiens GN=MRPL23 PE=1 SV=1	0	28.308	38	5	12	5	153	17.8	9.69	-0.402771	0.517234
FALSE	High	Master Protein	Q9H2Y7	Zinc finger protein 106 OS=Homo sapiens GN=ZNF106 PE=1 SV=1	0.002	3.063	2	2	3	2	1883	208.8	7.15	-0.403356	0.517669
FALSE	High	Master Protein	P42695	Condensin-2 complex subunit D3 OS=Homo sapiens GN=NCAPD3 PE=1 SV=2	0.009	2.005	0	1	4	1	1498	168.8	7.5	-0.407675	0.910437
FALSE	High	Master Protein	Q13769	THO complex subunit 5 homolog OS=Homo sapiens GN=THOC5 PE=1 SV=2	0	12.87	7	3	4	3	683	78.5	6.87	-0.40822	0.236154
FALSE	High	Master Protein	Q9BZJ0	Crooked neck-like protein 1 OS=Homo sapiens GN=CRNKL1 PE=1 SV=4	0.001	3.944	2	1	2	1	848	100.4	8	-0.408582	0.376295
FALSE	High	Master Protein	Q8NDV3	Structural maintenance of chromosomes protein 1B OS=Homo sapiens GN=SMC1B PE=2 SV=2	0.001	3.631	1	1	3	1	1235	143.8	7.66	-0.408629	1.19088
FALSE	Medium	Master Protein	P35658	Nuclear pore complex protein Nup214 OS=Homo sapiens GN=NUP214 PE=1 SV=2	0.041	1.177	1	1	1	1	2090	213.5	7.47	-0.412544	0.735644
FALSE	High	Master Protein	Q99700	Ataxin-2 OS=Homo sapiens GN=ATXN2 PE=1 SV=2	0	48.86	11	8	20	8	1313	140.2	9.57	-0.413407	0.415144
FALSE	High	Master Protein	Q8ND56	Protein LSM14 homolog A OS=Homo sapiens GN=LSM14A PE=1 SV=3	0	10.449	6	2	6	2	463	50.5	9.52	-0.41379	0.202914
FALSE	Medium	Master Protein	Q6NS38	DNA oxidative demethylase ALKBH2 OS=Homo sapiens GN=ALKBH2 PE=1 SV=1	0.021	1.596	3	1	3	1	261	29.3	9.66	-0.415491	1.12768
FALSE	High	Master Protein	Q12986	Transcriptional repressor NF-X1 OS=Homo sapiens GN=NFX1 PE=1 SV=2	0	12.67	6	3	7	3	1120	124.3	8.24	-0.415888	1.27894
FALSE	High	Master Protein	Q9UIG0	Tyrosine-protein kinase BAZ1B OS=Homo sapiens GN=BAZ1B PE=1 SV=2	0	9.84	2	2	4	2	1483	170.8	8.48	-0.420923	0.975715
FALSE	Medium	Master Protein	Q8N157	Jouberin OS=Homo sapiens GN=AHI1 PE=1 SV=1	0.049	1.078	1	1	1	1	1196	137	7.12	-0.421285	1.10331
FALSE	High	Master Protein	Q8WVM7	Cohesin subunit SA-1 OS=Homo sapiens GN=STAG1 PE=1 SV=3	0.007	2.145	1	1	3	1	1258	144.3	5.59	-0.422576	0.730525
FALSE	High	Master Protein	P78563	Double-stranded RNA-specific editase 1 OS=Homo sapiens GN=ADARB1 PE=1 SV=1	0	24.112	7	3	8	3	741	80.7	9.01	-0.423925	0.373169
FALSE	Low	Master Protein	Q96CM8	Acyl-CoA synthetase family member 2, mitochondrial OS=Homo sapiens GN=ACSF2 PE=1 SV=2	0.05	1.062	2	1	1	1	615	68.1	7.55	-0.424757	0.843362
FALSE	High	Master Protein	Q96DH6	RNA-binding protein Musashi homolog 2 OS=Homo sapiens GN=MSI2 PE=1 SV=1	0	9.244	8	2	3	2	328	35.2	8.48	-0.425329	0.764094
FALSE	High	Master Protein	A1KXE4	Myelin-associated neurite-outgrowth inhibitor OS=Homo sapiens OX=9606 GN=FAM168B PE=1 SV=1	0.001	3.539	15	1	2	1	195	20.3	9.23	-0.425971	1.24763
FALSE	High	Master Protein	Q9H5V9	UPF0428 protein CXorf56 OS=Homo sapiens GN=CXorf56 PE=1 SV=1	0	12.199	10	2	4	2	222	25.6	8.73	-0.43002	0.889077
FALSE	High	Master Protein	Q9BXY0	Protein MAK16 homolog OS=Homo sapiens GN=MAK16 PE=1 SV=2	0.001	6.026	7	2	2	2	300	35.3	5.38	-0.431711	0.731585
FALSE	High	Master Protein	P05388	60S acidic ribosomal protein P0 OS=Homo sapiens GN=RPLP0 PE=1 SV=1	0	25.759	16	5	13	5	317	34.3	5.97	-0.431973	0.459523
FALSE	High	Master Protein	Q5C9Z4	Nucleolar MIF4G domain-containing protein 1 OS=Homo sapiens GN=NOM1 PE=1 SV=1	0	12.264	4	2	4	2	860	96.2	8.1	-0.431986	0.900886
FALSE	High	Master Protein	Q96KM6	Zinc finger protein 512B OS=Homo sapiens GN=ZNF512B PE=1 SV=1	0.007	2.055	2	1	3	1	892	97.2	9.83	-0.433508	0.870488
FALSE	High	Master Protein	P63167	Dynein light chain 1, cytoplasmic OS=Homo sapiens GN=DYNLL1 PE=1 SV=1	0	30.55	38	3	18	1	89	10.4	7.4	-0.436588	1.12778
FALSE	High	Master Protein	Q9UQB8	Brain-specific angiogenesis inhibitor 1-associated protein 2 OS=Homo sapiens GN=BAIAP2 PE=1 SV=1	0.001	4.223	3	1	1	1	552	60.8	8.9	-0.438018	0.230003
FALSE	Medium	Master Protein	Q9BTC8	Metastasis-associated protein MTA3 OS=Homo sapiens GN=MTA3 PE=1 SV=2	0.041	1.189	3	1	4	1	594	67.5	8.57	-0.438812	1.53051
FALSE	High	Master Protein	Q86XN8	RNA-binding protein MEX3D OS=Homo sapiens GN=MEX3D PE=1 SV=3	0.001	5.857	3	2	5	1	651	64.8	5.35	-0.44124	0.784201
FALSE	High	Master Protein	Q9NPI1	Bromodomain-containing protein 7 OS=Homo sapiens GN=BRD7 PE=1 SV=1	0	7.198	2	1	4	1	651	74.1	6.39	-0.442108	0.432166
FALSE	High	Master Protein	O60306	Intron-binding protein aquarius OS=Homo sapiens GN=AQR PE=1 SV=4	0	22.242	4	4	11	3	1485	171.2	6.37	-0.442439	0.262112
FALSE	Medium	Master Protein	P52701	DNA mismatch repair protein Msh6 OS=Homo sapiens GN=MSH6 PE=1 SV=2	0.049	1.082	1	1	1	1	1360	152.7	6.9	-0.446671	0.640838
FALSE	High	Master Protein	Q9Y6M4	Casein kinase I isoform gamma-3 OS=Homo sapiens GN=CSNK1G3 PE=1 SV=2	0.001	6.005	5	2	6	2	447	51.4	9.22	-0.446764	0.481173
FALSE	High	Master Protein	Q16718	NADH dehydrogenase [ubiquinone] 1 alpha subcomplex subunit 5 OS=Homo sapiens GN=NDUFA5 PE=1 SV=3	0	12.692	22	2	3	2	116	13.5	5.99	-0.447211	0.36075
FALSE	High	Master Protein	Q9H773	dCTP pyrophosphatase 1 OS=Homo sapiens GN=DCTPP1 PE=1 SV=1	0	8.4	7	2	5	2	170	18.7	5.03	-0.461336	0.618185
FALSE	High	Master Protein	Q5JSZ5	Protein PRRC2B OS=Homo sapiens GN=PRRC2B PE=1 SV=2	0	19.75	3	5	10	3	2229	242.8	8.34	-0.462623	0.740505
FALSE	High	Master Protein	Q8WVK2	U4/U6.U5 small nuclear ribonucleoprotein 27 kDa protein OS=Homo sapiens GN=SNRNP27 PE=1 SV=1	0	11.664	13	2	9	2	155	18.8	11.62	-0.464146	0.724406
FALSE	High	Master Protein	P35527	Keratin, type I cytoskeletal 9 OS=Homo sapiens GN=KRT9 PE=1 SV=3	0	353.865	63	38	188	36	623	62	5.24	-0.465384	0.572577
FALSE	High	Master Protein	Q15007	Pre-mRNA-splicing regulator WTAP OS=Homo sapiens GN=WTAP PE=1 SV=2	0.001	4.358	4	1	5	1	396	44.2	5.19	-0.467109	0.453012
FALSE	High	Master Protein	Q32P51	Heterogeneous nuclear ribonucleoprotein A1-like 2 OS=Homo sapiens GN=HNRNPA1L2 PE=2 SV=2	0	290.096	56	33	379	2	320	34.2	9	-0.468642	0.680462
FALSE	High	Master Protein	P55209	Nucleosome assembly protein 1-like 1 OS=Homo sapiens GN=NAP1L1 PE=1 SV=1	0	13.674	13	3	5	3	391	45.3	4.46	-0.472014	0.598024
FALSE	Medium	Master Protein	Q12870	Transcription factor 15 OS=Homo sapiens OX=9606 GN=TCF15 PE=2 SV=3	0.039	1.205	4	1	4	1	199	20.8	9.89	-0.473173	0.777183
FALSE	High	Master Protein	Q9BX40	Protein LSM14 homolog B OS=Homo sapiens GN=LSM14B PE=1 SV=1	0	22.379	18	4	11	4	385	42	9.69	-0.478605	0.852788
FALSE	Medium	Master Protein	Q9BZZ5	Apoptosis inhibitor 5 OS=Homo sapiens GN=API5 PE=1 SV=3	0.011	1.816	1	1	1	1	524	59	7.34	-0.484109	0.634411
FALSE	High	Master Protein	Q9BRJ2	39S ribosomal protein L45, mitochondrial OS=Homo sapiens GN=MRPL45 PE=1 SV=2	0	31.382	29	8	21	8	306	35.3	9.03	-0.484371	0.694368
FALSE	Medium	Master Protein	P05091	Aldehyde dehydrogenase, mitochondrial OS=Homo sapiens GN=ALDH2 PE=1 SV=2	0.011	1.835	7	1	1	1	517	56.3	7.05	-0.485342	0.434323
FALSE	High	Master Protein	Q9HB71	Calcyclin-binding protein OS=Homo sapiens GN=CACYBP PE=1 SV=2	0	6.817	12	2	5	2	228	26.2	8.25	-0.487695	1.06145
FALSE	High	Master Protein	Q99697	Pituitary homeobox 2 OS=Homo sapiens GN=PITX2 PE=1 SV=2	0.002	2.981	5	1	2	1	317	35.3	9.45	-0.488597	0.912937
FALSE	High	Master Protein	Q9NP97	Dynein light chain roadblock-type 1 OS=Homo sapiens GN=DYNLRB1 PE=1 SV=3	0	16.284	34	2	6	2	96	10.9	7.25	-0.494402	0.997004
FALSE	Medium	Master Protein	O75409	Huntingtin-interacting protein M OS=Homo sapiens GN=HYPM PE=1 SV=2	0.03	1.378	15	1	5	1	117	13.4	5.03	-0.498325	0.671823
FALSE	Medium	Master Protein	Q68CQ4	Digestive organ expansion factor homolog OS=Homo sapiens GN=DIEXF PE=1 SV=2	0.045	1.143	1	1	1	1	756	87	5.88	-0.502005	0.549755
FALSE	High	Master Protein	Q9C0D3	Protein zyg-11 homolog B OS=Homo sapiens GN=ZYG11B PE=1 SV=2	0	8.634	3	2	3	2	744	83.9	6.86	-0.502113	1.02538
FALSE	High	Master Protein	P31944	Caspase-14 OS=Homo sapiens GN=CASP14 PE=1 SV=2	0	9.555	10	2	5	2	242	27.7	5.58	-0.510238	1.37907
FALSE	High	Master Protein	Q9UQM7	Calcium/calmodulin-dependent protein kinase type II subunit alpha OS=Homo sapiens GN=CAMK2A PE=1 SV=2	0.001	4.177	4	2	5	1	478	54.1	7.08	-0.510419	1.57437
FALSE	High	Master Protein	Q8N1N4	Keratin, type II cytoskeletal 78 OS=Homo sapiens GN=KRT78 PE=2 SV=2	0	18.928	9	5	15	3	520	56.8	6.02	-0.513907	1.05529
FALSE	High	Master Protein	Q8N5L8	Ribonuclease P protein subunit p25-like protein OS=Homo sapiens GN=RPP25L PE=1 SV=1	0	9.253	20	2	9	2	163	17.6	10.3	-0.515169	1.02534
FALSE	High	Master Protein	Q53F19	Nuclear cap-binding protein subunit 3 OS=Homo sapiens GN=NCBP3 PE=1 SV=2	0.001	4.742	4	2	4	2	620	70.5	5.73	-0.516975	1.21103
FALSE	High	Master Protein	Q9NP50	Protein FAM60A OS=Homo sapiens GN=FAM60A PE=1 SV=1	0	12.014	9	2	6	2	221	24.8	9.41	-0.517742	0.747587
FALSE	High	Master Protein	Q9H7N4	Splicing factor, arginine/serine-rich 19 OS=Homo sapiens GN=SCAF1 PE=1 SV=3	0	9.854	3	3	5	3	1312	139.2	9.25	-0.518626	0.755202
FALSE	Medium	Master Protein	P49327	Fatty acid synthase OS=Homo sapiens GN=FASN PE=1 SV=3	0.014	1.753	0	1	2	1	2511	273.3	6.44	-0.520805	0.548226
FALSE	High	Master Protein	Q9NQ29	Putative RNA-binding protein Luc7-like 1 OS=Homo sapiens GN=LUC7L PE=1 SV=1	0	46.506	22	8	23	4	371	43.7	9.92	-0.521002	0.994836
FALSE	High	Master Protein	O15504	Nucleoporin-like protein 2 OS=Homo sapiens GN=NUPL2 PE=1 SV=1	0.001	4.599	2	1	6	1	423	44.8	9.19	-0.522685	0.864469
FALSE	High	Master Protein	P49368	T-complex protein 1 subunit gamma OS=Homo sapiens GN=CCT3 PE=1 SV=4	0.006	2.212	1	1	2	1	545	60.5	6.49	-0.52855	1.80081
FALSE	Medium	Master Protein	Q7RTP6	Protein-methionine sulfoxide oxidase MICAL3 OS=Homo sapiens GN=MICAL3 PE=1 SV=2	0.042	1.167	0	1	1	1	2002	224.2	5.55	-0.52892	0.836243
FALSE	High	Master Protein	Q03164	Histone-lysine N-methyltransferase 2A OS=Homo sapiens GN=KMT2A PE=1 SV=5	0	9.533	0	1	2	1	3969	431.5	9.09	-0.533545	0.750428
FALSE	High	Master Protein	Q02413	Desmoglein-1 OS=Homo sapiens GN=DSG1 PE=1 SV=2	0	11.065	3	2	5	2	1049	113.7	5.03	-0.535284	0.822852
FALSE	High	Master Protein	Q5T200	Zinc finger CCCH domain-containing protein 13 OS=Homo sapiens GN=ZC3H13 PE=1 SV=1	0	6.817	1	1	1	1	1668	196.5	9.42	-0.536415	0.811092
FALSE	High	Master Protein	P09496	Clathrin light chain A OS=Homo sapiens GN=CLTA PE=1 SV=1	0	17.786	21	5	13	5	248	27.1	4.51	-0.539709	0.890072
FALSE	High	Master Protein	P15924	Desmoplakin OS=Homo sapiens GN=DSP PE=1 SV=3	0	28.481	2	7	18	7	2871	331.6	6.81	-0.544352	0.533084
FALSE	High	Master Protein	P12273	Prolactin-inducible protein OS=Homo sapiens GN=PIP PE=1 SV=1	0.001	6.45	5	1	2	1	146	16.6	8.05	-0.546752	1.18445
FALSE	Medium	Master Protein	P31948	Stress-induced-phosphoprotein 1 OS=Homo sapiens GN=STIP1 PE=1 SV=1	0.048	1.098	3	1	1	1	543	62.6	6.8	-0.548276	1.13138
FALSE	High	Master Protein	P22735	Protein-glutamine gamma-glutamyltransferase K OS=Homo sapiens GN=TGM1 PE=1 SV=4	0.003	2.708	1	1	2	1	817	89.7	6.04	-0.553768	0.915572
FALSE	High	Master Protein	O75821	Eukaryotic translation initiation factor 3 subunit G OS=Homo sapiens GN=EIF3G PE=1 SV=2	0.001	6.157	5	1	4	1	320	35.6	6.13	-0.55822	1.70692
FALSE	High	Master Protein	Q7L3S4	Zinc finger protein 771 OS=Homo sapiens GN=ZNF771 PE=1 SV=1	0.001	5.69	7	2	5	2	317	35.7	8.79	-0.558437	0.755558
FALSE	Medium	Master Protein	Q9UPA5	Protein bassoon OS=Homo sapiens GN=BSN PE=2 SV=4	0.016	1.714	0	1	2	1	3926	416.2	7.55	-0.559767	0.736724
FALSE	High	Master Protein	P11142	Heat shock cognate 71 kDa protein OS=Homo sapiens GN=HSPA8 PE=1 SV=1	0	382.466	58	47	269	28	646	70.9	5.52	-0.561558	0.923901
FALSE	High	Master Protein	P07900	Heat shock protein HSP 90-alpha OS=Homo sapiens GN=HSP90AA1 PE=1 SV=5	0	27.94	8	6	11	3	732	84.6	5.02	-0.574606	1.39618
FALSE	High	Master Protein	Q9Y383	Putative RNA-binding protein Luc7-like 2 OS=Homo sapiens GN=LUC7L2 PE=1 SV=2	0	58.708	26	9	23	5	392	46.5	10.01	-0.578304	0.516249
FALSE	High	Master Protein	P31040	Succinate dehydrogenase [ubiquinone] flavoprotein subunit, mitochondrial OS=Homo sapiens GN=SDHA PE=1 SV=2	0	20.014	8	4	10	4	664	72.6	7.39	-0.579622	0.185985
FALSE	High	Master Protein	Q8WYQ5	Microprocessor complex subunit DGCR8 OS=Homo sapiens GN=DGCR8 PE=1 SV=1	0	7.134	4	2	4	2	773	86	5.95	-0.579713	0.752973
FALSE	Medium	Master Protein	Q15361	Transcription termination factor 1 OS=Homo sapiens GN=TTF1 PE=1 SV=3	0.029	1.406	2	1	1	1	905	103	9.38	-0.583902	1.11696
FALSE	High	Master Protein	Q14520	Hyaluronan-binding protein 2 OS=Homo sapiens GN=HABP2 PE=1 SV=1	0	7.537	5	2	5	2	560	62.6	6.54	-0.586555	0.94291
FALSE	High	Master Protein	Q96P63	Serpin B12 OS=Homo sapiens GN=SERPINB12 PE=1 SV=1	0.001	5.721	6	2	3	2	405	46.2	5.53	-0.59188	1.12992
FALSE	High	Master Protein	P49773	Histidine triad nucleotide-binding protein 1 OS=Homo sapiens GN=HINT1 PE=1 SV=2	0.001	6.281	23	2	4	2	126	13.8	6.95	-0.592548	1.2153
FALSE	High	Master Protein	P42766	60S ribosomal protein L35 OS=Homo sapiens GN=RPL35 PE=1 SV=2	0	76.477	37	12	107	11	123	14.5	11.05	-0.595439	1.47863
FALSE	High	Master Protein	Q8NDT2	Putative RNA-binding protein 15B OS=Homo sapiens GN=RBM15B PE=1 SV=3	0	32.689	10	8	24	7	890	97.1	9.85	-0.595957	0.776359
FALSE	High	Master Protein	O95900	Probable tRNA pseudouridine synthase 2 OS=Homo sapiens GN=TRUB2 PE=1 SV=1	0.001	3.121	3	1	1	1	331	36.7	8.98	-0.596411	1.41639
FALSE	High	Master Protein	Q9Y2R4	Probable ATP-dependent RNA helicase DDX52 OS=Homo sapiens GN=DDX52 PE=1 SV=3	0	9.808	5	2	6	2	599	67.5	9.67	-0.598796	1.50911	Acetyl [N-Term]
FALSE	High	Master Protein	P04899	Guanine nucleotide-binding protein G(i) subunit alpha-2 OS=Homo sapiens GN=GNAI2 PE=1 SV=3	0.001	3.935	3	1	2	1	355	40.4	5.54	-0.600275	0.862896
FALSE	High	Master Protein	Q08397	Lysyl oxidase homolog 1 OS=Homo sapiens GN=LOXL1 PE=1 SV=2	0.001	3.815	5	2	4	2	574	63.1	7.52	-0.60111	0.535226
FALSE	Medium	Master Protein	P50895	Basal cell adhesion molecule OS=Homo sapiens GN=BCAM PE=1 SV=2	0.012	1.799	1	1	3	1	628	67.4	5.81	-0.603051	0.932476
FALSE	Medium	Master Protein	Q9Y6C2	EMILIN-1 OS=Homo sapiens GN=EMILIN1 PE=1 SV=2	0.048	1.085	1	1	1	1	1016	106.6	5.15	-0.603863	0.969031
FALSE	High	Master Protein	P10412	Histone H1.4 OS=Homo sapiens GN=HIST1H1E PE=1 SV=2	0	123.817	34	16	124	1	219	21.9	11.03	-0.6039	0.729223
FALSE	High	Master Protein	Q9UN81	LINE-1 retrotransposable element ORF1 protein OS=Homo sapiens GN=L1RE1 PE=1 SV=1	0	7.999	7	2	3	2	338	40	9.51	-0.625148	0.474374
FALSE	High	Master Protein	Q9BX46	RNA-binding protein 24 OS=Homo sapiens GN=RBM24 PE=1 SV=1	0	6.835	7	1	3	1	236	24.8	8.51	-0.626126	0.560543
FALSE	Medium	Master Protein	P42224	Signal transducer and activator of transcription 1-alpha/beta OS=Homo sapiens GN=STAT1 PE=1 SV=2	0.037	1.218	1	1	1	1	750	87.3	6.05	-0.635379	1.31866
FALSE	High	Master Protein	P26373	60S ribosomal protein L13 OS=Homo sapiens GN=RPL13 PE=1 SV=4	0	86.768	39	10	109	10	211	24.2	11.65	-0.639342	1.34235
FALSE	High	Master Protein	Q6XE24	RNA-binding motif, single-stranded-interacting protein 3 OS=Homo sapiens GN=RBMS3 PE=1 SV=1	0	32.014	21	6	19	3	437	47.8	8.03	-0.645532	1.22351
FALSE	Low	Master Protein	O00308	NEDD4-like E3 ubiquitin-protein ligase WWP2 OS=Homo sapiens GN=WWP2 PE=1 SV=2	0.057	1.013	1	1	1	1	870	98.9	7.12	-0.647534	1.07142
FALSE	Medium	Master Protein	Q9NRA1	Platelet-derived growth factor C OS=Homo sapiens GN=PDGFC PE=1 SV=2	0.032	1.317	2	1	4	1	345	39	6.14	-0.649669	1.33641
FALSE	High	Master Protein	O60841	Eukaryotic translation initiation factor 5B OS=Homo sapiens GN=EIF5B PE=1 SV=4	0	14.351	4	2	5	2	1220	138.7	5.49	-0.656678	1.66964
FALSE	Medium	Master Protein	Q9UHK0	Nuclear fragile X mental retardation-interacting protein 1 OS=Homo sapiens GN=NUFIP1 PE=1 SV=2	0.014	1.755	3	1	3	1	495	56.3	9.13	-0.659825	1.34479
FALSE	Medium	Master Protein	O60825	6-phosphofructo-2-kinase/fructose-2,6-bisphosphatase 2 OS=Homo sapiens GN=PFKFB2 PE=1 SV=2	0.042	1.172	2	1	1	1	505	58.4	8.38	-0.670984	1.50092
FALSE	High	Master Protein	Q96FN4	Copine-2 OS=Homo sapiens GN=CPNE2 PE=1 SV=3	0.001	6.178	3	2	5	2	548	61.2	6.07	-0.672659	1.01949
FALSE	Medium	Master Protein	P15882	N-chimaerin OS=Homo sapiens GN=CHN1 PE=1 SV=3	0.032	1.31	2	1	1	1	459	53.1	6.98	-0.680916	1.35685
FALSE	High	Master Protein	P07237	Protein disulfide-isomerase OS=Homo sapiens GN=P4HB PE=1 SV=3	0.006	2.229	2	1	2	1	508	57.1	4.87	-0.682365	1.77857
FALSE	High	Master Protein	Q96DF8	Protein DGCR14 OS=Homo sapiens GN=DGCR14 PE=1 SV=1	0.001	5.565	5	2	4	2	476	52.5	7.56	-0.683667	1.7916
FALSE	High	Master Protein	Q9NRW3	DNA dC->dU-editing enzyme APOBEC-3C OS=Homo sapiens GN=APOBEC3C PE=1 SV=2	0	14.759	24	3	7	3	190	22.8	7.59	-0.686511	1.95255
FALSE	High	Master Protein	P38159	RNA-binding motif protein, X chromosome OS=Homo sapiens GN=RBMX PE=1 SV=3	0	219.696	52	30	243	12	391	42.3	10.05	-0.686755	1.60851	Acetyl [N-Term]
FALSE	Medium	Master Protein	A6NM62	Leucine-rich repeat-containing protein 53 OS=Homo sapiens GN=LRRC53 PE=4 SV=2	0.037	1.217	1	1	4	1	1247	140.7	7.91	-0.689667	0.70494
FALSE	High	Master Protein	Q01844	RNA-binding protein EWS OS=Homo sapiens GN=EWSR1 PE=1 SV=1	0	237.269	19	26	269	26	656	68.4	9.33	-0.693005	1.49645
FALSE	High	Master Protein	P25705	ATP synthase subunit alpha, mitochondrial OS=Homo sapiens GN=ATP5A1 PE=1 SV=1	0.001	5.352	3	2	3	2	553	59.7	9.13	-0.703458	0.959734
FALSE	High	Master Protein	P16403	Histone H1.2 OS=Homo sapiens GN=HIST1H1C PE=1 SV=2	0	115.243	31	16	123	1	213	21.4	10.93	-0.712294	1.16513
FALSE	High	Master Protein	Q96GQ7	Probable ATP-dependent RNA helicase DDX27 OS=Homo sapiens GN=DDX27 PE=1 SV=2	0	14.309	8	5	10	5	796	89.8	9.28	-0.719642	1.63341
FALSE	High	Master Protein	Q99496	E3 ubiquitin-protein ligase RING2 OS=Homo sapiens GN=RNF2 PE=1 SV=1	0	26.638	17	4	17	4	336	37.6	6.84	-0.720226	1.44872
FALSE	High	Master Protein	P15923	Transcription factor E2-alpha OS=Homo sapiens GN=TCF3 PE=1 SV=1	0	20.645	9	3	12	2	654	67.6	6.47	-0.725103	1.2746
FALSE	High	Master Protein	P27708	CAD protein OS=Homo sapiens GN=CAD PE=1 SV=3	0	14.452	1	3	5	2	2225	242.8	6.46	-0.725336	2.09561
FALSE	High	Master Protein	Q6ZN04	RNA-binding protein MEX3B OS=Homo sapiens GN=MEX3B PE=1 SV=1	0	13.828	7	3	7	1	569	58.8	6.9	-0.739482	1.31023
FALSE	High	Master Protein	O14647	Chromodomain-helicase-DNA-binding protein 2 OS=Homo sapiens GN=CHD2 PE=1 SV=2	0.001	6.064	1	2	7	2	1828	211.2	8.1	-0.741123	1.17682
FALSE	High	Master Protein	P61604	10 kDa heat shock protein, mitochondrial OS=Homo sapiens GN=HSPE1 PE=1 SV=2	0	12.558	19	3	13	3	102	10.9	8.92	-0.7446	1.08684
FALSE	High	Master Protein	Q8IWZ8	SURP and G-patch domain-containing protein 1 OS=Homo sapiens GN=SUGP1 PE=1 SV=2	0	21.006	10	4	12	4	645	72.4	7.61	-0.759875	1.37413
FALSE	High	Master Protein	Q00266	S-adenosylmethionine synthase isoform type-1 OS=Homo sapiens GN=MAT1A PE=1 SV=2	0.001	3.872	5	1	1	1	395	43.6	6.29	-0.764226	1.39683
FALSE	High	Master Protein	Q96J01	THO complex subunit 3 OS=Homo sapiens GN=THOC3 PE=1 SV=1	0	8.427	5	2	5	2	351	38.7	6.09	-0.766876	1.79412
FALSE	High	Master Protein	Q13162	Peroxiredoxin-4 OS=Homo sapiens GN=PRDX4 PE=1 SV=1	0	13.272	10	3	11	1	271	30.5	6.29	-0.77163	1.98204
FALSE	Medium	Master Protein	Q16363	Laminin subunit alpha-4 OS=Homo sapiens GN=LAMA4 PE=1 SV=4	0.025	1.491	0	1	1	1	1823	202.4	6.28	-0.78553	0.867509
FALSE	High	Master Protein	Q9UHC7	E3 ubiquitin-protein ligase makorin-1 OS=Homo sapiens GN=MKRN1 PE=1 SV=3	0.001	5.704	9	2	4	2	482	53.3	5.14	-0.787236	0.625067
FALSE	High	Master Protein	O75380	NADH dehydrogenase [ubiquinone] iron-sulfur protein 6, mitochondrial OS=Homo sapiens GN=NDUFS6 PE=1 SV=1	0	8.097	18	2	3	2	124	13.7	8.28	-0.792414	2.22648
FALSE	High	Master Protein	Q7L014	Probable ATP-dependent RNA helicase DDX46 OS=Homo sapiens GN=DDX46 PE=1 SV=2	0.001	3.963	1	1	1	1	1031	117.3	9.29	-0.794638	0.856855
FALSE	High	Master Protein	Q96A35	39S ribosomal protein L24, mitochondrial OS=Homo sapiens GN=MRPL24 PE=1 SV=1	0	6.727	6	1	3	1	216	24.9	9.29	-0.797877	2.04204
FALSE	High	Master Protein	P04792	Heat shock protein beta-1 OS=Homo sapiens GN=HSPB1 PE=1 SV=2	0	9.261	12	2	4	2	205	22.8	6.4	-0.801169	1.30355
FALSE	High	Master Protein	Q9ULV4	Coronin-1C OS=Homo sapiens GN=CORO1C PE=1 SV=1	0	19.557	10	4	10	4	474	53.2	7.08	-0.801251	0.838847
FALSE	High	Master Protein	Q5BKY9	Protein FAM133B OS=Homo sapiens GN=FAM133B PE=1 SV=1	0	9.177	9	1	5	1	247	28.4	10.02	-0.820923	2.04292
FALSE	High	Master Protein	Q53GS9	U4/U6.U5 tri-snRNP-associated protein 2 OS=Homo sapiens GN=USP39 PE=1 SV=2	0	9.571	4	2	5	2	565	65.3	8.91	-0.82705	1.71739
FALSE	High	Master Protein	P14174	Macrophage migration inhibitory factor OS=Homo sapiens GN=MIF PE=1 SV=4	0.001	4.524	8	1	3	1	115	12.5	7.88	-0.841406	1.26273
FALSE	High	Master Protein	P35637	RNA-binding protein FUS OS=Homo sapiens GN=FUS PE=1 SV=1	0	329.749	27	32	511	29	526	53.4	9.36	-0.843998	2.30606
FALSE	High	Master Protein	Q6RFH5	WD repeat-containing protein 74 OS=Homo sapiens GN=WDR74 PE=1 SV=1	0.002	3.034	5	1	3	1	385	42.4	8.32	-0.854686	1.40723
FALSE	High	Master Protein	P17275	Transcription factor jun-B OS=Homo sapiens GN=JUNB PE=1 SV=1	0.007	2.055	4	1	3	1	347	35.9	9.22	-0.856375	2.35581
FALSE	High	Master Protein	P07910	Heterogeneous nuclear ribonucleoproteins C1/C2 OS=Homo sapiens GN=HNRNPC PE=1 SV=4	0	440.94	70	51	703	34	306	33.7	5.08	-0.859706	2.19926
FALSE	Low	Master Protein	A6NE52	WD repeat-containing protein 97 OS=Homo sapiens GN=WDR97 PE=2 SV=2	0.055	1.035	1	1	1	1	1622	180.2	7.61	-0.860681	2.12365
FALSE	Medium	Master Protein	P24903	Cytochrome P450 2F1 OS=Homo sapiens OX=9606 GN=CYP2F1 PE=1 SV=2	0.031	1.339	1	1	3	1	491	55.5	7.37	-0.865515	2.03456
FALSE	High	Master Protein	Q9P2I0	Cleavage and polyadenylation specificity factor subunit 2 OS=Homo sapiens GN=CPSF2 PE=1 SV=2	0	8.431	2	2	2	2	782	88.4	5.11	-0.869864	1.09714
FALSE	High	Master Protein	P02538	Keratin, type II cytoskeletal 6A OS=Homo sapiens GN=KRT6A PE=1 SV=3	0	158.306	33	25	111	11	564	60	8	-0.870763	0.84971
FALSE	High	Master Protein	Q04695	Keratin, type I cytoskeletal 17 OS=Homo sapiens GN=KRT17 PE=1 SV=2	0	84.649	22	14	63	1	432	48.1	5.02	-0.884949	1.35899
FALSE	High	Master Protein	Q8N5F7	NF-kappa-B-activating protein OS=Homo sapiens GN=NKAP PE=1 SV=1	0	17.604	13	3	9	3	415	47.1	10.11	-0.888741	0.858025
FALSE	High	Master Protein	P61254	60S ribosomal protein L26 OS=Homo sapiens GN=RPL26 PE=1 SV=1	0	133.471	51	17	301	2	145	17.2	10.55	-0.953672	0.907675
FALSE	High	Master Protein	P62805	Histone H4 OS=Homo sapiens GN=HIST1H4A PE=1 SV=2	0	184.517	58	25	187	24	103	11.4	11.36	-0.982534	1.0069
FALSE	High	Master Protein	Q86V81	THO complex subunit 4 OS=Homo sapiens GN=ALYREF PE=1 SV=3	0	204.603	44	15	192	15	257	26.9	11.15	-1.01609	2.50382
FALSE	High	Master Protein	P62277	40S ribosomal protein S13 OS=Homo sapiens GN=RPS13 PE=1 SV=2	0	124.363	56	20	167	20	151	17.2	10.54	-1.02391	1.22064
FALSE	High	Master Protein	A6NMY6	Putative annexin A2-like protein OS=Homo sapiens GN=ANXA2P2 PE=5 SV=2	0.001	6.485	8	2	3	2	339	38.6	6.95	-1.0451	0.981406
FALSE	High	Master Protein	Q5VTL8	Pre-mRNA-splicing factor 38B OS=Homo sapiens GN=PRPF38B PE=1 SV=1	0	6.833	3	1	3	1	546	64.4	10.54	-1.05343	1.00756
FALSE	High	Master Protein	Q12906	Interleukin enhancer-binding factor 3 OS=Homo sapiens GN=ILF3 PE=1 SV=3	0	648.696	70	74	544	65	894	95.3	8.76	-1.05761	0.930411
FALSE	High	Master Protein	P07951	Tropomyosin beta chain OS=Homo sapiens GN=TPM2 PE=1 SV=1	0	21.35	13	5	13	1	284	32.8	4.7	-1.08555	1.96925
FALSE	High	Master Protein	P45973	Chromobox protein homolog 5 OS=Homo sapiens GN=CBX5 PE=1 SV=1	0	28.924	26	4	8	3	191	22.2	5.86	-1.10287	2.19003
FALSE	High	Master Protein	P22626	Heterogeneous nuclear ribonucleoproteins A2/B1 OS=Homo sapiens GN=HNRNPA2B1 PE=1 SV=2	0	407.797	72	44	388	40	353	37.4	8.95	-1.12112	1.09109
FALSE	High	Master Protein	P09651	Heterogeneous nuclear ribonucleoprotein A1 OS=Homo sapiens GN=HNRNPA1 PE=1 SV=5	0	404.893	65	40	472	9	372	38.7	9.13	-1.16154	1.14101
FALSE	High	Master Protein	Q709C8	Vacuolar protein sorting-associated protein 13C OS=Homo sapiens GN=VPS13C PE=1 SV=1	0.004	2.563	0	1	2	1	3753	422.1	6.83	-1.17962	0.982266
FALSE	High	Master Protein	Q9H9G7	Protein argonaute-3 OS=Homo sapiens GN=AGO3 PE=1 SV=2	0	121.684	28	21	70	10	860	97.3	9.11	-1.18019	1.01032
FALSE	High	Master Protein	P62280	40S ribosomal protein S11 OS=Homo sapiens GN=RPS11 PE=1 SV=3	0	207.317	58	23	253	23	158	18.4	10.3	-1.18215	1.11472
FALSE	High	Master Protein	Q96NH3	Protein broad-minded OS=Homo sapiens GN=TBC1D32 PE=2 SV=4	0.001	3.077	1	1	7	1	1257	144.7	6.74	-1.18618	1.12374
FALSE	High	Master Protein	Q16777	Histone H2A type 2-C OS=Homo sapiens GN=HIST2H2AC PE=1 SV=4	0	116.019	47	17	195	4	129	14	10.9	-1.19762	0.96956
FALSE	High	Master Protein	P14678	Small nuclear ribonucleoprotein-associated proteins B and B' OS=Homo sapiens GN=SNRPB PE=1 SV=2	0	158.834	40	24	355	24	240	24.6	11.19	-1.20361	1.13263
FALSE	High	Master Protein	P62316	Small nuclear ribonucleoprotein Sm D2 OS=Homo sapiens GN=SNRPD2 PE=1 SV=1	0	143.542	69	17	196	17	118	13.5	9.91	-1.21856	0.964051
FALSE	High	Master Protein	P61626	Lysozyme C OS=Homo sapiens GN=LYZ PE=1 SV=1	0.001	3.817	4	1	2	1	148	16.5	9.16	-1.23256	1.8718
FALSE	High	Master Protein	P11940	Polyadenylate-binding protein 1 OS=Homo sapiens GN=PABPC1 PE=1 SV=2	0	369.766	58	51	333	34	636	70.6	9.5	-1.25818	1.20401	Acetyl [N-Term]
FALSE	Medium	Master Protein	Q9Y697	Cysteine desulfurase, mitochondrial OS=Homo sapiens GN=NFS1 PE=1 SV=3	0.016	1.751	4	1	4	1	457	50.2	8.31	-1.27251	1.42017
FALSE	High	Master Protein	P67809	Nuclease-sensitive element-binding protein 1 OS=Homo sapiens GN=YBX1 PE=1 SV=3	0	406.744	69	35	378	24	324	35.9	9.88	-1.30508	1.00028
FALSE	High	Master Protein	P62318	Small nuclear ribonucleoprotein Sm D3 OS=Homo sapiens GN=SNRPD3 PE=1 SV=1	0	128.039	51	11	401	11	126	13.9	10.32	-1.30894	1.14674
FALSE	High	Master Protein	P62701	40S ribosomal protein S4, X isoform OS=Homo sapiens GN=RPS4X PE=1 SV=2	0	237.358	70	35	343	35	263	29.6	10.15	-1.31867	1.00882
FALSE	Medium	Master Protein	Q12860	Contactin-1 OS=Homo sapiens GN=CNTN1 PE=1 SV=1	0.018	1.665	2	1	1	1	1018	113.2	5.9	-1.32571	1.82603
FALSE	High	Master Protein	P61247	40S ribosomal protein S3a OS=Homo sapiens GN=RPS3A PE=1 SV=2	0	288.257	66	39	411	39	264	29.9	9.73	-1.3277	1.00375
FALSE	High	Master Protein	P06702	Protein S100-A9 OS=Homo sapiens GN=S100A9 PE=1 SV=1	0	12.712	25	2	4	2	114	13.2	6.13	-1.35838	1.63658
FALSE	High	Master Protein	Q8IVS2	Malonyl-CoA-acyl carrier protein transacylase, mitochondrial OS=Homo sapiens GN=MCAT PE=1 SV=2	0.002	2.966	2	1	1	1	390	42.9	8.72	-1.39858	1.66471
FALSE	Medium	Master Protein	Q96D96	Voltage-gated hydrogen channel 1 OS=Homo sapiens GN=HVCN1 PE=1 SV=1	0.034	1.263	6	1	1	1	273	31.7	6.8	-1.43924	2.74991
FALSE	Medium	Master Protein	Q86UP3	Zinc finger homeobox protein 4 OS=Homo sapiens GN=ZFHX4 PE=1 SV=1	0.046	1.134	0	1	1	1	3567	393.5	6.37	-1.48828	1.62866
FALSE	High	Master Protein	P46781	40S ribosomal protein S9 OS=Homo sapiens GN=RPS9 PE=1 SV=3	0	150.065	55	21	206	20	194	22.6	10.65	-1.49426	1.04228
FALSE	High	Master Protein	P38646	Stress-70 protein, mitochondrial OS=Homo sapiens GN=HSPA9 PE=1 SV=2	0	900.464	74	98	1026	94	679	73.6	6.16	-1.50207	1.00352
FALSE	High	Master Protein	Q8TF72	Protein Shroom3 OS=Homo sapiens GN=SHROOM3 PE=1 SV=2	0.001	5.689	0	2	9	2	1996	216.7	7.8	-1.87332	0.75524
FALSE	High	Master Protein	P06312	Ig kappa chain V-IV region (Fragment) OS=Homo sapiens GN=IGKV4-1 PE=4 SV=1	0	14.113	20	5	9	4	121	13.4	5.25	-2.18874	1.65363
FALSE	High	Master Protein	P01857	Ig gamma-1 chain C region OS=Homo sapiens GN=IGHG1 PE=1 SV=1	0	33.343	16	5	78	1	330	36.1	8.19	-3.03665	1.11504
