# Supplementary material for: EZH2 depletion potentiates MYC degradation inhibiting neuroblastoma and small cell carcinoma tumor formation
Source: Nat Commun. 2022 Jan 10;13:12. doi: 10.1038/s41467-021-27609-6 (PMC8748958; doi:10.1038/s41467-021-27609-6)
Supplement: Supplementary file 5 — Supplementary Data 2 [file 41467_2021_27609_MOESM5_ESM.xlsx]

## Sheet: Sheet1
MYC immunoprecipitates
Checked	Protein FDR Confidence: Combined	Master	Accession	Description	Exp. q-value: Combined	Sum PEP Score	Coverage [%]	# Peptides	# PSMs	# Unique Peptides	# AAs	MW [kDa]	calc. pI	log2(mean MYCN/IgG)	-log10(P-value)	Modifications
FALSE	High	Master Protein	P01106	Myc proto-oncogene protein OS=Homo sapiens GN=MYC PE=1 SV=1	0	87.066	54	12	44	10	439	48.8	5.49	8.50559	8.71205
FALSE	High	Master Protein	P61244	Protein max OS=Homo sapiens GN=MAX PE=1 SV=1	0	58.064	44	6	43	6	160	18.3	6.3	8.39058	7.71468
FALSE	High	Master Protein	Q9NZI8	Insulin-like growth factor 2 mRNA-binding protein 1 OS=Homo sapiens GN=IGF2BP1 PE=1 SV=2	0	82.863	28	14	46	13	577	63.4	9.2	6.48607	3.65985
FALSE	High	Master Protein	Q8N163	Cell cycle and apoptosis regulator protein 2 OS=Homo sapiens GN=CCAR2 PE=1 SV=2	0	19.438	7	5	10	5	923	102.8	5.22	6.27758	4.39053
FALSE	High	Master Protein	Q8N567	Zinc finger CCHC domain-containing protein 9 OS=Homo sapiens GN=ZCCHC9 PE=2 SV=2	0	65.708	57	14	38	14	271	30.5	9.17	5.7548	2.71023
FALSE	High	Master Protein	Q00059	Transcription factor A, mitochondrial OS=Homo sapiens GN=TFAM PE=1 SV=1	0	50.426	32	9	30	9	246	29.1	9.72	5.63866	3.67117
FALSE	High	Master Protein	P42677	40S ribosomal protein S27 OS=Homo sapiens GN=RPS27 PE=1 SV=3	0	18.662	32	4	14	2	84	9.5	9.45	5.56745	7.85294
FALSE	High	Master Protein	Q9Y4K0	Lysyl oxidase homolog 2 OS=Homo sapiens GN=LOXL2 PE=1 SV=1	0	126.834	31	20	67	20	774	86.7	6.38	5.32061	2.17357
FALSE	High	Master Protein	O95477	ATP-binding cassette sub-family A member 1 OS=Homo sapiens GN=ABCA1 PE=1 SV=3	0.002	3.214	0	1	6	1	2261	254.1	6.86	5.19264	2.3138
FALSE	High	Master Protein	A0A0B4J1V6	Immunoglobulin heavy variable 3-73 OS=Homo sapiens OX=9606 GN=IGHV3-73 PE=3 SV=1	0	3.606	12	1	2	1	119	12.8	9.17	5.15203	2.81032
FALSE	High	Master Protein	Q15910	Histone-lysine N-methyltransferase EZH2 OS=Homo sapiens GN=EZH2 PE=1 SV=2	0	56.894	21	10	18	10	746	85.3	7.02	5.10143	2.31862
FALSE	High	Master Protein	Q13428	Treacle protein OS=Homo sapiens GN=TCOF1 PE=1 SV=3	0	58.147	9	11	32	11	1488	152	9.04	4.91759	3.96205
FALSE	High	Master Protein	Q13084	39S ribosomal protein L28, mitochondrial OS=Homo sapiens GN=MRPL28 PE=1 SV=4	0	17.15	16	4	9	4	256	30.1	8.29	4.90139	3.4136
FALSE	High	Master Protein	Q9BYD2	39S ribosomal protein L9, mitochondrial OS=Homo sapiens GN=MRPL9 PE=1 SV=2	0	64.695	39	11	49	11	267	30.2	10.08	4.87348	2.63777
FALSE	High	Master Protein	Q96HQ2	CDKN2AIP N-terminal-like protein OS=Homo sapiens GN=CDKN2AIPNL PE=1 SV=1	0	16.208	46	4	22	4	116	13.2	5	4.7518	3.34104
FALSE	High	Master Protein	P50454	Serpin H1 OS=Homo sapiens GN=SERPINH1 PE=1 SV=2	0	53.031	30	10	13	10	418	46.4	8.69	4.60138	1.39259
FALSE	High	Master Protein	O75530	Polycomb protein EED OS=Homo sapiens GN=EED PE=1 SV=2	0	27.786	14	6	11	5	441	50.2	7.03	4.5769	5.48174
FALSE	High	Master Protein	Q9UPT8	Zinc finger CCCH domain-containing protein 4 OS=Homo sapiens GN=ZC3H4 PE=1 SV=3	0	104.872	19	16	48	16	1303	140.2	6.27	4.5741	4.28075
FALSE	High	Master Protein	P82675	28S ribosomal protein S5, mitochondrial OS=Homo sapiens GN=MRPS5 PE=1 SV=2	0	78.208	41	17	57	17	430	48	9.92	4.53239	2.50431
FALSE	High	Master Protein	Q8IV48	3'-5' exoribonuclease 1 OS=Homo sapiens GN=ERI1 PE=1 SV=3	0	5.871	5	2	2	2	349	40	6.7	4.37821	4.11372
FALSE	High	Master Protein	P14625	Endoplasmin OS=Homo sapiens GN=HSP90B1 PE=1 SV=1	0	59.585	21	15	43	14	803	92.4	4.84	4.24013	4.21941
FALSE	High	Master Protein	O43143	Pre-mRNA-splicing factor ATP-dependent RNA helicase DHX15 OS=Homo sapiens GN=DHX15 PE=1 SV=2	0	52.782	15	11	28	11	795	90.9	7.46	4.20815	3.74841
FALSE	High	Master Protein	P62306	Small nuclear ribonucleoprotein F OS=Homo sapiens GN=SNRPF PE=1 SV=1	0	36.98	48	5	19	5	86	9.7	4.67	4.17251	3.19847
FALSE	High	Master Protein	P19338	Nucleolin OS=Homo sapiens GN=NCL PE=1 SV=3	0	196.06	31	32	151	32	710	76.6	4.7	4.12757	3.46677
FALSE	High	Master Protein	P04207	Ig kappa chain V-III region CLL OS=Homo sapiens PE=4 SV=2	0	15.046	11	3	7	2	129	14.3	8.51	4.1243	2.66351
FALSE	High	Master Protein	Q13838	Spliceosome RNA helicase DDX39B OS=Homo sapiens GN=DDX39B PE=1 SV=1	0	52.223	25	9	25	9	428	49	5.67	4.02708	2.24359
FALSE	High	Master Protein	P43490	Nicotinamide phosphoribosyltransferase OS=Homo sapiens GN=NAMPT PE=1 SV=1	0	4.342	9	2	3	2	491	55.5	7.15	4.01778	4.82541
FALSE	High	Master Protein	P04080	Cystatin-B OS=Homo sapiens GN=CSTB PE=1 SV=2	0	23.546	46	3	9	3	98	11.1	7.56	3.77469	2.35357
FALSE	High	Master Protein	Q9BXS6	Nucleolar and spindle-associated protein 1 OS=Homo sapiens GN=NUSAP1 PE=1 SV=1	0	31.269	20	7	15	7	441	49.4	9.91	3.74858	4.36653
FALSE	Medium	Master Protein	Q96CN9	GRIP and coiled-coil domain-containing protein 1 OS=Homo sapiens GN=GCC1 PE=1 SV=1	0.021	1.588	1	1	3	1	775	87.8	5.45	3.72922	6.4523
FALSE	High	Master Protein	Q9H307	Pinin OS=Homo sapiens OX=9606 GN=PNN PE=1 SV=5	0	21.476	7	5	10	4	717	81.6	7.14	3.62083	3.6371
FALSE	High	Master Protein	O95816	BAG family molecular chaperone regulator 2 OS=Homo sapiens GN=BAG2 PE=1 SV=1	0	67.095	55	11	36	10	211	23.8	6.7	3.61728	1.19875
FALSE	High	Master Protein	Q68DL7	Uncharacterized protein C18orf63 OS=Homo sapiens GN=C18orf63 PE=2 SV=2	0	4.685	1	1	3	1	685	77.2	9.8	3.61481	4.03636
FALSE	High	Master Protein	P02768	Serum albumin OS=Homo sapiens GN=ALB PE=1 SV=2	0	88.775	25	16	49	16	609	69.3	6.28	3.58801	3.06855
FALSE	High	Master Protein	P46782	40S ribosomal protein S5 OS=Homo sapiens GN=RPS5 PE=1 SV=4	0	50.757	34	8	33	8	204	22.9	9.72	3.57353	5.68932
FALSE	High	Master Protein	Q9UNZ5	Leydig cell tumor 10 kDa protein homolog OS=Homo sapiens GN=C19orf53 PE=1 SV=1	0	24.32	17	4	19	4	99	10.6	11.55	3.56453	3.93805
FALSE	High	Master Protein	Q9Y3Y2	Chromatin target of PRMT1 protein OS=Homo sapiens GN=CHTOP PE=1 SV=2	0	32.584	29	7	25	7	248	26.4	12.23	3.55784	5.82454
FALSE	High	Master Protein	O15235	28S ribosomal protein S12, mitochondrial OS=Homo sapiens GN=MRPS12 PE=1 SV=1	0	28.64	25	2	7	2	138	15.2	10.29	3.53411	2.43632
FALSE	High	Master Protein	Q9BQG0	Myb-binding protein 1A OS=Homo sapiens GN=MYBBP1A PE=1 SV=2	0	164.745	25	33	94	33	1328	148.8	9.28	3.47054	3.50527
FALSE	Low	Master Protein	O75409	Huntingtin-interacting protein M OS=Homo sapiens GN=HYPM PE=1 SV=2	0.05	1.101	15	1	5	1	117	13.4	5.03	3.45379	2.68822
FALSE	High	Master Protein	P78346	Ribonuclease P protein subunit p30 OS=Homo sapiens GN=RPP30 PE=1 SV=1	0	17.798	17	4	15	4	268	29.3	8.91	3.42106	2.98918
FALSE	High	Master Protein	P38919	Eukaryotic initiation factor 4A-III OS=Homo sapiens GN=EIF4A3 PE=1 SV=4	0	27.232	12	4	11	3	411	46.8	6.73	3.38077	2.43152
FALSE	Medium	Master Protein	P01876	Ig alpha-1 chain C region OS=Homo sapiens GN=IGHA1 PE=1 SV=2	0.031	1.371	3	1	2	1	353	37.6	6.51	3.36833	3.92915
FALSE	High	Master Protein	Q9H074	Polyadenylate-binding protein-interacting protein 1 OS=Homo sapiens GN=PAIP1 PE=1 SV=1	0	51.548	21	9	36	9	479	53.5	4.81	3.34851	4.02881
FALSE	High	Master Protein	Q13595	Transformer-2 protein homolog alpha OS=Homo sapiens GN=TRA2A PE=1 SV=1	0	17.669	11	4	12	3	282	32.7	11.27	3.31327	5.71339
FALSE	High	Master Protein	Q9UNQ2	Probable dimethyladenosine transferase OS=Homo sapiens GN=DIMT1 PE=1 SV=1	0	50.353	42	10	23	10	313	35.2	9.99	3.2966	2.60745
FALSE	Medium	Master Protein	Q8IXQ5	Kelch-like protein 7 OS=Homo sapiens OX=9606 GN=KLHL7 PE=1 SV=2	0.02	1.611	2	1	1	1	586	65.9	6.48	3.27329	1.92206
FALSE	High	Master Protein	O15145	Actin-related protein 2/3 complex subunit 3 OS=Homo sapiens GN=ARPC3 PE=1 SV=3	0	33.261	30	7	25	7	178	20.5	8.59	3.24224	2.93912
FALSE	High	Master Protein	Q01130	Serine/arginine-rich splicing factor 2 OS=Homo sapiens GN=SRSF2 PE=1 SV=4	0	23.165	21	5	23	5	221	25.5	11.85	3.23114	2.80089
FALSE	High	Master Protein	Q9BUJ2	Heterogeneous nuclear ribonucleoprotein U-like protein 1 OS=Homo sapiens GN=HNRNPUL1 PE=1 SV=2	0	127.775	24	18	64	17	856	95.7	6.92	3.22593	2.6829
FALSE	High	Master Protein	P02538	Keratin, type II cytoskeletal 6A OS=Homo sapiens GN=KRT6A PE=1 SV=3	0	137.146	32	22	92	8	564	60	8	3.2206	1.4364
FALSE	High	Master Protein	Q6P087	RNA pseudouridylate synthase domain-containing protein 3 OS=Homo sapiens GN=RPUSD3 PE=1 SV=3	0	28.189	27	8	23	8	351	38.4	10.32	3.21246	2.94506
FALSE	High	Master Protein	Q86XZ4	Spermatogenesis-associated serine-rich protein 2 OS=Homo sapiens GN=SPATS2 PE=1 SV=1	0	21.053	9	5	12	5	545	59.5	8.9	3.19929	6.7487
FALSE	High	Master Protein	Q9NWU5	39S ribosomal protein L22, mitochondrial OS=Homo sapiens GN=MRPL22 PE=1 SV=1	0	17.654	14	3	7	3	206	23.6	9.94	3.18595	2.70491
FALSE	High	Master Protein	O96019	Actin-like protein 6A OS=Homo sapiens GN=ACTL6A PE=1 SV=1	0	62.434	33	9	28	9	429	47.4	5.6	3.17327	3.96046
FALSE	High	Master Protein	Q9NXV6	CDKN2A-interacting protein OS=Homo sapiens GN=CDKN2AIP PE=1 SV=3	0	47.487	21	9	26	9	580	61.1	9.01	3.17146	5.49301
FALSE	High	Master Protein	Q15723	ETS-related transcription factor Elf-2 OS=Homo sapiens GN=ELF2 PE=1 SV=2	0	3.567	1	1	3	1	593	63.9	6.57	3.16877	8.02865
FALSE	High	Master Protein	Q6P2Q9	Pre-mRNA-processing-splicing factor 8 OS=Homo sapiens GN=PRPF8 PE=1 SV=2	0	27.135	5	9	16	9	2335	273.4	8.84	3.16688	2.30636
FALSE	High	Master Protein	Q9Y6M1	Insulin-like growth factor 2 mRNA-binding protein 2 OS=Homo sapiens GN=IGF2BP2 PE=1 SV=2	0	48.892	16	8	23	8	599	66.1	8.46	3.13318	2.58361
FALSE	High	Master Protein	O95302	Peptidyl-prolyl cis-trans isomerase FKBP9 OS=Homo sapiens GN=FKBP9 PE=1 SV=2	0	29.553	12	7	25	6	570	63	5.08	3.10974	2.08742
FALSE	High	Master Protein	Q9UNP9	Peptidyl-prolyl cis-trans isomerase E OS=Homo sapiens GN=PPIE PE=1 SV=1	0	8.438	13	3	3	3	301	33.4	5.6	3.09275	0.871689
FALSE	High	Master Protein	Q07065	Cytoskeleton-associated protein 4 OS=Homo sapiens GN=CKAP4 PE=1 SV=2	0	54.708	20	9	21	9	602	66	5.92	3.06596	6.00938
FALSE	High	Master Protein	P61160	Actin-related protein 2 OS=Homo sapiens GN=ACTR2 PE=1 SV=1	0	56.014	28	9	33	9	394	44.7	6.74	3.06112	2.54539
FALSE	High	Master Protein	Q9HD33	39S ribosomal protein L47, mitochondrial OS=Homo sapiens GN=MRPL47 PE=1 SV=2	0	47.401	28	7	58	7	250	29.4	10.37	3.02909	3.31805
FALSE	High	Master Protein	Q14247	Src substrate cortactin OS=Homo sapiens GN=CTTN PE=1 SV=2	0	91.836	35	17	53	17	550	61.5	5.4	2.9946	4.86595
FALSE	High	Master Protein	P82914	28S ribosomal protein S15, mitochondrial OS=Homo sapiens GN=MRPS15 PE=1 SV=1	0	28.31	21	6	17	6	257	29.8	10.48	2.98608	3.62226
FALSE	High	Master Protein	O14908	PDZ domain-containing protein GIPC1 OS=Homo sapiens GN=GIPC1 PE=1 SV=2	0	21.494	14	4	10	4	333	36	6.28	2.97197	3.35899
FALSE	High	Master Protein	Q49A26	Putative oxidoreductase GLYR1 OS=Homo sapiens GN=GLYR1 PE=1 SV=3	0	7.05	6	3	6	3	553	60.5	9.17	2.97134	2.49875
FALSE	Medium	Master Protein	P00533	Epidermal growth factor receptor OS=Homo sapiens GN=EGFR PE=1 SV=2	0.033	1.34	1	1	1	1	1210	134.2	6.68	2.93753	2.49786
FALSE	High	Master Protein	P35625	Metalloproteinase inhibitor 3 OS=Homo sapiens GN=TIMP3 PE=1 SV=2	0	30.258	30	5	16	5	211	24.1	8.72	2.9312	3.41212
FALSE	High	Master Protein	O75152	Zinc finger CCCH domain-containing protein 11A OS=Homo sapiens GN=ZC3H11A PE=1 SV=3	0	31.572	12	9	20	9	810	89.1	8.37	2.91513	3.59194
FALSE	Medium	Master Protein	Q6PCB0	von Willebrand factor A domain-containing protein 1 OS=Homo sapiens OX=9606 GN=VWA1 PE=1 SV=1	0.049	1.108	2	1	1	1	445	46.8	7.68	2.85762	2.9132
FALSE	Medium	Master Protein	P43358	Melanoma-associated antigen 4 OS=Homo sapiens GN=MAGEA4 PE=1 SV=2	0.035	1.303	2	1	1	1	317	34.9	4.69	2.85466	3.28743
FALSE	High	Master Protein	Q8NB90	Spermatogenesis-associated protein 5 OS=Homo sapiens GN=SPATA5 PE=1 SV=3	0.004	2.552	2	2	4	2	893	97.8	5.66	2.84299	2.81073
FALSE	High	Master Protein	P01602	Ig heavy chain V-I region 5 (Fragment) OS=Homo sapiens GN=IGKV1-5 PE=4 SV=2	0	14.522	14	3	7	1	117	12.8	8.28	2.82794	3.97227
FALSE	High	Master Protein	Q86Y38	Xylosyltransferase 1 OS=Homo sapiens OX=9606 GN=XYLT1 PE=1 SV=1	0.003	2.978	2	2	8	2	959	107.5	9.22	2.78937	1.8198
FALSE	High	Master Protein	Q14157	Ubiquitin-associated protein 2-like OS=Homo sapiens GN=UBAP2L PE=1 SV=2	0	81.105	19	13	39	13	1087	114.5	7.11	2.77065	3.97191
FALSE	High	Master Protein	P13987	CD59 glycoprotein OS=Homo sapiens GN=CD59 PE=1 SV=1	0	37.442	36	5	23	5	128	14.2	6.48	2.72984	2.8023
FALSE	High	Master Protein	P82921	28S ribosomal protein S21, mitochondrial OS=Homo sapiens GN=MRPS21 PE=1 SV=2	0	11.978	17	3	14	3	87	10.7	10.21	2.71491	2.65883
FALSE	High	Master Protein	Q86WX3	Active regulator of SIRT1 OS=Homo sapiens GN=RPS19BP1 PE=1 SV=1	0	14.107	24	3	7	3	136	15.4	10.74	2.70481	3.1824
FALSE	High	Master Protein	O43633	Charged multivesicular body protein 2a OS=Homo sapiens GN=CHMP2A PE=1 SV=1	0.01	2.05	3	1	8	1	222	25.1	5.97	2.69939	3.78242
FALSE	High	Master Protein	Q9HCN8	Stromal cell-derived factor 2-like protein 1 OS=Homo sapiens GN=SDF2L1 PE=1 SV=2	0	42.821	37	5	13	5	221	23.6	7.03	2.67457	2.84076
FALSE	Medium	Master Protein	Q9Y697	Cysteine desulfurase, mitochondrial OS=Homo sapiens GN=NFS1 PE=1 SV=3	0.02	1.689	4	1	5	1	457	50.2	8.31	2.66625	1.14384
FALSE	High	Master Protein	Q9Y2K3	Myosin-15 OS=Homo sapiens GN=MYH15 PE=1 SV=5	0	3.769	1	2	5	1	1946	224.5	5.85	2.65082	1.96021
FALSE	High	Master Protein	Q9NZM5	Glioma tumor suppressor candidate region gene 2 protein OS=Homo sapiens GN=GLTSCR2 PE=1 SV=2	0	42.092	24	8	19	8	478	54.4	10.32	2.64764	2.92946
FALSE	High	Master Protein	Q8WZ42	Titin OS=Homo sapiens GN=TTN PE=1 SV=4	0.001	3.288	0	2	7	2	34350	3813.7	6.35	2.64757	4.71784
FALSE	High	Master Protein	P63104	14-3-3 protein zeta/delta OS=Homo sapiens GN=YWHAZ PE=1 SV=1	0	43.209	33	8	25	5	245	27.7	4.79	2.64332	4.80089
FALSE	Medium	Master Protein	Q9H1P3	Oxysterol-binding protein-related protein 2 OS=Homo sapiens GN=OSBPL2 PE=1 SV=1	0.031	1.403	3	1	1	1	480	55.2	6.35	2.62033	2.62335
FALSE	High	Master Protein	P52292	Importin subunit alpha-1 OS=Homo sapiens GN=KPNA2 PE=1 SV=1	0.004	2.729	1	1	3	1	529	57.8	5.4	2.59857	2.5961
FALSE	High	Master Protein	Q9NRX2	39S ribosomal protein L17, mitochondrial OS=Homo sapiens GN=MRPL17 PE=1 SV=1	0	33.766	31	6	40	6	175	20	10.11	2.59775	2.54834
FALSE	High	Master Protein	Q96HS1	Serine/threonine-protein phosphatase PGAM5, mitochondrial OS=Homo sapiens GN=PGAM5 PE=1 SV=2	0	49.526	36	11	33	11	289	32	8.68	2.59698	4.86191
FALSE	High	Master Protein	Q9H814	Phosphorylated adapter RNA export protein OS=Homo sapiens GN=PHAX PE=1 SV=1	0	31.023	16	6	17	6	394	44.4	5.4	2.59443	3.34063
FALSE	High	Master Protein	P21912	Succinate dehydrogenase [ubiquinone] iron-sulfur subunit, mitochondrial OS=Homo sapiens GN=SDHB PE=1 SV=3	0	56.835	41	11	25	11	280	31.6	8.76	2.5873	3.76195
FALSE	High	Master Protein	Q6ZUT1	Uncharacterized protein C11orf57 OS=Homo sapiens GN=C11orf57 PE=1 SV=2	0	10.793	8	2	5	2	292	34.1	9.73	2.58313	3.34036
FALSE	Medium	Master Protein	Q9H4H8	Protein FAM83D OS=Homo sapiens GN=FAM83D PE=1 SV=3	0.02	1.684	1	1	3	1	585	64.4	6.54	2.58191	3.66833
FALSE	Medium	Master Protein	Q8IYA8	Coiled-coil domain-containing protein 36 OS=Homo sapiens GN=CCDC36 PE=1 SV=2	0.026	1.474	2	1	3	1	594	66.3	8.28	2.58019	3.09286
FALSE	High	Master Protein	Q86V48	Leucine zipper protein 1 OS=Homo sapiens GN=LUZP1 PE=1 SV=2	0	106.764	27	20	73	20	1076	120.2	8.5	2.56699	2.89001
FALSE	High	Master Protein	Q08211	ATP-dependent RNA helicase A OS=Homo sapiens GN=DHX9 PE=1 SV=4	0	152.789	25	27	74	27	1270	140.9	6.84	2.56602	3.55428
FALSE	High	Master Protein	P42696	RNA-binding protein 34 OS=Homo sapiens GN=RBM34 PE=1 SV=2	0	14.477	10	4	8	4	430	48.5	10.11	2.56501	3.5107
FALSE	High	Master Protein	Q96JI7	Spatacsin OS=Homo sapiens GN=SPG11 PE=1 SV=3	0.002	3.005	0	1	5	1	2443	278.7	5.97	2.54453	2.16883
FALSE	High	Master Protein	Q96SI9	Spermatid perinuclear RNA-binding protein OS=Homo sapiens GN=STRBP PE=1 SV=1	0	60.989	14	11	51	5	672	73.6	8.72	2.53758	2.54341
FALSE	High	Master Protein	P55081	Microfibrillar-associated protein 1 OS=Homo sapiens GN=MFAP1 PE=1 SV=2	0	52.183	25	9	24	9	439	51.9	4.98	2.53251	2.37328
FALSE	High	Master Protein	Q96E29	Transcription termination factor 3, mitochondrial OS=Homo sapiens GN=MTERF3 PE=1 SV=2	0	55.96	35	13	46	13	417	47.9	8.53	2.50607	3.43504
FALSE	High	Master Protein	Q02040	A-kinase anchor protein 17A OS=Homo sapiens GN=AKAP17A PE=1 SV=2	0	7.512	2	3	3	3	695	80.7	9.73	2.49756	4.16755
FALSE	High	Master Protein	P57721	Poly(rC)-binding protein 3 OS=Homo sapiens GN=PCBP3 PE=2 SV=2	0	21.192	10	3	13	1	371	39.4	8.07	2.49474	1.57756
FALSE	High	Master Protein	Q4KMQ1	Taperin OS=Homo sapiens GN=TPRN PE=1 SV=2	0	12.27	6	3	14	3	711	75.5	7.25	2.48699	1.92027
FALSE	High	Master Protein	P26232	Catenin alpha-2 OS=Homo sapiens GN=CTNNA2 PE=1 SV=5	0	38.319	7	6	18	1	953	105.2	5.71	2.47213	1.81469
FALSE	High	Master Protein	P61254	60S ribosomal protein L26 OS=Homo sapiens GN=RPL26 PE=1 SV=1	0	100.518	50	15	194	2	145	17.2	10.55	2.47005	2.13737
FALSE	High	Master Protein	Q15050	Ribosome biogenesis regulatory protein homolog OS=Homo sapiens GN=RRS1 PE=1 SV=2	0	20.423	15	6	10	6	365	41.2	10.7	2.46471	2.60076
FALSE	High	Master Protein	Q8N8K9	Uncharacterized protein KIAA1958 OS=Homo sapiens GN=KIAA1958 PE=1 SV=1	0.004	2.524	1	1	2	1	716	79.2	6.83	2.45673	2.1083
FALSE	High	Master Protein	Q9Y399	28S ribosomal protein S2, mitochondrial OS=Homo sapiens GN=MRPS2 PE=1 SV=1	0	19.657	17	6	10	6	296	33.2	9.26	2.44073	2.95733
FALSE	Medium	Master Protein	Q5VYK3	Proteasome-associated protein ECM29 homolog OS=Homo sapiens GN=ECM29 PE=1 SV=2	0.034	1.336	1	1	1	1	1845	204.2	7.12	2.42783	1.98203
FALSE	High	Master Protein	O75934	Pre-mRNA-splicing factor SPF27 OS=Homo sapiens GN=BCAS2 PE=1 SV=1	0	58.222	41	9	23	9	225	26.1	5.66	2.42341	3.8804
FALSE	High	Master Protein	Q9NVP1	ATP-dependent RNA helicase DDX18 OS=Homo sapiens GN=DDX18 PE=1 SV=2	0	94.904	31	16	70	16	670	75.4	9.5	2.42195	2.15676
FALSE	High	Master Protein	Q9UQ35	Serine/arginine repetitive matrix protein 2 OS=Homo sapiens GN=SRRM2 PE=1 SV=2	0	169.773	15	30	89	30	2752	299.4	12.06	2.41615	2.79013
FALSE	Medium	Master Protein	Q6ZVN8	Hemojuvelin OS=Homo sapiens GN=HFE2 PE=1 SV=1	0.012	2.023	4	1	6	1	426	45.1	7.61	2.41457	4.27394
FALSE	High	Master Protein	P15924	Desmoplakin OS=Homo sapiens GN=DSP PE=1 SV=3	0	16.351	1	4	14	4	2871	331.6	6.81	2.41198	1.92763
FALSE	High	Master Protein	Q96PU8	Protein quaking OS=Homo sapiens GN=QKI PE=1 SV=1	0	43.219	29	8	19	8	341	37.6	8.56	2.40866	3.61452
FALSE	High	Master Protein	Q6ZUJ8	Phosphoinositide 3-kinase adapter protein 1 OS=Homo sapiens GN=PIK3AP1 PE=1 SV=2	0	3.611	1	1	6	1	805	90.3	5.4	2.40218	3.63741
FALSE	Medium	Master Protein	Q9Y6H1	Coiled-coil-helix-coiled-coil-helix domain-containing protein 2 OS=Homo sapiens GN=CHCHD2 PE=1 SV=1	0.016	1.75	7	1	1	1	151	15.5	9.22	2.4017	2.55511
FALSE	High	Master Protein	Q9NYF8	Bcl-2-associated transcription factor 1 OS=Homo sapiens GN=BCLAF1 PE=1 SV=2	0	94.229	21	16	69	14	920	106.1	9.98	2.40092	2.46027
FALSE	Medium	Master Protein	Q68D91	Metallo-beta-lactamase domain-containing protein 2 OS=Homo sapiens GN=MBLAC2 PE=1 SV=3	0.037	1.294	3	1	2	1	279	31.4	6.92	2.39758	5.22222
FALSE	High	Master Protein	O14936	Peripheral plasma membrane protein CASK OS=Homo sapiens GN=CASK PE=1 SV=3	0	6.091	2	2	4	2	926	105.1	6.43	2.39414	2.46862
FALSE	Medium	Master Protein	B7ZC32	Kinesin-like protein KIF28P OS=Homo sapiens OX=9606 GN=KIF28P PE=3 SV=2	0.03	1.412	1	1	1	1	967	108.2	8.43	2.38322	1.80378
FALSE	High	Master Protein	Q9GZS1	DNA-directed RNA polymerase I subunit RPA49 OS=Homo sapiens GN=POLR1E PE=1 SV=2	0	18.927	14	5	9	5	481	53.9	8.56	2.38298	2.36341
FALSE	High	Master Protein	P07919	Cytochrome b-c1 complex subunit 6, mitochondrial OS=Homo sapiens GN=UQCRH PE=1 SV=2	0	30.681	36	4	19	4	91	10.7	4.44	2.37534	3.78512
FALSE	High	Master Protein	Q96NC0	Zinc finger matrin-type protein 2 OS=Homo sapiens GN=ZMAT2 PE=1 SV=1	0	28.665	15	3	18	3	199	23.6	9.01	2.36439	2.65739
FALSE	High	Master Protein	Q14406	Chorionic somatomammotropin hormone-like 1 OS=Homo sapiens GN=CSHL1 PE=2 SV=2	0.007	2.16	4	1	12	1	222	25.4	5.91	2.35239	5.1804
FALSE	High	Master Protein	O75394	39S ribosomal protein L33, mitochondrial OS=Homo sapiens GN=MRPL33 PE=1 SV=1	0	6.103	17	1	3	1	65	7.6	10.8	2.35083	2.38521
FALSE	High	Master Protein	Q9BQC6	Ribosomal protein 63, mitochondrial OS=Homo sapiens GN=MRPL57 PE=1 SV=1	0	7.455	25	2	4	2	102	12.3	11.44	2.34522	2.7684
FALSE	High	Master Protein	P06703	Protein S100-A6 OS=Homo sapiens GN=S100A6 PE=1 SV=1	0	8.173	17	2	4	2	90	10.2	5.48	2.33803	2.29033
FALSE	High	Master Protein	Q9NWH9	SAFB-like transcription modulator OS=Homo sapiens GN=SLTM PE=1 SV=2	0	30.386	6	6	14	6	1034	117.1	7.87	2.33529	2.75556
FALSE	High	Master Protein	P36537	UDP-glucuronosyltransferase 2B10 OS=Homo sapiens GN=UGT2B10 PE=1 SV=1	0	4.544	1	1	2	1	528	60.7	9	2.33237	3.47053
FALSE	High	Master Protein	Q15428	Splicing factor 3A subunit 2 OS=Homo sapiens GN=SF3A2 PE=1 SV=2	0	82.2	26	11	42	11	464	49.2	9.64	2.33231	2.77903	Acetyl [N-Term]
FALSE	Medium	Master Protein	Q96H20	Vacuolar-sorting protein SNF8 OS=Homo sapiens GN=SNF8 PE=1 SV=1	0.021	1.593	6	1	2	1	258	28.8	6.65	2.32483	2.70177
FALSE	High	Master Protein	P04196	Histidine-rich glycoprotein OS=Homo sapiens GN=HRG PE=1 SV=1	0	9.969	3	2	5	2	525	59.5	7.5	2.32009	4.70974
FALSE	Medium	Master Protein	O60942	mRNA-capping enzyme OS=Homo sapiens GN=RNGTT PE=1 SV=1	0.016	1.739	2	1	6	1	597	68.5	8.13	2.31652	1.69449
FALSE	Medium	Master Protein	Q9BYM8	RanBP-type and C3HC4-type zinc finger-containing protein 1 OS=Homo sapiens GN=RBCK1 PE=1 SV=2	0.02	1.636	2	1	3	1	510	57.5	5.67	2.30817	3.95211
FALSE	High	Master Protein	Q4U2R6	39S ribosomal protein L51, mitochondrial OS=Homo sapiens GN=MRPL51 PE=1 SV=1	0	24.06	23	4	15	4	128	15.1	11.27	2.30708	2.40228
FALSE	Medium	Master Protein	Q16851	UTP--glucose-1-phosphate uridylyltransferase OS=Homo sapiens GN=UGP2 PE=1 SV=5	0.043	1.209	1	1	1	1	508	56.9	8.15	2.30494	1.68561
FALSE	High	Master Protein	Q9UMS4	Pre-mRNA-processing factor 19 OS=Homo sapiens GN=PRPF19 PE=1 SV=1	0	19.096	10	4	7	4	504	55.1	6.61	2.29918	3.73781
FALSE	High	Master Protein	O95644	Nuclear factor of activated T-cells, cytoplasmic 1 OS=Homo sapiens GN=NFATC1 PE=1 SV=3	0.001	3.289	1	1	6	1	943	101.2	6.99	2.29761	3.94273
FALSE	High	Master Protein	Q8IYB8	ATP-dependent RNA helicase SUPV3L1, mitochondrial OS=Homo sapiens GN=SUPV3L1 PE=1 SV=1	0	14.554	5	3	7	3	786	87.9	7.99	2.28815	2.33484
FALSE	Medium	Master Protein	Q66K14	TBC1 domain family member 9B OS=Homo sapiens GN=TBC1D9B PE=1 SV=3	0.04	1.255	1	1	1	1	1250	140.4	5.25	2.27831	2.63044
FALSE	High	Master Protein	O75533	Splicing factor 3B subunit 1 OS=Homo sapiens GN=SF3B1 PE=1 SV=3	0	122.179	22	26	49	26	1304	145.7	7.09	2.27441	1.9193
FALSE	High	Master Protein	Q96GY0	Zinc finger C2HC domain-containing protein 1A OS=Homo sapiens GN=ZC2HC1A PE=1 SV=2	0	9.77	10	3	6	3	325	35.1	9.82	2.26554	2.66668
FALSE	High	Master Protein	Q0VGL1	Ragulator complex protein LAMTOR4 OS=Homo sapiens OX=9606 GN=LAMTOR4 PE=1 SV=1	0.004	2.452	10	1	1	1	99	10.7	6.54	2.26303	3.64542
FALSE	High	Master Protein	P51610	Host cell factor 1 OS=Homo sapiens GN=HCFC1 PE=1 SV=2	0	7.531	1	2	4	2	2035	208.6	7.46	2.24721	2.40093
FALSE	High	Master Protein	P27348	14-3-3 protein theta OS=Homo sapiens GN=YWHAQ PE=1 SV=1	0	70.46	51	13	38	9	245	27.7	4.78	2.24126	3.52394
FALSE	High	Master Protein	Q9UFW8	CGG triplet repeat-binding protein 1 OS=Homo sapiens GN=CGGBP1 PE=1 SV=2	0	18.067	17	2	6	2	167	18.8	8.95	2.24079	4.36575
FALSE	High	Master Protein	P01594	Ig kappa chain V-I region AU OS=Homo sapiens PE=1 SV=1	0	8.527	10	2	4	1	108	11.9	5.33	2.22103	2.68662
FALSE	High	Master Protein	P10599	Thioredoxin OS=Homo sapiens GN=TXN PE=1 SV=3	0	24.238	41	4	11	4	105	11.7	4.92	2.2171	2.28081
FALSE	High	Master Protein	Q6PI26	Protein SHQ1 homolog OS=Homo sapiens GN=SHQ1 PE=1 SV=2	0.003	2.943	1	1	3	1	577	65.1	4.79	2.20934	1.87732
FALSE	High	Master Protein	O43447	Peptidyl-prolyl cis-trans isomerase H OS=Homo sapiens GN=PPIH PE=1 SV=1	0	8.137	10	2	5	2	177	19.2	8.07	2.20438	2.08659
FALSE	High	Master Protein	Q8N3V7	Synaptopodin OS=Homo sapiens GN=SYNPO PE=1 SV=2	0	66.197	21	15	40	15	929	99.4	8.72	2.18336	3.00032
FALSE	High	Master Protein	P61927	60S ribosomal protein L37 OS=Homo sapiens GN=RPL37 PE=1 SV=2	0	9.13	7	2	12	2	97	11.1	11.74	2.17975	3.92935
FALSE	High	Master Protein	P06493	Cyclin-dependent kinase 1 OS=Homo sapiens GN=CDK1 PE=1 SV=3	0.001	3.317	5	1	1	1	297	34.1	8.4	2.17552	1.95045
FALSE	High	Master Protein	Q9P0M6	Core histone macro-H2A.2 OS=Homo sapiens GN=H2AFY2 PE=1 SV=3	0	30.344	17	5	16	3	372	40	9.69	2.16878	4.6981
FALSE	Medium	Master Protein	Q99584	Protein S100-A13 OS=Homo sapiens GN=S100A13 PE=1 SV=1	0.026	1.478	7	1	2	1	98	11.5	6.16	2.16445	3.90792
FALSE	Medium	Master Protein	Q8NH16	Olfactory receptor 2L2 OS=Homo sapiens OX=9606 GN=OR2L2 PE=2 SV=1	0.015	1.815	2	1	4	1	312	35.5	8.66	2.16396	2.63406
FALSE	High	Master Protein	Q9UJV9	Probable ATP-dependent RNA helicase DDX41 OS=Homo sapiens GN=DDX41 PE=1 SV=2	0	15.458	8	5	9	5	622	69.8	6.84	2.14526	2.75597
FALSE	High	Master Protein	Q9Y2H5	Pleckstrin homology domain-containing family A member 6 OS=Homo sapiens GN=PLEKHA6 PE=1 SV=4	0	10.701	2	2	7	2	1048	117.1	9.1	2.1447	1.90538
FALSE	High	Master Protein	P84243	Histone H3.3 OS=Homo sapiens GN=H3F3A PE=1 SV=2	0	41.977	43	8	64	1	136	15.3	11.27	2.13645	2.83761
FALSE	High	Master Protein	Q5T3I0	G patch domain-containing protein 4 OS=Homo sapiens GN=GPATCH4 PE=1 SV=2	0	55.578	22	8	28	8	446	50.4	9.63	2.12802	2.8936
FALSE	High	Master Protein	P83731	60S ribosomal protein L24 OS=Homo sapiens GN=RPL24 PE=1 SV=1	0	45.484	36	10	60	10	157	17.8	11.25	2.12322	2.94154
FALSE	High	Master Protein	P61313	60S ribosomal protein L15 OS=Homo sapiens GN=RPL15 PE=1 SV=2	0	65.282	42	10	38	10	204	24.1	11.62	2.10222	1.76479
FALSE	High	Master Protein	O75683	Surfeit locus protein 6 OS=Homo sapiens GN=SURF6 PE=1 SV=3	0	39.081	21	7	26	7	361	41.4	10.64	2.1021	8.62754
FALSE	High	Master Protein	P62854	40S ribosomal protein S26 OS=Homo sapiens GN=RPS26 PE=1 SV=3	0	26.361	37	3	14	3	115	13	11	2.09592	2.62589
FALSE	High	Master Protein	P02794	Ferritin heavy chain OS=Homo sapiens GN=FTH1 PE=1 SV=2	0	4.201	4	1	2	1	183	21.2	5.55	2.0937	2.28979
FALSE	High	Master Protein	P79522	Proline-rich protein 3 OS=Homo sapiens GN=PRR3 PE=1 SV=2	0	15.713	28	3	10	3	188	20.6	9.83	2.08783	3.34821
FALSE	High	Master Protein	O15446	DNA-directed RNA polymerase I subunit RPA34 OS=Homo sapiens GN=CD3EAP PE=1 SV=1	0	23.383	8	2	6	2	510	55	8.51	2.08415	1.87028
FALSE	High	Master Protein	Q92925	SWI/SNF-related matrix-associated actin-dependent regulator of chromatin subfamily D member 2 OS=Homo sapiens GN=SMARCD2 PE=1 SV=3	0	103.241	36	18	59	12	531	58.9	9.64	2.08078	4.37045
FALSE	High	Master Protein	P06312	Ig kappa chain V-IV region (Fragment) OS=Homo sapiens GN=IGKV4-1 PE=4 SV=1	0	21.951	20	6	17	5	121	13.4	5.25	2.07834	1.98421
FALSE	High	Master Protein	P51531	Probable global transcription activator SNF2L2 OS=Homo sapiens GN=SMARCA2 PE=1 SV=2	0	150.349	14	22	77	4	1590	181.2	7.2	2.07785	2.12433
FALSE	High	Master Protein	Q14498	RNA-binding protein 39 OS=Homo sapiens GN=RBM39 PE=1 SV=2	0	27.934	9	4	9	4	530	59.3	10.1	2.06214	2.44006
FALSE	High	Master Protein	P55265	Double-stranded RNA-specific adenosine deaminase OS=Homo sapiens GN=ADAR PE=1 SV=4	0	67.399	14	15	32	15	1226	136	8.65	2.06136	2.59158
FALSE	High	Master Protein	Q9BVI4	Nucleolar complex protein 4 homolog OS=Homo sapiens GN=NOC4L PE=1 SV=1	0	17.802	7	4	9	4	516	58.4	7.49	2.05969	6.71042
FALSE	High	Master Protein	Q9BQ04	RNA-binding protein 4B OS=Homo sapiens GN=RBM4B PE=1 SV=1	0	10.43	11	4	4	4	359	40.1	6.74	2.05499	4.75096
FALSE	High	Master Protein	Q86X27	Ras-specific guanine nucleotide-releasing factor RalGPS2 OS=Homo sapiens GN=RALGPS2 PE=1 SV=1	0.005	2.292	1	1	2	1	583	65.1	8.73	2.04963	2.03349
FALSE	High	Master Protein	O15131	Importin subunit alpha-6 OS=Homo sapiens GN=KPNA5 PE=1 SV=2	0	11.203	5	2	6	2	536	60.3	5.16	2.04725	2.74588
FALSE	High	Master Protein	P55290	Cadherin-13 OS=Homo sapiens GN=CDH13 PE=1 SV=1	0	22.026	8	4	6	4	713	78.2	4.98	2.04322	4.20023
FALSE	High	Master Protein	P10809	60 kDa heat shock protein, mitochondrial OS=Homo sapiens GN=HSPD1 PE=1 SV=2	0	70.46	25	13	31	13	573	61	5.87	2.04158	4.84011
FALSE	High	Master Protein	Q4L180	Filamin A-interacting protein 1-like OS=Homo sapiens GN=FILIP1L PE=1 SV=2	0.001	3.25	1	1	1	1	1135	130.3	6.57	2.02965	2.47139
FALSE	High	Master Protein	Q15029	116 kDa U5 small nuclear ribonucleoprotein component OS=Homo sapiens GN=EFTUD2 PE=1 SV=1	0	24.686	9	7	18	6	972	109.4	5	2.02652	2.52856
FALSE	High	Master Protein	Q96PY6	Serine/threonine-protein kinase Nek1 OS=Homo sapiens GN=NEK1 PE=1 SV=2	0	3.534	0	1	3	1	1258	142.7	5.94	2.00741	2.83497
FALSE	High	Master Protein	Q92552	28S ribosomal protein S27, mitochondrial OS=Homo sapiens GN=MRPS27 PE=1 SV=3	0	118.385	41	20	80	20	414	47.6	6.18	2.00488	3.24568
FALSE	High	Master Protein	P50479	PDZ and LIM domain protein 4 OS=Homo sapiens GN=PDLIM4 PE=1 SV=2	0	15.193	14	3	10	3	330	35.4	7.91	1.99264	2.27413
FALSE	High	Master Protein	Q12849	G-rich sequence factor 1 OS=Homo sapiens GN=GRSF1 PE=1 SV=3	0	10.412	8	3	5	3	480	53.1	6.19	1.99222	2.61842
FALSE	High	Master Protein	O43920	NADH dehydrogenase [ubiquinone] iron-sulfur protein 5 OS=Homo sapiens GN=NDUFS5 PE=1 SV=3	0	14.155	28	3	6	3	106	12.5	9.14	1.98242	2.81659
FALSE	High	Master Protein	P07947	Tyrosine-protein kinase Yes OS=Homo sapiens GN=YES1 PE=1 SV=3	0	21.491	11	5	17	3	543	60.8	6.74	1.96219	2.21456
FALSE	High	Master Protein	Q14331	Protein FRG1 OS=Homo sapiens GN=FRG1 PE=1 SV=1	0	10.382	9	2	2	2	258	29.2	9.01	1.95792	2.36757
FALSE	High	Master Protein	Q13045	Protein flightless-1 homolog OS=Homo sapiens GN=FLII PE=1 SV=2	0	22.634	4	6	11	5	1269	144.7	6.05	1.95517	2.14136
FALSE	High	Master Protein	Q99470	Stromal cell-derived factor 2 OS=Homo sapiens GN=SDF2 PE=1 SV=2	0	23.364	24	3	9	3	211	23	7.33	1.94694	2.19593
FALSE	High	Master Protein	O95478	Ribosome biogenesis protein NSA2 homolog OS=Homo sapiens GN=NSA2 PE=1 SV=1	0	23.176	20	5	22	5	260	30	10.27	1.94517	2.6822
FALSE	High	Master Protein	P51398	28S ribosomal protein S29, mitochondrial OS=Homo sapiens GN=DAP3 PE=1 SV=1	0	153.622	59	23	153	22	398	45.5	8.88	1.93683	3.67537
FALSE	High	Master Protein	P12956	X-ray repair cross-complementing protein 6 OS=Homo sapiens GN=XRCC6 PE=1 SV=2	0	71.324	22	13	34	13	609	69.8	6.64	1.93617	2.1707
FALSE	High	Master Protein	Q9H0S4	Probable ATP-dependent RNA helicase DDX47 OS=Homo sapiens GN=DDX47 PE=1 SV=1	0	54.038	26	10	31	10	455	50.6	9.1	1.93389	4.65199
FALSE	High	Master Protein	P62829	60S ribosomal protein L23 OS=Homo sapiens GN=RPL23 PE=1 SV=1	0	50.514	62	7	51	7	140	14.9	10.51	1.92892	1.87257
FALSE	High	Master Protein	Q15437	Protein transport protein Sec23B OS=Homo sapiens GN=SEC23B PE=1 SV=2	0	36.862	15	8	19	6	767	86.4	6.89	1.92147	2.00675
FALSE	High	Master Protein	Q9UPN3	Microtubule-actin cross-linking factor 1, isoforms 1/2/3/5 OS=Homo sapiens GN=MACF1 PE=1 SV=4	0	5.698	0	2	8	1	7388	837.8	5.39	1.90736	2.61753
FALSE	High	Master Protein	P69905	Hemoglobin subunit alpha OS=Homo sapiens GN=HBA1 PE=1 SV=2	0	20.333	33	4	7	4	142	15.2	8.68	1.90632	2.27688
FALSE	High	Master Protein	Q9Y3C6	Peptidyl-prolyl cis-trans isomerase-like 1 OS=Homo sapiens GN=PPIL1 PE=1 SV=1	0	11.29	16	2	4	2	166	18.2	7.99	1.90554	1.44354
FALSE	High	Master Protein	Q1ED39	Lysine-rich nucleolar protein 1 OS=Homo sapiens GN=KNOP1 PE=1 SV=1	0	69.089	31	13	42	13	458	51.6	9.86	1.90535	2.70068
FALSE	High	Master Protein	P41208	Centrin-2 OS=Homo sapiens GN=CETN2 PE=1 SV=1	0	14.218	21	3	7	3	172	19.7	5	1.90462	2.76934
FALSE	High	Master Protein	Q8NCA5	Protein FAM98A OS=Homo sapiens GN=FAM98A PE=1 SV=1	0	97.079	39	11	56	10	519	55.4	9.03	1.90397	2.83685
FALSE	High	Master Protein	O75643	U5 small nuclear ribonucleoprotein 200 kDa helicase OS=Homo sapiens GN=SNRNP200 PE=1 SV=2	0	24.963	4	8	19	8	2136	244.4	6.06	1.90295	3.23425
FALSE	High	Master Protein	Q6PKG0	La-related protein 1 OS=Homo sapiens GN=LARP1 PE=1 SV=2	0	228.844	42	40	143	40	1096	123.4	8.82	1.89761	4.58021
FALSE	High	Master Protein	P84103	Serine/arginine-rich splicing factor 3 OS=Homo sapiens GN=SRSF3 PE=1 SV=1	0	50.876	45	11	66	9	164	19.3	11.65	1.89426	2.11052
FALSE	High	Master Protein	P14923	Junction plakoglobin OS=Homo sapiens GN=JUP PE=1 SV=3	0	17.938	6	4	13	3	745	81.7	6.14	1.89071	2.69454
FALSE	High	Master Protein	Q9BYC8	39S ribosomal protein L32, mitochondrial OS=Homo sapiens GN=MRPL32 PE=1 SV=1	0	38.112	24	4	12	4	188	21.4	9.73	1.89055	2.28341
FALSE	High	Master Protein	P34932	Heat shock 70 kDa protein 4 OS=Homo sapiens GN=HSPA4 PE=1 SV=4	0	22.758	9	6	12	5	840	94.3	5.19	1.88254	0.897339
FALSE	High	Master Protein	P62249	40S ribosomal protein S16 OS=Homo sapiens GN=RPS16 PE=1 SV=2	0	61.324	52	9	88	9	146	16.4	10.21	1.86489	2.43968
FALSE	High	Master Protein	Q6PK04	Coiled-coil domain-containing protein 137 OS=Homo sapiens GN=CCDC137 PE=1 SV=1	0	33.815	32	8	32	8	289	33.2	10.93	1.85264	2.36313
FALSE	High	Master Protein	O00178	GTP-binding protein 1 OS=Homo sapiens GN=GTPBP1 PE=1 SV=3	0	40.635	16	7	16	7	669	72.4	8.34	1.84979	1.54297
FALSE	High	Master Protein	P43243	Matrin-3 OS=Homo sapiens GN=MATR3 PE=1 SV=2	0	67.946	20	15	40	15	847	94.6	6.25	1.84115	3.16827
FALSE	High	Master Protein	P51665	26S proteasome non-ATPase regulatory subunit 7 OS=Homo sapiens GN=PSMD7 PE=1 SV=2	0	19.287	15	4	10	4	324	37	6.77	1.83875	1.83924
FALSE	High	Master Protein	Q15633	RISC-loading complex subunit TARBP2 OS=Homo sapiens GN=TARBP2 PE=1 SV=3	0	15.987	10	3	8	3	366	39	6.54	1.83859	2.46105
FALSE	High	Master Protein	P62979	Ubiquitin-40S ribosomal protein S27a OS=Homo sapiens GN=RPS27A PE=1 SV=2	0	56.009	37	6	30	3	156	18	9.64	1.83463	1.56117
FALSE	High	Master Protein	P51116	Fragile X mental retardation syndrome-related protein 2 OS=Homo sapiens GN=FXR2 PE=1 SV=2	0	25.274	8	4	14	3	673	74.2	6.23	1.82915	1.96445
FALSE	High	Master Protein	Q9BVP2	Guanine nucleotide-binding protein-like 3 OS=Homo sapiens GN=GNL3 PE=1 SV=2	0	21.148	10	6	11	6	549	62	9.16	1.82697	3.49946
FALSE	High	Master Protein	Q9H6S0	Probable ATP-dependent RNA helicase YTHDC2 OS=Homo sapiens GN=YTHDC2 PE=1 SV=2	0	5.902	2	3	3	3	1430	160.1	8.4	1.82422	2.44094
FALSE	High	Master Protein	O00151	PDZ and LIM domain protein 1 OS=Homo sapiens GN=PDLIM1 PE=1 SV=4	0	7.862	9	2	2	2	329	36	7.02	1.82363	1.43792
FALSE	High	Master Protein	Q9BZL1	Ubiquitin-like protein 5 OS=Homo sapiens GN=UBL5 PE=1 SV=1	0	8.936	25	2	9	2	73	8.5	8.44	1.82304	3.92563
FALSE	High	Master Protein	Q12904	Aminoacyl tRNA synthase complex-interacting multifunctional protein 1 OS=Homo sapiens GN=AIMP1 PE=1 SV=2	0	20.581	18	4	12	4	312	34.3	8.43	1.82274	2.16298
FALSE	High	Master Protein	Q8TAQ2	SWI/SNF complex subunit SMARCC2 OS=Homo sapiens GN=SMARCC2 PE=1 SV=1	0	287.21	39	44	142	33	1214	132.8	5.69	1.81748	2.83516
FALSE	High	Master Protein	Q6PID8	Kelch domain-containing protein 10 OS=Homo sapiens GN=KLHDC10 PE=1 SV=1	0	10.235	7	2	4	2	442	49.1	9.38	1.80915	1.34668
FALSE	High	Master Protein	Q16630	Cleavage and polyadenylation specificity factor subunit 6 OS=Homo sapiens GN=CPSF6 PE=1 SV=2	0	17.294	5	2	5	2	551	59.2	7.15	1.80788	1.98231
FALSE	High	Master Protein	P50914	60S ribosomal protein L14 OS=Homo sapiens GN=RPL14 PE=1 SV=4	0	65.257	27	11	59	11	215	23.4	10.93	1.80529	2.22502
FALSE	High	Master Protein	O60271	C-Jun-amino-terminal kinase-interacting protein 4 OS=Homo sapiens GN=SPAG9 PE=1 SV=4	0	6.867	1	2	8	1	1321	146.1	5.15	1.80471	2.82557
FALSE	High	Master Protein	P11182	Lipoamide acyltransferase component of branched-chain alpha-keto acid dehydrogenase complex, mitochondrial OS=Homo sapiens GN=DBT PE=1 SV=3	0	11.281	5	3	4	3	482	53.5	8.51	1.80459	2.6876
FALSE	High	Master Protein	P60903	Protein S100-A10 OS=Homo sapiens GN=S100A10 PE=1 SV=2	0	21.27	35	4	19	4	97	11.2	7.37	1.80362	1.89938
FALSE	High	Master Protein	Q8TAE8	Growth arrest and DNA damage-inducible proteins-interacting protein 1 OS=Homo sapiens GN=GADD45GIP1 PE=1 SV=1	0	23.901	19	4	14	4	222	25.4	10.02	1.80194	4.70453
FALSE	High	Master Protein	P62888	60S ribosomal protein L30 OS=Homo sapiens GN=RPL30 PE=1 SV=2	0	110.992	73	16	101	16	115	12.8	9.63	1.79982	3.32267
FALSE	High	Master Protein	Q07955	Serine/arginine-rich splicing factor 1 OS=Homo sapiens GN=SRSF1 PE=1 SV=2	0	89.008	41	14	127	12	248	27.7	10.36	1.79864	2.77175
FALSE	High	Master Protein	P42766	60S ribosomal protein L35 OS=Homo sapiens GN=RPL35 PE=1 SV=2	0	57.471	27	9	71	8	123	14.5	11.05	1.79623	2.1408
FALSE	High	Master Protein	Q96NB3	Zinc finger protein 830 OS=Homo sapiens GN=ZNF830 PE=1 SV=2	0	8.93	10	3	5	3	372	42	5.31	1.79506	1.99801
FALSE	High	Master Protein	P52435	DNA-directed RNA polymerase II subunit RPB11-a OS=Homo sapiens GN=POLR2J PE=1 SV=1	0	6.926	13	2	2	2	117	13.3	5.86	1.78761	2.73513
FALSE	High	Master Protein	P52272	Heterogeneous nuclear ribonucleoprotein M OS=Homo sapiens GN=HNRNPM PE=1 SV=3	0	78.29	26	19	57	19	730	77.5	8.7	1.78671	3.22485
FALSE	High	Master Protein	Q9Y4I1	Unconventional myosin-Va OS=Homo sapiens GN=MYO5A PE=1 SV=2	0	86.16	13	19	40	19	1855	215.3	8.48	1.77846	2.10213
FALSE	High	Master Protein	P07305	Histone H1.0 OS=Homo sapiens GN=H1F0 PE=1 SV=3	0	28.344	21	5	26	5	194	20.9	10.84	1.76788	3.92962
FALSE	High	Master Protein	Q9NPE3	H/ACA ribonucleoprotein complex subunit 3 OS=Homo sapiens GN=NOP10 PE=1 SV=1	0	33.993	58	4	20	4	64	7.7	9.99	1.76242	3.8685
FALSE	High	Master Protein	P60866	40S ribosomal protein S20 OS=Homo sapiens GN=RPS20 PE=1 SV=1	0	53.332	29	7	48	7	119	13.4	9.94	1.76086	2.843
FALSE	High	Master Protein	P15144	Aminopeptidase N OS=Homo sapiens GN=ANPEP PE=1 SV=4	0	19.671	5	4	10	4	967	109.5	5.48	1.75728	1.75378
FALSE	High	Master Protein	P22090	40S ribosomal protein S4, Y isoform 1 OS=Homo sapiens GN=RPS4Y1 PE=1 SV=2	0	138.558	37	19	151	2	263	29.4	10.24	1.75662	3.64075
FALSE	High	Master Protein	Q68D10	Protein SPT2 homolog OS=Homo sapiens GN=SPTY2D1 PE=1 SV=3	0	21.733	8	4	10	4	685	75.6	9.79	1.74838	2.35259
FALSE	High	Master Protein	P51608	Methyl-CpG-binding protein 2 OS=Homo sapiens GN=MECP2 PE=1 SV=1	0	47.331	25	10	24	10	486	52.4	9.95	1.74801	1.88306
FALSE	High	Master Protein	P78347	General transcription factor II-I OS=Homo sapiens GN=GTF2I PE=1 SV=2	0	35.835	8	8	14	8	998	112.3	6.39	1.74795	2.4189
FALSE	High	Master Protein	P17026	Zinc finger protein 22 OS=Homo sapiens GN=ZNF22 PE=1 SV=3	0	12.906	14	3	8	3	224	25.9	10.04	1.74702	1.34113
FALSE	High	Master Protein	Q9H3K6	BolA-like protein 2 OS=Homo sapiens GN=BOLA2 PE=1 SV=1	0	16.888	48	4	14	4	86	10.1	6.52	1.74306	2.95969
FALSE	High	Master Protein	Q8IYB3	Serine/arginine repetitive matrix protein 1 OS=Homo sapiens GN=SRRM1 PE=1 SV=2	0	61.168	13	9	30	9	904	102.3	11.84	1.74007	3.47697
FALSE	Medium	Master Protein	Q8WXH0	Nesprin-2 OS=Homo sapiens GN=SYNE2 PE=1 SV=3	0.033	1.351	0	1	3	1	6885	795.9	5.36	1.73893	3.05438
FALSE	High	Master Protein	Q92598	Heat shock protein 105 kDa OS=Homo sapiens GN=HSPH1 PE=1 SV=1	0	26.544	7	5	13	5	858	96.8	5.39	1.73551	2.55807
FALSE	High	Master Protein	Q13162	Peroxiredoxin-4 OS=Homo sapiens GN=PRDX4 PE=1 SV=1	0	12.95	14	4	15	2	271	30.5	6.29	1.73496	2.45848
FALSE	High	Master Protein	A6NHR9	Structural maintenance of chromosomes flexible hinge domain-containing protein 1 OS=Homo sapiens GN=SMCHD1 PE=1 SV=2	0	3.741	1	2	5	2	2005	226.2	7.3	1.73431	4.25838
FALSE	High	Master Protein	Q9Y4D8	Probable E3 ubiquitin-protein ligase HECTD4 OS=Homo sapiens GN=HECTD4 PE=1 SV=5	0	16.446	2	5	9	4	3996	439.1	6.19	1.7339	2.30608
FALSE	High	Master Protein	O75367	Core histone macro-H2A.1 OS=Homo sapiens GN=H2AFY PE=1 SV=4	0	80.959	38	12	30	9	372	39.6	9.79	1.73259	1.98875
FALSE	High	Master Protein	P62280	40S ribosomal protein S11 OS=Homo sapiens GN=RPS11 PE=1 SV=3	0	122.79	57	16	123	16	158	18.4	10.3	1.73041	2.47577
FALSE	High	Master Protein	O15511	Actin-related protein 2/3 complex subunit 5 OS=Homo sapiens GN=ARPC5 PE=1 SV=3	0	42.629	49	6	34	5	151	16.3	5.67	1.73009	2.08786
FALSE	High	Master Protein	P61353	60S ribosomal protein L27 OS=Homo sapiens GN=RPL27 PE=1 SV=2	0	79.898	43	13	95	13	136	15.8	10.56	1.71895	2.06609
FALSE	High	Master Protein	Q02543	60S ribosomal protein L18a OS=Homo sapiens GN=RPL18A PE=1 SV=2	0	94.726	45	14	77	14	176	20.7	10.71	1.71776	2.51964
FALSE	High	Master Protein	Q92922	SWI/SNF complex subunit SMARCC1 OS=Homo sapiens GN=SMARCC1 PE=1 SV=3	0	342.783	44	49	189	38	1105	122.8	5.76	1.71708	2.55202
FALSE	High	Master Protein	P62424	60S ribosomal protein L7a OS=Homo sapiens GN=RPL7A PE=1 SV=2	0	155.996	45	20	154	20	266	30	10.61	1.71564	2.25536
FALSE	High	Master Protein	Q7Z422	SUZ domain-containing protein 1 OS=Homo sapiens GN=SZRD1 PE=1 SV=1	0	11.228	27	3	4	3	152	17	8.95	1.71542	3.31516
FALSE	High	Master Protein	Q5SSJ5	Heterochromatin protein 1-binding protein 3 OS=Homo sapiens GN=HP1BP3 PE=1 SV=1	0	104.308	33	18	88	18	553	61.2	9.67	1.71062	2.68225
FALSE	High	Master Protein	P62263	40S ribosomal protein S14 OS=Homo sapiens GN=RPS14 PE=1 SV=3	0	137.474	68	17	77	17	151	16.3	10.05	1.70289	2.7992
FALSE	Medium	Master Protein	Q9HC84	Mucin-5B OS=Homo sapiens GN=MUC5B PE=1 SV=3	0.02	1.694	0	1	3	1	5762	596	6.64	1.69706	1.33108
FALSE	Medium	Master Protein	Q9Y5I0	Protocadherin alpha-13 OS=Homo sapiens GN=PCDHA13 PE=2 SV=1	0.012	2.014	1	1	1	1	950	102.4	5.21	1.69691	3.76167
FALSE	High	Master Protein	P15880	40S ribosomal protein S2 OS=Homo sapiens GN=RPS2 PE=1 SV=2	0	90.795	39	14	80	14	293	31.3	10.24	1.68858	2.365
FALSE	High	Master Protein	Q9BXP5	Serrate RNA effector molecule homolog OS=Homo sapiens GN=SRRT PE=1 SV=1	0	12.022	3	2	6	2	876	100.6	5.96	1.68391	1.48875
FALSE	High	Master Protein	P62861	40S ribosomal protein S30 OS=Homo sapiens GN=FAU PE=1 SV=1	0	31.436	20	4	34	4	59	6.6	12.15	1.67737	2.79051
FALSE	High	Master Protein	P81605	Dermcidin OS=Homo sapiens GN=DCD PE=1 SV=2	0	21.603	41	3	9	3	110	11.3	6.54	1.67643	1.38439
FALSE	High	Master Protein	O15514	DNA-directed RNA polymerase II subunit RPB4 OS=Homo sapiens GN=POLR2D PE=1 SV=1	0	14.012	37	4	11	4	142	16.3	4.79	1.67177	2.97508
FALSE	High	Master Protein	Q8N474	Secreted frizzled-related protein 1 OS=Homo sapiens GN=SFRP1 PE=1 SV=1	0	16.654	11	3	5	3	314	35.4	8.85	1.67155	1.89908
FALSE	Medium	Master Protein	P54727	UV excision repair protein RAD23 homolog B OS=Homo sapiens GN=RAD23B PE=1 SV=1	0.035	1.31	2	1	2	1	409	43.1	4.84	1.67003	5.31364
FALSE	High	Master Protein	Q9UKM9	RNA-binding protein Raly OS=Homo sapiens GN=RALY PE=1 SV=1	0	103.719	55	17	68	17	306	32.4	9.17	1.66778	2.73622
FALSE	High	Master Protein	P07355	Annexin A2 OS=Homo sapiens GN=ANXA2 PE=1 SV=2	0	107.512	56	18	82	18	339	38.6	7.75	1.66276	9.01288
FALSE	High	Master Protein	Q9NYB0	Telomeric repeat-binding factor 2-interacting protein 1 OS=Homo sapiens GN=TERF2IP PE=1 SV=1	0	3.41	2	1	3	1	399	44.2	4.73	1.6605	2.52413
FALSE	High	Master Protein	P62277	40S ribosomal protein S13 OS=Homo sapiens GN=RPS13 PE=1 SV=2	0	92.871	55	13	92	13	151	17.2	10.54	1.6598	1.79479
FALSE	High	Master Protein	P23396	40S ribosomal protein S3 OS=Homo sapiens GN=RPS3 PE=1 SV=2	0	146.344	71	22	130	22	243	26.7	9.66	1.65808	2.47907
FALSE	High	Master Protein	Q9Y2W2	WW domain-binding protein 11 OS=Homo sapiens GN=WBP11 PE=1 SV=1	0	71.216	26	12	38	12	641	70	8.38	1.65573	3.12508
FALSE	High	Master Protein	Q13185	Chromobox protein homolog 3 OS=Homo sapiens GN=CBX3 PE=1 SV=4	0	24.386	22	4	9	3	183	20.8	5.33	1.65557	1.82033
FALSE	High	Master Protein	Q9UN86	Ras GTPase-activating protein-binding protein 2 OS=Homo sapiens GN=G3BP2 PE=1 SV=2	0	208.226	50	29	142	27	482	54.1	5.55	1.65497	2.30447
FALSE	High	Master Protein	P05455	Lupus La protein OS=Homo sapiens GN=SSB PE=1 SV=2	0	242.37	58	28	147	28	408	46.8	7.12	1.65389	2.8755
FALSE	High	Master Protein	O95777	U6 snRNA-associated Sm-like protein LSm8 OS=Homo sapiens GN=LSM8 PE=1 SV=3	0	6.284	24	2	4	2	96	10.4	4.48	1.65021	2.51953
FALSE	High	Master Protein	Q00839	Heterogeneous nuclear ribonucleoprotein U OS=Homo sapiens GN=HNRNPU PE=1 SV=6	0	291.085	36	39	194	38	825	90.5	6	1.64947	2.00024
FALSE	High	Master Protein	P08590	Myosin light chain 3 OS=Homo sapiens GN=MYL3 PE=1 SV=3	0	38.379	12	4	29	3	195	21.9	5.1	1.64704	3.04304
FALSE	High	Master Protein	Q07666	KH domain-containing, RNA-binding, signal transduction-associated protein 1 OS=Homo sapiens GN=KHDRBS1 PE=1 SV=1	0	36.953	27	9	24	6	443	48.2	8.66	1.64479	3.35547
FALSE	High	Master Protein	Q9P0M9	39S ribosomal protein L27, mitochondrial OS=Homo sapiens GN=MRPL27 PE=1 SV=1	0	22.814	32	4	17	4	148	16.1	10.42	1.64464	1.90061
FALSE	Medium	Master Protein	Q14520	Hyaluronan-binding protein 2 OS=Homo sapiens GN=HABP2 PE=1 SV=1	0.028	1.466	3	1	3	1	560	62.6	6.54	1.63984	1.81612
FALSE	High	Master Protein	P62847	40S ribosomal protein S24 OS=Homo sapiens GN=RPS24 PE=1 SV=1	0	82.775	36	11	80	11	133	15.4	10.78	1.63969	2.40906	Acetyl [N-Term]
FALSE	High	Master Protein	P01614	Ig kappa chain V-II region Cum OS=Homo sapiens PE=1 SV=1	0	8.082	11	1	4	1	115	12.7	5.4	1.63858	2.71876
FALSE	High	Master Protein	P17812	CTP synthase 1 OS=Homo sapiens GN=CTPS1 PE=1 SV=2	0	19.607	10	5	8	5	591	66.6	6.46	1.63484	2.78736
FALSE	High	Master Protein	P18621	60S ribosomal protein L17 OS=Homo sapiens GN=RPL17 PE=1 SV=3	0	185.142	47	22	149	22	184	21.4	10.17	1.63262	1.68196
FALSE	High	Master Protein	Q8NDT2	Putative RNA-binding protein 15B OS=Homo sapiens GN=RBM15B PE=1 SV=3	0	9.684	5	4	7	3	890	97.1	9.85	1.62766	2.85666
FALSE	High	Master Protein	P84098	60S ribosomal protein L19 OS=Homo sapiens GN=RPL19 PE=1 SV=1	0	69.19	26	8	67	8	196	23.5	11.47	1.62739	2.52533
FALSE	High	Master Protein	Q9HAV7	GrpE protein homolog 1, mitochondrial OS=Homo sapiens GN=GRPEL1 PE=1 SV=2	0	90.543	52	12	78	12	217	24.3	8.12	1.62574	2.41286
FALSE	High	Master Protein	Q05519	Serine/arginine-rich splicing factor 11 OS=Homo sapiens GN=SRSF11 PE=1 SV=1	0	6.701	5	2	7	2	484	53.5	10.52	1.62275	2.61396
FALSE	High	Master Protein	P46776	60S ribosomal protein L27a OS=Homo sapiens GN=RPL27A PE=1 SV=2	0	26.458	28	5	28	5	148	16.6	11	1.62256	2.58954
FALSE	High	Master Protein	Q32P51	Heterogeneous nuclear ribonucleoprotein A1-like 2 OS=Homo sapiens GN=HNRNPA1L2 PE=2 SV=2	0	206.691	52	26	269	1	320	34.2	9	1.62174	1.96404
FALSE	High	Master Protein	O00410	Importin-5 OS=Homo sapiens GN=IPO5 PE=1 SV=4	0	4.38	1	1	3	1	1097	123.6	4.94	1.62101	1.84094
FALSE	High	Master Protein	Q7Z695	Uncharacterized aarF domain-containing protein kinase 2 OS=Homo sapiens GN=ADCK2 PE=2 SV=1	0	4.516	1	1	3	1	626	68.9	8.76	1.614	3.06262
FALSE	High	Master Protein	P62906	60S ribosomal protein L10a OS=Homo sapiens GN=RPL10A PE=1 SV=2	0	71.338	35	9	34	9	217	24.8	9.94	1.61312	6.0806
FALSE	High	Master Protein	O15479	Melanoma-associated antigen B2 OS=Homo sapiens GN=MAGEB2 PE=1 SV=3	0	11.379	5	2	6	2	319	35.3	8.76	1.61137	2.93299
FALSE	High	Master Protein	P46779	60S ribosomal protein L28 OS=Homo sapiens GN=RPL28 PE=1 SV=3	0	35.663	42	8	37	8	137	15.7	12.02	1.61093	4.93719
FALSE	High	Master Protein	P62753	40S ribosomal protein S6 OS=Homo sapiens GN=RPS6 PE=1 SV=1	0	56.437	33	12	42	12	249	28.7	10.84	1.61088	2.18489
FALSE	High	Master Protein	O75177	Calcium-responsive transactivator OS=Homo sapiens GN=SS18L1 PE=1 SV=2	0	13.786	14	3	11	3	396	43	6.44	1.60978	1.37053
FALSE	High	Master Protein	P46778	60S ribosomal protein L21 OS=Homo sapiens GN=RPL21 PE=1 SV=2	0	52.895	31	10	50	10	160	18.6	10.49	1.60783	3.24682
FALSE	High	Master Protein	O00161	Synaptosomal-associated protein 23 OS=Homo sapiens GN=SNAP23 PE=1 SV=1	0	15.505	15	3	4	3	211	23.3	5.01	1.60783	1.65467
FALSE	High	Master Protein	P23246	Splicing factor, proline- and glutamine-rich OS=Homo sapiens GN=SFPQ PE=1 SV=2	0	221.96	38	27	177	26	707	76.1	9.44	1.60606	2.96489
FALSE	High	Master Protein	Q96II8	Leucine-rich repeat and calponin homology domain-containing protein 3 OS=Homo sapiens GN=LRCH3 PE=1 SV=2	0	16.303	9	4	10	4	777	86	6.71	1.6056	2.29428
FALSE	High	Master Protein	Q15007	Pre-mRNA-splicing regulator WTAP OS=Homo sapiens GN=WTAP PE=1 SV=2	0	30.995	18	5	12	5	396	44.2	5.19	1.60491	2.22095
FALSE	High	Master Protein	O76021	Ribosomal L1 domain-containing protein 1 OS=Homo sapiens GN=RSL1D1 PE=1 SV=3	0	108.8	30	20	84	20	490	54.9	10.13	1.60366	3.20892
FALSE	High	Master Protein	P07237	Protein disulfide-isomerase OS=Homo sapiens GN=P4HB PE=1 SV=3	0	7.484	4	3	4	3	508	57.1	4.87	1.60104	5.73746
FALSE	Medium	Master Protein	Q92696	Geranylgeranyl transferase type-2 subunit alpha OS=Homo sapiens GN=RABGGTA PE=1 SV=2	0.015	1.806	1	1	1	1	567	65	5.67	1.60057	5.09006
FALSE	High	Master Protein	Q9H1J1	Regulator of nonsense transcripts 3A OS=Homo sapiens GN=UPF3A PE=1 SV=1	0	6.115	1	1	7	1	476	54.7	9.03	1.6002	3.23636
FALSE	High	Master Protein	O95218	Zinc finger Ran-binding domain-containing protein 2 OS=Homo sapiens GN=ZRANB2 PE=1 SV=2	0	16.424	11	4	9	4	330	37.4	10.01	1.59637	3.34971
FALSE	High	Master Protein	Q71UI9	Histone H2A.V OS=Homo sapiens GN=H2AFV PE=1 SV=3	0	57.435	31	9	114	5	128	13.5	10.58	1.59539	1.62617
FALSE	High	Master Protein	Q12872	Splicing factor, suppressor of white-apricot homolog OS=Homo sapiens GN=SFSWAP PE=1 SV=3	0	4.348	2	2	3	2	951	104.8	8.05	1.59359	2.02596
FALSE	High	Master Protein	P80723	Brain acid soluble protein 1 OS=Homo sapiens GN=BASP1 PE=1 SV=2	0	26.808	29	3	9	3	227	22.7	4.63	1.5909	1.91036
FALSE	Medium	Master Protein	Q9NSB8	Homer protein homolog 2 OS=Homo sapiens GN=HOMER2 PE=1 SV=1	0.048	1.115	2	1	3	1	354	40.6	6.38	1.58923	2.49297
FALSE	High	Master Protein	P18124	60S ribosomal protein L7 OS=Homo sapiens GN=RPL7 PE=1 SV=1	0	159.59	58	23	145	23	248	29.2	10.65	1.58577	1.99324
FALSE	High	Master Protein	Q9Y3U8	60S ribosomal protein L36 OS=Homo sapiens GN=RPL36 PE=1 SV=3	0	45.805	30	6	29	6	105	12.2	11.59	1.58508	1.69286
FALSE	High	Master Protein	P31483	Nucleolysin TIA-1 isoform p40 OS=Homo sapiens GN=TIA1 PE=1 SV=3	0	71.906	33	10	33	6	386	42.9	7.74	1.58435	2.45878
FALSE	High	Master Protein	Q92841	Probable ATP-dependent RNA helicase DDX17 OS=Homo sapiens GN=DDX17 PE=1 SV=2	0	157.085	38	28	108	19	729	80.2	8.27	1.58128	3.24799
FALSE	Medium	Master Protein	P22735	Protein-glutamine gamma-glutamyltransferase K OS=Homo sapiens GN=TGM1 PE=1 SV=4	0.039	1.271	3	1	4	1	817	89.7	6.04	1.58033	3.88774
FALSE	High	Master Protein	Q96GM5	SWI/SNF-related matrix-associated actin-dependent regulator of chromatin subfamily D member 1 OS=Homo sapiens GN=SMARCD1 PE=1 SV=2	0	80.844	39	19	49	10	515	58.2	9.25	1.57987	2.91159
FALSE	High	Master Protein	P46783	40S ribosomal protein S10 OS=Homo sapiens GN=RPS10 PE=1 SV=1	0	58.771	51	9	69	9	165	18.9	10.15	1.57736	1.72987
FALSE	High	Master Protein	O43854	EGF-like repeat and discoidin I-like domain-containing protein 3 OS=Homo sapiens GN=EDIL3 PE=1 SV=1	0	53.193	25	10	20	10	480	53.7	7.28	1.57443	2.20768
FALSE	High	Master Protein	Q9Y3B7	39S ribosomal protein L11, mitochondrial OS=Homo sapiens GN=MRPL11 PE=1 SV=1	0	58.442	63	12	49	12	192	20.7	9.91	1.57398	5.06051
FALSE	High	Master Protein	P0DN76	Splicing factor U2AF 35 kDa subunit-like protein OS=Homo sapiens GN=U2AF1L5 PE=3 SV=1	0	15.299	11	2	9	2	240	27.9	8.81	1.57182	2.78674
FALSE	High	Master Protein	P62269	40S ribosomal protein S18 OS=Homo sapiens GN=RPS18 PE=1 SV=3	0	111.049	59	16	91	16	152	17.7	10.99	1.57138	2.07473
FALSE	Medium	Master Protein	O94759	Transient receptor potential cation channel subfamily M member 2 OS=Homo sapiens GN=TRPM2 PE=1 SV=2	0.03	1.424	0	1	3	1	1503	171.1	7.5	1.57111	3.55643
FALSE	High	Master Protein	Q9Y3D9	28S ribosomal protein S23, mitochondrial OS=Homo sapiens GN=MRPS23 PE=1 SV=2	0	68.305	57	11	68	11	190	21.8	8.9	1.56818	2.35647
FALSE	High	Master Protein	Q9BTD8	RNA-binding protein 42 OS=Homo sapiens GN=RBM42 PE=1 SV=1	0	9.616	10	3	9	3	480	50.4	9.63	1.56673	2.88615
FALSE	High	Master Protein	P06733	Alpha-enolase OS=Homo sapiens GN=ENO1 PE=1 SV=2	0	17.275	7	4	8	4	434	47.1	7.39	1.5665	3.65676
FALSE	High	Master Protein	P62241	40S ribosomal protein S8 OS=Homo sapiens GN=RPS8 PE=1 SV=2	0	113.53	60	17	98	17	208	24.2	10.32	1.56582	2.00837
FALSE	High	Master Protein	P35268	60S ribosomal protein L22 OS=Homo sapiens GN=RPL22 PE=1 SV=2	0	46.514	55	7	34	7	128	14.8	9.19	1.56545	2.62841
FALSE	High	Master Protein	P30050	60S ribosomal protein L12 OS=Homo sapiens GN=RPL12 PE=1 SV=1	0	86.899	67	12	95	12	165	17.8	9.42	1.56462	2.25302
FALSE	High	Master Protein	Q7L2E3	Putative ATP-dependent RNA helicase DHX30 OS=Homo sapiens GN=DHX30 PE=1 SV=1	0	19.487	4	4	9	4	1194	133.9	8.78	1.56224	4.11818
FALSE	High	Master Protein	P18077	60S ribosomal protein L35a OS=Homo sapiens GN=RPL35A PE=1 SV=2	0	18.697	26	4	30	4	110	12.5	11.06	1.56171	3.1568
FALSE	High	Master Protein	P36578	60S ribosomal protein L4 OS=Homo sapiens GN=RPL4 PE=1 SV=5	0	184.283	43	25	132	25	427	47.7	11.06	1.55829	2.00423
FALSE	High	Master Protein	P13647	Keratin, type II cytoskeletal 5 OS=Homo sapiens GN=KRT5 PE=1 SV=3	0	166.945	35	26	111	14	590	62.3	7.74	1.55015	1.98082
FALSE	High	Master Protein	Q9NVS2	28S ribosomal protein S18a, mitochondrial OS=Homo sapiens GN=MRPS18A PE=1 SV=1	0	22.827	24	5	25	5	196	22.2	10.33	1.54958	1.80734
FALSE	High	Master Protein	P40429	60S ribosomal protein L13a OS=Homo sapiens GN=RPL13A PE=1 SV=2	0	59.53	34	10	73	9	203	23.6	10.93	1.54827	2.05993
FALSE	High	Master Protein	Q8WXE9	Stonin-2 OS=Homo sapiens GN=STON2 PE=1 SV=1	0	5.329	1	1	3	1	905	101.1	5.39	1.54439	2.80485
FALSE	High	Master Protein	Q12874	Splicing factor 3A subunit 3 OS=Homo sapiens GN=SF3A3 PE=1 SV=1	0	18.412	10	4	9	4	501	58.8	5.38	1.54081	5.91403
FALSE	High	Master Protein	Q7Z739	YTH domain-containing family protein 3 OS=Homo sapiens GN=YTHDF3 PE=1 SV=1	0	25.454	9	5	14	1	585	63.8	9.04	1.53949	2.12059
FALSE	High	Master Protein	P61513	60S ribosomal protein L37a OS=Homo sapiens GN=RPL37A PE=1 SV=2	0	41.949	41	5	39	5	92	10.3	10.43	1.53937	4.41618
FALSE	High	Master Protein	Q99519	Sialidase-1 OS=Homo sapiens GN=NEU1 PE=1 SV=1	0.004	2.439	1	1	3	1	415	45.4	5.88	1.53768	1.57391
FALSE	High	Master Protein	Q07020	60S ribosomal protein L18 OS=Homo sapiens GN=RPL18 PE=1 SV=2	0	90.894	46	13	62	13	188	21.6	11.72	1.53636	2.27585
FALSE	High	Master Protein	O95793	Double-stranded RNA-binding protein Staufen homolog 1 OS=Homo sapiens GN=STAU1 PE=1 SV=2	0	179.781	49	27	132	24	577	63.1	9.44	1.53589	2.08655
FALSE	Medium	Master Protein	O95967	EGF-containing fibulin-like extracellular matrix protein 2 OS=Homo sapiens GN=EFEMP2 PE=1 SV=3	0.013	1.88	2	1	1	1	443	49.4	4.94	1.53263	2.00295
FALSE	High	Master Protein	Q8N5P1	Zinc finger CCCH domain-containing protein 8 OS=Homo sapiens GN=ZC3H8 PE=1 SV=2	0	39.809	26	6	21	6	291	33.6	8.28	1.53202	2.74796	Acetyl [N-Term]
FALSE	Medium	Master Protein	O14976	Cyclin-G-associated kinase OS=Homo sapiens GN=GAK PE=1 SV=2	0.013	1.948	1	1	4	1	1311	143.1	5.73	1.5317	3.20202
FALSE	High	Master Protein	P37108	Signal recognition particle 14 kDa protein OS=Homo sapiens GN=SRP14 PE=1 SV=2	0	53.64	49	7	51	7	136	14.6	10.04	1.52475	4.30361
FALSE	High	Master Protein	Q9NUD5	Zinc finger CCHC domain-containing protein 3 OS=Homo sapiens GN=ZCCHC3 PE=1 SV=1	0	131.439	49	18	100	18	404	43.6	8.53	1.52326	2.48129
FALSE	High	Master Protein	P82664	28S ribosomal protein S10, mitochondrial OS=Homo sapiens GN=MRPS10 PE=1 SV=2	0	59.26	51	9	40	9	201	23	8	1.52039	3.04968
FALSE	High	Master Protein	Q9Y2R9	28S ribosomal protein S7, mitochondrial OS=Homo sapiens GN=MRPS7 PE=1 SV=2	0	121.128	45	14	93	14	242	28.1	9.99	1.52002	2.48869
FALSE	High	Master Protein	Q92522	Histone H1x OS=Homo sapiens GN=H1FX PE=1 SV=1	0	84.088	28	10	83	10	213	22.5	10.76	1.51908	2.6381
FALSE	High	Master Protein	P01621	Ig kappa chain V-III region NG9 (Fragment) OS=Homo sapiens PE=2 SV=1	0	8.827	16	2	8	1	100	10.7	6.52	1.51835	1.67486
FALSE	High	Master Protein	Q709C8	Vacuolar protein sorting-associated protein 13C OS=Homo sapiens GN=VPS13C PE=1 SV=1	0.004	2.718	0	1	3	1	3753	422.1	6.83	1.51711	2.42045
FALSE	High	Master Protein	P32969	60S ribosomal protein L9 OS=Homo sapiens GN=RPL9 PE=1 SV=1	0	127.194	66	14	84	14	192	21.9	9.95	1.51424	2.00002
FALSE	Medium	Master Protein	P09619	Platelet-derived growth factor receptor beta OS=Homo sapiens GN=PDGFRB PE=1 SV=1	0.034	1.33	1	1	1	1	1106	123.9	4.98	1.5129	2.31909
FALSE	High	Master Protein	P62917	60S ribosomal protein L8 OS=Homo sapiens GN=RPL8 PE=1 SV=2	0	132.017	61	18	84	18	257	28	11.03	1.51121	2.61421
FALSE	High	Master Protein	P62805	Histone H4 OS=Homo sapiens GN=HIST1H4A PE=1 SV=2	0	130.95	57	19	118	19	103	11.4	11.36	1.51115	1.63744
FALSE	High	Master Protein	Q99567	Nuclear pore complex protein Nup88 OS=Homo sapiens GN=NUP88 PE=1 SV=2	0	4.245	3	2	2	2	741	83.5	5.69	1.5092	2.52453
FALSE	High	Master Protein	P14866	Heterogeneous nuclear ribonucleoprotein L OS=Homo sapiens GN=HNRNPL PE=1 SV=2	0	180.918	60	28	93	28	589	64.1	8.22	1.50842	2.75046
FALSE	High	Master Protein	P62308	Small nuclear ribonucleoprotein G OS=Homo sapiens GN=SNRPG PE=1 SV=1	0	14.909	25	3	21	3	76	8.5	8.88	1.50346	4.0369
FALSE	High	Master Protein	P51532	Transcription activator BRG1 OS=Homo sapiens GN=SMARCA4 PE=1 SV=2	0	325.315	32	49	200	31	1647	184.5	7.88	1.50265	2.67407
FALSE	High	Master Protein	P15531	Nucleoside diphosphate kinase A OS=Homo sapiens GN=NME1 PE=1 SV=1	0	13.688	17	2	8	2	152	17.1	6.19	1.49968	2.9457
FALSE	High	Master Protein	Q96FJ2	Dynein light chain 2, cytoplasmic OS=Homo sapiens GN=DYNLL2 PE=1 SV=1	0	32.43	46	5	17	2	89	10.3	7.37	1.49662	1.63488
FALSE	High	Master Protein	P19525	Interferon-induced, double-stranded RNA-activated protein kinase OS=Homo sapiens GN=EIF2AK2 PE=1 SV=2	0	14.445	5	3	9	3	551	62.1	8.4	1.49586	3.64495
FALSE	High	Master Protein	P21589	5'-nucleotidase OS=Homo sapiens GN=NT5E PE=1 SV=1	0	8.911	5	2	6	2	574	63.3	7.03	1.49051	1.28017
FALSE	High	Master Protein	O43290	U4/U6.U5 tri-snRNP-associated protein 1 OS=Homo sapiens GN=SART1 PE=1 SV=1	0	75.457	22	12	35	12	800	90.2	6.13	1.48797	2.18756
FALSE	High	Master Protein	O75083	WD repeat-containing protein 1 OS=Homo sapiens GN=WDR1 PE=1 SV=4	0	27.168	9	4	14	4	606	66.2	6.65	1.48321	1.5908
FALSE	High	Master Protein	P62891	60S ribosomal protein L39 OS=Homo sapiens GN=RPL39 PE=1 SV=2	0	29.901	24	3	17	3	51	6.4	12.56	1.48295	1.75913
FALSE	High	Master Protein	Q16777	Histone H2A type 2-C OS=Homo sapiens GN=HIST2H2AC PE=1 SV=4	0	96.76	47	17	144	3	129	14	10.9	1.48251	2.54493
FALSE	Low	Master Protein	Q5SV17	Transmembrane protein 240 OS=Homo sapiens GN=TMEM240 PE=1 SV=2	0.051	1.079	6	1	1	1	173	19.9	7.8	1.48072	1.61458
FALSE	High	Master Protein	P53992	Protein transport protein Sec24C OS=Homo sapiens GN=SEC24C PE=1 SV=3	0	22.931	6	6	18	5	1094	118.2	7.06	1.47614	2.62129
FALSE	High	Master Protein	O95757	Heat shock 70 kDa protein 4L OS=Homo sapiens GN=HSPA4L PE=1 SV=3	0	4.663	1	1	7	1	839	94.5	5.88	1.46875	3.40588
FALSE	High	Master Protein	Q01082	Spectrin beta chain, non-erythrocytic 1 OS=Homo sapiens GN=SPTBN1 PE=1 SV=2	0	342.008	31	61	175	55	2364	274.4	5.57	1.46795	4.58508
FALSE	High	Master Protein	P62314	Small nuclear ribonucleoprotein Sm D1 OS=Homo sapiens GN=SNRPD1 PE=1 SV=1	0	68.725	38	6	116	6	119	13.3	11.56	1.46613	2.12672
FALSE	High	Master Protein	Q9UKV3	Apoptotic chromatin condensation inducer in the nucleus OS=Homo sapiens GN=ACIN1 PE=1 SV=2	0	30.75	6	8	18	8	1341	151.8	6.43	1.46578	3.17261
FALSE	High	Master Protein	Q15366	Poly(rC)-binding protein 2 OS=Homo sapiens GN=PCBP2 PE=1 SV=1	0	34.067	20	6	26	3	365	38.6	6.79	1.46458	2.09063
FALSE	High	Master Protein	Q02878	60S ribosomal protein L6 OS=Homo sapiens GN=RPL6 PE=1 SV=3	0	129.821	36	19	122	19	288	32.7	10.58	1.4642	2.13301
FALSE	High	Master Protein	P09496	Clathrin light chain A OS=Homo sapiens GN=CLTA PE=1 SV=1	0	37.476	25	7	30	7	248	27.1	4.51	1.45867	1.73137
FALSE	High	Master Protein	P40939	Trifunctional enzyme subunit alpha, mitochondrial OS=Homo sapiens GN=HADHA PE=1 SV=2	0	61.754	24	13	29	13	763	82.9	9.04	1.45789	1.57484
FALSE	High	Master Protein	P83881	60S ribosomal protein L36a OS=Homo sapiens GN=RPL36A PE=1 SV=2	0	22.206	25	4	19	1	106	12.4	10.58	1.45777	2.70523
FALSE	High	Master Protein	P62633	Cellular nucleic acid-binding protein OS=Homo sapiens GN=CNBP PE=1 SV=1	0	52.196	49	7	28	7	177	19.5	7.71	1.45733	3.8495
FALSE	High	Master Protein	P82933	28S ribosomal protein S9, mitochondrial OS=Homo sapiens GN=MRPS9 PE=1 SV=2	0	118.85	50	20	77	20	396	45.8	9.51	1.45467	2.26069
FALSE	High	Master Protein	Q5EBL8	PDZ domain-containing protein 11 OS=Homo sapiens GN=PDZD11 PE=1 SV=2	0	16.562	39	3	13	3	140	16.1	7.21	1.45439	1.29383
FALSE	High	Master Protein	P23284	Peptidyl-prolyl cis-trans isomerase B OS=Homo sapiens GN=PPIB PE=1 SV=2	0	51.663	44	10	33	10	216	23.7	9.41	1.45224	2.07763
FALSE	High	Master Protein	P39023	60S ribosomal protein L3 OS=Homo sapiens GN=RPL3 PE=1 SV=2	0	207.856	48	30	128	30	403	46.1	10.18	1.44472	2.36843
FALSE	High	Master Protein	Q9BYN8	28S ribosomal protein S26, mitochondrial OS=Homo sapiens GN=MRPS26 PE=1 SV=1	0	66.084	37	11	54	11	205	24.2	10.39	1.43968	2.8234
FALSE	High	Master Protein	Q5T653	39S ribosomal protein L2, mitochondrial OS=Homo sapiens GN=MRPL2 PE=1 SV=2	0	45.158	23	5	18	5	305	33.3	11.3	1.4344	1.65754
FALSE	High	Master Protein	P82932	28S ribosomal protein S6, mitochondrial OS=Homo sapiens GN=MRPS6 PE=1 SV=3	0	38.548	46	6	41	6	125	14.2	9.26	1.42809	2.9046
FALSE	Medium	Master Protein	P22102	Trifunctional purine biosynthetic protein adenosine-3 OS=Homo sapiens GN=GART PE=1 SV=1	0.021	1.583	1	1	4	1	1010	107.7	6.7	1.42581	2.79379
FALSE	High	Master Protein	P16989	Y-box-binding protein 3 OS=Homo sapiens GN=YBX3 PE=1 SV=4	0	184.248	41	22	212	12	372	40.1	9.77	1.42463	2.30544
FALSE	High	Master Protein	Q15149	Plectin OS=Homo sapiens GN=PLEC PE=1 SV=3	0	699.828	31	137	388	136	4684	531.5	5.96	1.4188	1.40954
FALSE	High	Master Protein	Q9ULV4	Coronin-1C OS=Homo sapiens GN=CORO1C PE=1 SV=1	0	151.004	36	25	108	25	474	53.2	7.08	1.41786	1.97103
FALSE	High	Master Protein	P62910	60S ribosomal protein L32 OS=Homo sapiens GN=RPL32 PE=1 SV=2	0	62.489	40	9	38	9	135	15.9	11.33	1.41737	1.59988
FALSE	High	Master Protein	P17844	Probable ATP-dependent RNA helicase DDX5 OS=Homo sapiens GN=DDX5 PE=1 SV=1	0	148.44	41	26	121	17	614	69.1	8.92	1.41596	2.91647
FALSE	High	Master Protein	Q08J23	tRNA (cytosine(34)-C(5))-methyltransferase OS=Homo sapiens GN=NSUN2 PE=1 SV=2	0	12.27	3	2	4	2	767	86.4	6.77	1.41488	1.43993
FALSE	High	Master Protein	Q8IXB1	DnaJ homolog subfamily C member 10 OS=Homo sapiens GN=DNAJC10 PE=1 SV=2	0	131.543	31	22	76	21	793	91	7.18	1.40978	2.74146
FALSE	High	Master Protein	P05386	60S acidic ribosomal protein P1 OS=Homo sapiens GN=RPLP1 PE=1 SV=1	0	8.927	14	1	3	1	114	11.5	4.32	1.40858	1.6825
FALSE	High	Master Protein	Q08380	Galectin-3-binding protein OS=Homo sapiens GN=LGALS3BP PE=1 SV=1	0	156.777	37	19	102	19	585	65.3	5.27	1.40773	1.91547
FALSE	High	Master Protein	Q9Y2W1	Thyroid hormone receptor-associated protein 3 OS=Homo sapiens GN=THRAP3 PE=1 SV=2	0	233.41	32	33	151	31	955	108.6	10.15	1.40446	2.72681
FALSE	High	Master Protein	P50991	T-complex protein 1 subunit delta OS=Homo sapiens GN=CCT4 PE=1 SV=4	0	10.725	7	3	7	3	539	57.9	7.83	1.40307	0.677065
FALSE	High	Master Protein	Q13435	Splicing factor 3B subunit 2 OS=Homo sapiens GN=SF3B2 PE=1 SV=2	0	246.96	41	31	144	31	895	100.2	5.67	1.40205	2.72179
FALSE	High	Master Protein	P49458	Signal recognition particle 9 kDa protein OS=Homo sapiens GN=SRP9 PE=1 SV=2	0	34.589	43	4	47	4	86	10.1	7.97	1.40192	1.80883
FALSE	High	Master Protein	O75616	GTPase Era, mitochondrial OS=Homo sapiens GN=ERAL1 PE=1 SV=2	0	27.219	19	7	32	6	437	48.3	8.84	1.39929	2.03232
FALSE	High	Master Protein	O94886	CSC1-like protein 1 OS=Homo sapiens GN=TMEM63A PE=1 SV=3	0.001	3.272	1	1	3	1	807	92.1	7.27	1.39765	3.59503
FALSE	High	Master Protein	Q9BU76	Multiple myeloma tumor-associated protein 2 OS=Homo sapiens GN=MMTAG2 PE=1 SV=1	0	20.447	16	4	9	4	263	29.4	10.02	1.39641	3.0656
FALSE	High	Master Protein	P62750	60S ribosomal protein L23a OS=Homo sapiens GN=RPL23A PE=1 SV=1	0	156.957	48	17	204	17	156	17.7	10.45	1.39634	2.34445
FALSE	High	Master Protein	Q8NFA0	Ubiquitin carboxyl-terminal hydrolase 32 OS=Homo sapiens GN=USP32 PE=1 SV=1	0	3.723	1	2	4	2	1604	181.5	6.44	1.39633	1.60714
FALSE	High	Master Protein	O94832	Unconventional myosin-Id OS=Homo sapiens GN=MYO1D PE=1 SV=2	0	35.093	9	8	19	6	1006	116.1	9.39	1.39425	4.1662
FALSE	High	Master Protein	Q92785	Zinc finger protein ubi-d4 OS=Homo sapiens GN=DPF2 PE=1 SV=2	0	176.421	68	24	145	23	391	44.1	6.33	1.39198	2.03764
FALSE	High	Master Protein	Q8TDD2	Transcription factor Sp7 OS=Homo sapiens GN=SP7 PE=1 SV=1	0.004	2.431	1	1	3	1	431	45	8.38	1.3888	3.15534
FALSE	High	Master Protein	Q9Y4Z0	U6 snRNA-associated Sm-like protein LSm4 OS=Homo sapiens GN=LSM4 PE=1 SV=1	0	33.153	45	6	24	6	139	15.3	9.99	1.388	2.24159
FALSE	High	Master Protein	P49207	60S ribosomal protein L34 OS=Homo sapiens GN=RPL34 PE=1 SV=3	0	34.061	37	6	27	6	117	13.3	11.47	1.38749	3.58916
FALSE	High	Master Protein	Q9BYC9	39S ribosomal protein L20, mitochondrial OS=Homo sapiens GN=MRPL20 PE=1 SV=1	0	32.332	37	5	20	5	149	17.4	10.86	1.38518	2.44051
FALSE	High	Master Protein	Q8IUE6	Histone H2A type 2-B OS=Homo sapiens GN=HIST2H2AB PE=1 SV=3	0	86.37	38	14	104	2	130	14	10.89	1.38304	3.05022
FALSE	High	Master Protein	P63173	60S ribosomal protein L38 OS=Homo sapiens GN=RPL38 PE=1 SV=2	0	63.36	50	8	57	8	70	8.2	10.1	1.37984	1.86848
FALSE	High	Master Protein	Q9BY77	Polymerase delta-interacting protein 3 OS=Homo sapiens GN=POLDIP3 PE=1 SV=2	0	41.907	24	8	16	8	421	46.1	9.99	1.37968	3.87463
FALSE	High	Master Protein	Q6UN15	Pre-mRNA 3'-end-processing factor FIP1 OS=Homo sapiens GN=FIP1L1 PE=1 SV=1	0	52.266	18	7	35	7	594	66.5	5.59	1.37943	2.11758
FALSE	High	Master Protein	P24844	Myosin regulatory light polypeptide 9 OS=Homo sapiens GN=MYL9 PE=1 SV=4	0	294.443	68	31	329	6	172	19.8	4.92	1.3788	1.84031
FALSE	High	Master Protein	Q9UK41	Vacuolar protein sorting-associated protein 28 homolog OS=Homo sapiens GN=VPS28 PE=1 SV=1	0	15.526	17	2	4	2	221	25.4	5.54	1.377	2.69491	Acetyl [N-Term]
FALSE	High	Master Protein	Q14011	Cold-inducible RNA-binding protein OS=Homo sapiens GN=CIRBP PE=1 SV=1	0	36.451	30	6	27	5	172	18.6	9.51	1.37527	2.46144
FALSE	Medium	Master Protein	Q99661	Kinesin-like protein KIF2C OS=Homo sapiens GN=KIF2C PE=1 SV=2	0.029	1.461	1	1	4	1	725	81.3	7.83	1.37482	2.75202
FALSE	High	Master Protein	P11413	Glucose-6-phosphate 1-dehydrogenase OS=Homo sapiens GN=G6PD PE=1 SV=4	0	14.146	11	5	6	5	515	59.2	6.84	1.37016	4.48113
FALSE	High	Master Protein	Q99575	Ribonucleases P/MRP protein subunit POP1 OS=Homo sapiens GN=POP1 PE=1 SV=2	0	28.746	9	7	14	7	1024	114.6	9.22	1.37	1.93997
FALSE	High	Master Protein	P41219	Peripherin OS=Homo sapiens GN=PRPH PE=1 SV=2	0	218.55	56	33	185	27	470	53.6	5.47	1.36812	1.78178
FALSE	High	Master Protein	P62875	DNA-directed RNA polymerases I, II, and III subunit RPABC5 OS=Homo sapiens GN=POLR2L PE=1 SV=1	0	7.018	16	1	3	1	67	7.6	7.77	1.3681	1.21047
FALSE	High	Master Protein	Q9Y291	28S ribosomal protein S33, mitochondrial OS=Homo sapiens GN=MRPS33 PE=1 SV=1	0	34.36	44	4	23	4	106	12.6	10.11	1.36556	1.6623
FALSE	High	Master Protein	P82673	28S ribosomal protein S35, mitochondrial OS=Homo sapiens GN=MRPS35 PE=1 SV=1	0	26.119	17	4	10	4	323	36.8	8.24	1.36282	3.26997
FALSE	High	Master Protein	Q12906	Interleukin enhancer-binding factor 3 OS=Homo sapiens GN=ILF3 PE=1 SV=3	0	560.773	69	60	459	54	894	95.3	8.76	1.36208	4.5952
FALSE	High	Master Protein	P26378	ELAV-like protein 4 OS=Homo sapiens GN=ELAVL4 PE=1 SV=2	0	48.261	23	9	28	4	380	41.7	9.39	1.36073	1.22291
FALSE	Medium	Master Protein	Q93009	Ubiquitin carboxyl-terminal hydrolase 7 OS=Homo sapiens GN=USP7 PE=1 SV=2	0.047	1.147	1	1	1	1	1102	128.2	5.55	1.36022	2.42674
FALSE	High	Master Protein	P27635	60S ribosomal protein L10 OS=Homo sapiens GN=RPL10 PE=1 SV=4	0	84.419	51	14	67	14	214	24.6	10.08	1.35942	2.4166
FALSE	High	Master Protein	Q32P28	Prolyl 3-hydroxylase 1 OS=Homo sapiens GN=P3H1 PE=1 SV=2	0	30.651	10	6	15	6	736	83.3	5.14	1.35721	2.93977
FALSE	High	Master Protein	P20042	Eukaryotic translation initiation factor 2 subunit 2 OS=Homo sapiens GN=EIF2S2 PE=1 SV=2	0	92.952	41	14	43	14	333	38.4	5.8	1.35698	1.98669
FALSE	High	Master Protein	C9JLW8	Mapk-regulated corepressor-interacting protein 1 OS=Homo sapiens GN=FAM195B PE=1 SV=1	0	43.838	58	6	34	6	97	10.9	9.41	1.35684	1.85148
FALSE	High	Master Protein	P63220	40S ribosomal protein S21 OS=Homo sapiens GN=RPS21 PE=1 SV=1	0	50.473	52	5	26	5	83	9.1	8.5	1.35619	4.93116
FALSE	High	Master Protein	Q9Y676	28S ribosomal protein S18b, mitochondrial OS=Homo sapiens GN=MRPS18B PE=1 SV=1	0	89.656	55	11	62	11	258	29.4	9.38	1.35431	2.21728
FALSE	High	Master Protein	Q8NHQ9	ATP-dependent RNA helicase DDX55 OS=Homo sapiens GN=DDX55 PE=1 SV=3	0	10.193	8	3	4	3	600	68.5	9.25	1.35312	1.602	Acetyl [N-Term]
FALSE	High	Master Protein	Q6NYC8	Phostensin OS=Homo sapiens GN=PPP1R18 PE=1 SV=1	0	56.312	20	10	35	10	613	67.9	5.4	1.35303	2.93379
FALSE	High	Master Protein	P11142	Heat shock cognate 71 kDa protein OS=Homo sapiens GN=HSPA8 PE=1 SV=1	0	363.035	58	45	279	26	646	70.9	5.52	1.34404	1.64352
FALSE	High	Master Protein	P82930	28S ribosomal protein S34, mitochondrial OS=Homo sapiens GN=MRPS34 PE=1 SV=2	0	63.095	48	10	52	10	218	25.6	9.98	1.34301	1.97037
FALSE	High	Master Protein	Q16629	Serine/arginine-rich splicing factor 7 OS=Homo sapiens GN=SRSF7 PE=1 SV=1	0	55.734	35	11	57	9	238	27.4	11.82	1.34003	2.6674
FALSE	High	Master Protein	Q9C005	Protein dpy-30 homolog OS=Homo sapiens GN=DPY30 PE=1 SV=1	0	12.177	38	2	11	2	99	11.2	4.88	1.3385	2.08019	Acetyl [N-Term]
FALSE	High	Master Protein	Q9P013	Spliceosome-associated protein CWC15 homolog OS=Homo sapiens GN=CWC15 PE=1 SV=2	0	29.232	27	6	22	6	229	26.6	5.71	1.33737	1.67324
FALSE	High	Master Protein	Q9HAU5	Regulator of nonsense transcripts 2 OS=Homo sapiens GN=UPF2 PE=1 SV=1	0	7.743	1	2	3	2	1272	147.7	5.69	1.33672	1.59037
FALSE	High	Master Protein	Q9UHV9	Prefoldin subunit 2 OS=Homo sapiens GN=PFDN2 PE=1 SV=1	0	7.11	12	2	7	2	154	16.6	6.58	1.33567	2.15557
FALSE	High	Master Protein	Q12905	Interleukin enhancer-binding factor 2 OS=Homo sapiens GN=ILF2 PE=1 SV=2	0	140.506	62	18	76	18	390	43	5.26	1.3351	2.3073
FALSE	High	Master Protein	O43390	Heterogeneous nuclear ribonucleoprotein R OS=Homo sapiens GN=HNRNPR PE=1 SV=1	0	170.269	39	24	106	19	633	70.9	8.13	1.33309	1.99279
FALSE	Medium	Master Protein	Q8TEQ0	Sorting nexin-29 OS=Homo sapiens GN=SNX29 PE=1 SV=3	0.035	1.313	1	1	1	1	813	91.2	6.21	1.33261	1.68913
FALSE	High	Master Protein	P61981	14-3-3 protein gamma OS=Homo sapiens GN=YWHAG PE=1 SV=2	0	25.366	18	5	21	1	247	28.3	4.89	1.33197	1.23361
FALSE	High	Master Protein	O14974	Protein phosphatase 1 regulatory subunit 12A OS=Homo sapiens GN=PPP1R12A PE=1 SV=1	0	249.903	44	42	129	41	1030	115.2	5.4	1.32963	2.84017
FALSE	High	Master Protein	P36873	Serine/threonine-protein phosphatase PP1-gamma catalytic subunit OS=Homo sapiens GN=PPP1CC PE=1 SV=1	0	73.852	46	12	35	2	323	37	6.54	1.32959	2.70916
FALSE	High	Master Protein	P42704	Leucine-rich PPR motif-containing protein, mitochondrial OS=Homo sapiens GN=LRPPRC PE=1 SV=3	0	16.177	5	5	7	5	1394	157.8	6.13	1.32899	2.15447
FALSE	High	Master Protein	P35527	Keratin, type I cytoskeletal 9 OS=Homo sapiens GN=KRT9 PE=1 SV=3	0	280.529	60	33	160	31	623	62	5.24	1.32758	1.81815
FALSE	Medium	Master Protein	Q99766	ATP synthase subunit s, mitochondrial OS=Homo sapiens OX=9606 GN=ATP5S PE=1 SV=3	0.021	1.596	5	1	1	1	215	24.9	7.56	1.32682	0.900019
FALSE	High	Master Protein	Q13283	Ras GTPase-activating protein-binding protein 1 OS=Homo sapiens GN=G3BP1 PE=1 SV=1	0	155.624	60	21	121	19	466	52.1	5.52	1.32672	2.58963
FALSE	High	Master Protein	P62899	60S ribosomal protein L31 OS=Homo sapiens GN=RPL31 PE=1 SV=1	0	70.559	45	11	85	11	125	14.5	10.54	1.32619	2.47123
FALSE	High	Master Protein	Q09666	Neuroblast differentiation-associated protein AHNAK OS=Homo sapiens GN=AHNAK PE=1 SV=2	0	284.23	25	54	137	54	5890	628.7	6.15	1.32572	2.15494
FALSE	High	Master Protein	Q10570	Cleavage and polyadenylation specificity factor subunit 1 OS=Homo sapiens GN=CPSF1 PE=1 SV=2	0	28.628	5	7	18	7	1443	160.8	6.4	1.32199	1.90859
FALSE	Medium	Master Protein	Q99816	Tumor susceptibility gene 101 protein OS=Homo sapiens GN=TSG101 PE=1 SV=2	0.026	1.492	2	1	10	1	390	43.9	6.46	1.32139	3.79561
FALSE	Medium	Master Protein	O60343	TBC1 domain family member 4 OS=Homo sapiens GN=TBC1D4 PE=1 SV=2	0.035	1.318	1	1	2	1	1298	146.5	7.01	1.32099	3.60262
FALSE	High	Master Protein	P09001	39S ribosomal protein L3, mitochondrial OS=Homo sapiens GN=MRPL3 PE=1 SV=1	0	65.496	35	10	26	10	348	38.6	9.48	1.32023	3.0212
FALSE	High	Master Protein	P47897	Glutamine--tRNA ligase OS=Homo sapiens GN=QARS PE=1 SV=1	0	5.116	3	2	3	2	775	87.7	7.15	1.31989	2.13259
FALSE	High	Master Protein	P98179	RNA-binding protein 3 OS=Homo sapiens GN=RBM3 PE=1 SV=1	0	92.352	48	12	91	12	157	17.2	8.91	1.31978	1.71153
FALSE	High	Master Protein	Q96QR8	Transcriptional activator protein Pur-beta OS=Homo sapiens GN=PURB PE=1 SV=3	0	42.955	29	11	31	10	312	33.2	5.43	1.31376	3.1839
FALSE	High	Master Protein	Q9H444	Charged multivesicular body protein 4b OS=Homo sapiens GN=CHMP4B PE=1 SV=1	0	9.555	9	3	4	3	224	24.9	4.82	1.31345	1.88737
FALSE	High	Master Protein	P61247	40S ribosomal protein S3a OS=Homo sapiens GN=RPS3A PE=1 SV=2	0	260.546	67	37	358	37	264	29.9	9.73	1.31204	2.39346
FALSE	High	Master Protein	Q9NR30	Nucleolar RNA helicase 2 OS=Homo sapiens GN=DDX21 PE=1 SV=5	0	148.859	33	26	99	21	783	87.3	9.28	1.31163	2.02248
FALSE	High	Master Protein	P09497	Clathrin light chain B OS=Homo sapiens GN=CLTB PE=1 SV=1	0	6.56	7	2	7	2	229	25.2	4.64	1.30966	1.78308
FALSE	High	Master Protein	P22087	rRNA 2'-O-methyltransferase fibrillarin OS=Homo sapiens GN=FBL PE=1 SV=2	0	107.512	43	17	66	17	321	33.8	10.18	1.30687	1.89993
FALSE	High	Master Protein	P06748	Nucleophosmin OS=Homo sapiens GN=NPM1 PE=1 SV=2	0	179.238	59	22	125	22	294	32.6	4.78	1.30457	1.90325	Acetyl [N-Term]
FALSE	High	Master Protein	P31943	Heterogeneous nuclear ribonucleoprotein H OS=Homo sapiens GN=HNRNPH1 PE=1 SV=4	0	147.537	52	21	86	10	449	49.2	6.3	1.3044	3.24967
FALSE	High	Master Protein	P26599	Polypyrimidine tract-binding protein 1 OS=Homo sapiens GN=PTBP1 PE=1 SV=1	0	140.288	40	16	76	16	531	57.2	9.17	1.30409	3.58071
FALSE	High	Master Protein	P51970	NADH dehydrogenase [ubiquinone] 1 alpha subcomplex subunit 8 OS=Homo sapiens GN=NDUFA8 PE=1 SV=3	0	17.914	31	4	10	4	172	20.1	7.65	1.29752	3.79232
FALSE	High	Master Protein	P68104	Elongation factor 1-alpha 1 OS=Homo sapiens GN=EEF1A1 PE=1 SV=1	0	138.001	45	16	117	16	462	50.1	9.01	1.29598	2.3521
FALSE	High	Master Protein	Q8NAB2	Kelch repeat and BTB domain-containing protein 3 OS=Homo sapiens GN=KBTBD3 PE=2 SV=2	0	5.165	1	1	10	1	608	69.4	5.39	1.29594	2.64724
FALSE	High	Master Protein	Q9UNX3	60S ribosomal protein L26-like 1 OS=Homo sapiens GN=RPL26L1 PE=1 SV=1	0	101.988	50	16	172	3	145	17.2	10.55	1.29562	2.30274
FALSE	High	Master Protein	Q9BUP0	EF-hand domain-containing protein D1 OS=Homo sapiens GN=EFHD1 PE=1 SV=1	0	39.988	21	6	24	3	239	26.9	5.39	1.2954	1.68691
FALSE	High	Master Protein	O60832	H/ACA ribonucleoprotein complex subunit 4 OS=Homo sapiens GN=DKC1 PE=1 SV=3	0	144.909	44	18	103	18	514	57.6	9.42	1.29244	3.32476
FALSE	High	Master Protein	Q9Y2R5	28S ribosomal protein S17, mitochondrial OS=Homo sapiens GN=MRPS17 PE=1 SV=1	0	50.745	52	6	38	6	130	14.5	9.85	1.29159	1.81032
FALSE	High	Master Protein	P61978	Heterogeneous nuclear ribonucleoprotein K OS=Homo sapiens GN=HNRNPK PE=1 SV=1	0	114.667	47	18	84	18	463	50.9	5.54	1.29016	3.33399	Acetyl [N-Term]
FALSE	High	Master Protein	Q9UL18	Protein argonaute-1 OS=Homo sapiens GN=AGO1 PE=1 SV=3	0	145.031	30	20	64	12	857	97.2	9.16	1.28755	2.81687
FALSE	High	Master Protein	P42285	Superkiller viralicidic activity 2-like 2 OS=Homo sapiens GN=SKIV2L2 PE=1 SV=3	0	51.584	14	12	34	12	1042	117.7	6.52	1.28582	2.13926
FALSE	High	Master Protein	Q9Y3C1	Nucleolar protein 16 OS=Homo sapiens GN=NOP16 PE=1 SV=2	0	36.83	30	5	25	5	178	21.2	9.94	1.28547	1.82016
FALSE	High	Master Protein	P05141	ADP/ATP translocase 2 OS=Homo sapiens GN=SLC25A5 PE=1 SV=7	0	64.499	30	12	52	2	298	32.8	9.69	1.28397	2.8509
FALSE	High	Master Protein	P35221	Catenin alpha-1 OS=Homo sapiens GN=CTNNA1 PE=1 SV=1	0	155.289	35	28	81	23	906	100	6.29	1.28373	2.54529
FALSE	High	Master Protein	P51991	Heterogeneous nuclear ribonucleoprotein A3 OS=Homo sapiens GN=HNRNPA3 PE=1 SV=2	0	183.042	46	23	169	20	378	39.6	9.01	1.28305	1.91382	Acetyl [N-Term]
FALSE	High	Master Protein	Q5T9A4	ATPase family AAA domain-containing protein 3B OS=Homo sapiens GN=ATAD3B PE=1 SV=1	0	11.849	5	4	10	1	648	72.5	9.2	1.2821	3.3121
FALSE	High	Master Protein	O00425	Insulin-like growth factor 2 mRNA-binding protein 3 OS=Homo sapiens GN=IGF2BP3 PE=1 SV=2	0	143.28	39	21	102	20	579	63.7	8.87	1.28084	2.30062
FALSE	High	Master Protein	P62244	40S ribosomal protein S15a OS=Homo sapiens GN=RPS15A PE=1 SV=2	0	111.288	73	15	127	15	130	14.8	10.13	1.28083	2.41718
FALSE	High	Master Protein	Q5T6F2	Ubiquitin-associated protein 2 OS=Homo sapiens GN=UBAP2 PE=1 SV=1	0	9.776	1	2	6	2	1119	117	7.34	1.27943	1.50338
FALSE	High	Master Protein	Q96AY3	Peptidyl-prolyl cis-trans isomerase FKBP10 OS=Homo sapiens GN=FKBP10 PE=1 SV=1	0	52.674	22	12	31	11	582	64.2	5.62	1.27899	3.58567
FALSE	High	Master Protein	Q13573	SNW domain-containing protein 1 OS=Homo sapiens GN=SNW1 PE=1 SV=1	0	118.731	38	20	74	20	536	61.5	9.52	1.27637	2.51045
FALSE	High	Master Protein	Q9Y608	Leucine-rich repeat flightless-interacting protein 2 OS=Homo sapiens GN=LRRFIP2 PE=1 SV=1	0	140.039	29	21	98	20	721	82.1	6.95	1.27454	1.57329
FALSE	High	Master Protein	P05783	Keratin, type I cytoskeletal 18 OS=Homo sapiens GN=KRT18 PE=1 SV=2	0	104.969	45	20	70	18	430	48	5.45	1.27434	2.32213
FALSE	High	Master Protein	Q9Y3D3	28S ribosomal protein S16, mitochondrial OS=Homo sapiens GN=MRPS16 PE=1 SV=1	0	50.52	60	7	51	7	137	15.3	9.5	1.27286	2.09919
FALSE	Medium	Master Protein	Q5VZ66	Janus kinase and microtubule-interacting protein 3 OS=Homo sapiens GN=JAKMIP3 PE=2 SV=2	0.046	1.172	1	1	2	1	844	98.5	5.66	1.26903	3.92428
FALSE	Medium	Master Protein	A6PVY3	Protein FAM177B OS=Homo sapiens OX=9606 GN=FAM177B PE=2 SV=1	0.031	1.386	8	1	3	1	158	18.1	4.88	1.26729	1.1161
FALSE	High	Master Protein	Q9NX58	Cell growth-regulating nucleolar protein OS=Homo sapiens GN=LYAR PE=1 SV=2	0	129.473	39	16	63	16	379	43.6	9.54	1.26717	2.67233
FALSE	High	Master Protein	Q92804	TATA-binding protein-associated factor 2N OS=Homo sapiens GN=TAF15 PE=1 SV=1	0	167.301	32	21	176	18	592	61.8	8.02	1.26608	2.60498
FALSE	High	Master Protein	P29558	RNA-binding motif, single-stranded-interacting protein 1 OS=Homo sapiens GN=RBMS1 PE=1 SV=3	0	59.966	36	10	57	6	406	44.5	8.79	1.26562	3.98128
FALSE	High	Master Protein	P21333	Filamin-A OS=Homo sapiens GN=FLNA PE=1 SV=4	0	635.379	45	92	312	85	2647	280.6	6.06	1.26547	2.22751
FALSE	High	Master Protein	Q15717	ELAV-like protein 1 OS=Homo sapiens GN=ELAVL1 PE=1 SV=2	0	176.712	64	23	135	21	326	36.1	9.17	1.26446	1.59058
FALSE	High	Master Protein	O15042	U2 snRNP-associated SURP motif-containing protein OS=Homo sapiens GN=U2SURP PE=1 SV=2	0	99.36	23	18	57	18	1029	118.2	8.47	1.26253	3.24435
FALSE	High	Master Protein	Q13813	Spectrin alpha chain, non-erythrocytic 1 OS=Homo sapiens GN=SPTAN1 PE=1 SV=3	0	451.778	41	80	186	80	2472	284.4	5.35	1.2588	3.97506
FALSE	High	Master Protein	Q9UHB6	LIM domain and actin-binding protein 1 OS=Homo sapiens GN=LIMA1 PE=1 SV=1	0	324.086	56	45	232	45	759	85.2	6.84	1.25698	1.62985
FALSE	High	Master Protein	Q8WXX5	DnaJ homolog subfamily C member 9 OS=Homo sapiens GN=DNAJC9 PE=1 SV=1	0	62.216	43	11	39	11	260	29.9	5.73	1.25655	4.49663
FALSE	Medium	Master Protein	P22914	Beta-crystallin S OS=Homo sapiens GN=CRYGS PE=1 SV=4	0.033	1.349	4	1	3	1	178	21	6.89	1.25593	1.29775
FALSE	High	Master Protein	Q9Y520	Protein PRRC2C OS=Homo sapiens GN=PRRC2C PE=1 SV=4	0	268.045	19	47	157	46	2896	316.7	9.13	1.25345	3.17238
FALSE	High	Master Protein	P08123	Collagen alpha-2(I) chain OS=Homo sapiens GN=COL1A2 PE=1 SV=7	0	10.878	2	3	9	3	1366	129.2	8.95	1.25099	1.5249
FALSE	High	Master Protein	Q13310	Polyadenylate-binding protein 4 OS=Homo sapiens GN=PABPC4 PE=1 SV=1	0	244.337	46	37	225	20	644	70.7	9.26	1.24939	2.0159
FALSE	High	Master Protein	Q8NC51	Plasminogen activator inhibitor 1 RNA-binding protein OS=Homo sapiens GN=SERBP1 PE=1 SV=2	0	150.498	48	21	86	20	408	44.9	8.65	1.24471	3.24029
FALSE	High	Master Protein	Q96EY7	Pentatricopeptide repeat domain-containing protein 3, mitochondrial OS=Homo sapiens GN=PTCD3 PE=1 SV=3	0	8.079	3	3	5	3	689	78.5	6.42	1.23958	1.69577
FALSE	High	Master Protein	Q96EY4	Translation machinery-associated protein 16 OS=Homo sapiens GN=TMA16 PE=1 SV=2	0	27.108	31	5	25	5	203	23.8	9.26	1.2389	1.67212
FALSE	High	Master Protein	Q4VC05	B-cell CLL/lymphoma 7 protein family member A OS=Homo sapiens GN=BCL7A PE=1 SV=1	0	90.663	47	7	43	5	210	22.8	5.14	1.23817	1.78555
FALSE	High	Master Protein	P09661	U2 small nuclear ribonucleoprotein A' OS=Homo sapiens GN=SNRPA1 PE=1 SV=2	0	49.692	33	9	44	9	255	28.4	8.62	1.23493	4.69905
FALSE	High	Master Protein	P82663	28S ribosomal protein S25, mitochondrial OS=Homo sapiens GN=MRPS25 PE=1 SV=1	0	50.931	58	9	36	9	173	20.1	8.82	1.23196	1.56052
FALSE	High	Master Protein	P17096	High mobility group protein HMG-I/HMG-Y OS=Homo sapiens GN=HMGA1 PE=1 SV=3	0	59.615	41	6	59	6	107	11.7	10.32	1.23026	2.55973
FALSE	High	Master Protein	Q4G0J3	La-related protein 7 OS=Homo sapiens GN=LARP7 PE=1 SV=1	0	60.889	27	15	44	15	582	66.9	9.55	1.2299	1.82886
FALSE	High	Master Protein	Q9Y265	RuvB-like 1 OS=Homo sapiens GN=RUVBL1 PE=1 SV=1	0	13.362	11	3	4	3	456	50.2	6.42	1.22618	1.13762
FALSE	High	Master Protein	Q9NWB6	Arginine and glutamate-rich protein 1 OS=Homo sapiens GN=ARGLU1 PE=1 SV=1	0	54.015	22	10	41	10	273	33.2	10.35	1.22294	6.99484
FALSE	High	Master Protein	Q06830	Peroxiredoxin-1 OS=Homo sapiens GN=PRDX1 PE=1 SV=1	0	82.176	65	12	51	9	199	22.1	8.13	1.22147	3.02943
FALSE	High	Master Protein	P17677	Neuromodulin OS=Homo sapiens GN=GAP43 PE=1 SV=1	0	26.826	22	4	8	4	238	24.8	4.72	1.21817	1.12799
FALSE	High	Master Protein	Q99700	Ataxin-2 OS=Homo sapiens GN=ATXN2 PE=1 SV=2	0	33.894	7	6	14	6	1313	140.2	9.57	1.21719	2.06646
FALSE	High	Master Protein	Q14694	Ubiquitin carboxyl-terminal hydrolase 10 OS=Homo sapiens GN=USP10 PE=1 SV=2	0	13.564	6	4	4	4	798	87.1	5.31	1.21462	1.75681
FALSE	High	Master Protein	Q9NZB2	Constitutive coactivator of PPAR-gamma-like protein 1 OS=Homo sapiens GN=FAM120A PE=1 SV=2	0	158.04	33	28	88	26	1118	121.8	8.88	1.21385	1.68254
FALSE	Medium	Master Protein	Q9NZJ7	Mitochondrial carrier homolog 1 OS=Homo sapiens GN=MTCH1 PE=1 SV=1	0.042	1.231	3	1	1	1	389	41.5	9.32	1.21317	2.00593
FALSE	High	Master Protein	P62913	60S ribosomal protein L11 OS=Homo sapiens GN=RPL11 PE=1 SV=2	0	48.513	34	8	31	8	178	20.2	9.6	1.21299	2.60126
FALSE	Medium	Master Protein	Q9UEY8	Gamma-adducin OS=Homo sapiens GN=ADD3 PE=1 SV=1	0.049	1.115	1	1	1	1	706	79.1	6.32	1.2122	2.08339
FALSE	High	Master Protein	Q8WWM7	Ataxin-2-like protein OS=Homo sapiens GN=ATXN2L PE=1 SV=2	0	202.985	37	28	107	28	1075	113.3	8.59	1.21056	2.63641	Acetyl [N-Term]
FALSE	High	Master Protein	P0DMV9	Heat shock 70 kDa protein 1B OS=Homo sapiens GN=HSPA1B PE=1 SV=1	0	302.744	53	39	213	23	641	70	5.66	1.21009	1.31088
FALSE	High	Master Protein	P62316	Small nuclear ribonucleoprotein Sm D2 OS=Homo sapiens GN=SNRPD2 PE=1 SV=1	0	113.233	65	10	187	10	118	13.5	9.91	1.20875	2.06036
FALSE	High	Master Protein	Q0ZGT2	Nexilin OS=Homo sapiens GN=NEXN PE=1 SV=1	0	199.285	39	30	115	30	675	80.6	5.33	1.20762	1.81155
FALSE	High	Master Protein	P08621	U1 small nuclear ribonucleoprotein 70 kDa OS=Homo sapiens GN=SNRNP70 PE=1 SV=2	0	108.703	40	18	63	18	437	51.5	9.94	1.20366	5.44731
FALSE	High	Master Protein	Q14103	Heterogeneous nuclear ribonucleoprotein D0 OS=Homo sapiens GN=HNRNPD PE=1 SV=1	0	127.445	36	19	87	15	355	38.4	7.81	1.1988	1.87291
FALSE	High	Master Protein	P16401	Histone H1.5 OS=Homo sapiens GN=HIST1H1B PE=1 SV=3	0	88.055	27	13	121	8	226	22.6	10.92	1.19756	3.24298
FALSE	High	Master Protein	P0CG39	POTE ankyrin domain family member J OS=Homo sapiens GN=POTEJ PE=3 SV=1	0	168.241	12	25	161	2	1038	117.3	5.97	1.19567	2.50762
FALSE	Medium	Master Protein	Q9NYT0	Pleckstrin-2 OS=Homo sapiens GN=PLEK2 PE=1 SV=1	0.026	1.474	3	1	1	1	353	39.9	9.41	1.18804	2.82128
FALSE	High	Master Protein	Q8NEF9	Serum response factor-binding protein 1 OS=Homo sapiens GN=SRFBP1 PE=1 SV=1	0	51.826	26	9	34	9	429	48.6	9.58	1.18559	1.71831
FALSE	High	Master Protein	O00566	U3 small nucleolar ribonucleoprotein protein MPP10 OS=Homo sapiens GN=MPHOSPH10 PE=1 SV=2	0	9.268	4	2	6	2	681	78.8	4.86	1.18345	1.60973
FALSE	High	Master Protein	Q01844	RNA-binding protein EWS OS=Homo sapiens GN=EWSR1 PE=1 SV=1	0	226.375	21	25	235	25	656	68.4	9.33	1.17956	2.15243
FALSE	High	Master Protein	P05787	Keratin, type II cytoskeletal 8 OS=Homo sapiens GN=KRT8 PE=1 SV=7	0	172.659	47	29	138	18	483	53.7	5.59	1.17793	2.14593
FALSE	High	Master Protein	P62304	Small nuclear ribonucleoprotein E OS=Homo sapiens GN=SNRPE PE=1 SV=1	0	11.808	25	2	13	2	92	10.8	9.44	1.17494	2.92134
FALSE	High	Master Protein	Q16540	39S ribosomal protein L23, mitochondrial OS=Homo sapiens GN=MRPL23 PE=1 SV=1	0	35.734	24	4	12	4	153	17.8	9.69	1.17257	1.43912
FALSE	High	Master Protein	P22061	Protein-L-isoaspartate(D-aspartate) O-methyltransferase OS=Homo sapiens GN=PCMT1 PE=1 SV=4	0	34.508	29	6	17	6	227	24.6	7.21	1.17231	2.19673
FALSE	High	Master Protein	P47756	F-actin-capping protein subunit beta OS=Homo sapiens GN=CAPZB PE=1 SV=4	0	109.115	50	15	74	15	277	31.3	5.59	1.17027	1.92743
FALSE	High	Master Protein	P62851	40S ribosomal protein S25 OS=Homo sapiens GN=RPS25 PE=1 SV=1	0	49.067	34	7	62	7	125	13.7	10.11	1.16954	2.25679
FALSE	High	Master Protein	P61604	10 kDa heat shock protein, mitochondrial OS=Homo sapiens GN=HSPE1 PE=1 SV=2	0	13.308	19	3	15	3	102	10.9	8.92	1.16772	1.38896
FALSE	High	Master Protein	Q7RTV0	PHD finger-like domain-containing protein 5A OS=Homo sapiens GN=PHF5A PE=1 SV=1	0	41.587	44	5	46	5	110	12.4	8.41	1.16673	2.46006
FALSE	High	Master Protein	P29279	Connective tissue growth factor OS=Homo sapiens GN=CTGF PE=1 SV=2	0	11.437	10	3	7	3	349	38.1	8	1.16572	3.25697
FALSE	High	Master Protein	Q9UHC7	E3 ubiquitin-protein ligase makorin-1 OS=Homo sapiens GN=MKRN1 PE=1 SV=3	0	5.522	8	2	4	2	482	53.3	5.14	1.16391	2.23445
FALSE	High	Master Protein	P12814	Alpha-actinin-1 OS=Homo sapiens GN=ACTN1 PE=1 SV=2	0	313.155	60	53	187	32	892	103	5.41	1.16326	2.12517	Acetyl [N-Term]
FALSE	High	Master Protein	Q5BKY9	Protein FAM133B OS=Homo sapiens GN=FAM133B PE=1 SV=1	0	17.002	17	3	11	3	247	28.4	10.02	1.15802	1.3105
FALSE	High	Master Protein	Q9Y3D5	28S ribosomal protein S18c, mitochondrial OS=Homo sapiens GN=MRPS18C PE=1 SV=1	0	18.541	18	3	14	3	142	15.8	9.55	1.15437	2.20999
FALSE	High	Master Protein	Q96C19	EF-hand domain-containing protein D2 OS=Homo sapiens GN=EFHD2 PE=1 SV=1	0	115.286	69	16	75	12	240	26.7	5.2	1.15399	2.14587
FALSE	High	Master Protein	Q9NX20	39S ribosomal protein L16, mitochondrial OS=Homo sapiens GN=MRPL16 PE=1 SV=1	0	7.526	9	2	5	2	251	28.4	10.13	1.14666	1.0769
FALSE	High	Master Protein	Q16643	Drebrin OS=Homo sapiens GN=DBN1 PE=1 SV=4	0	186.25	49	27	126	27	649	71.4	4.45	1.14625	2.00938
FALSE	High	Master Protein	Q8N726	Tumor suppressor ARF OS=Homo sapiens GN=CDKN2A PE=1 SV=2	0	10.508	24	3	4	3	132	13.9	12.41	1.14579	2.05463
FALSE	High	Master Protein	Q92734	Protein TFG OS=Homo sapiens GN=TFG PE=1 SV=2	0	108.795	39	15	93	15	400	43.4	5.1	1.14546	2.50889	Acetyl [N-Term]
FALSE	High	Master Protein	Q13242	Serine/arginine-rich splicing factor 9 OS=Homo sapiens GN=SRSF9 PE=1 SV=1	0	67.573	44	12	63	11	221	25.5	8.65	1.14522	3.09997
FALSE	High	Master Protein	P46781	40S ribosomal protein S9 OS=Homo sapiens GN=RPS9 PE=1 SV=3	0	98.694	51	16	123	15	194	22.6	10.65	1.14474	1.67754
FALSE	High	Master Protein	P14649	Myosin light chain 6B OS=Homo sapiens GN=MYL6B PE=1 SV=1	0	178.028	79	19	169	15	208	22.8	5.73	1.14466	2.08051
FALSE	High	Master Protein	P00492	Hypoxanthine-guanine phosphoribosyltransferase OS=Homo sapiens GN=HPRT1 PE=1 SV=2	0	6.076	5	1	3	1	218	24.6	6.68	1.14078	1.24354
FALSE	High	Master Protein	P26583	High mobility group protein B2 OS=Homo sapiens GN=HMGB2 PE=1 SV=2	0	10.371	14	3	9	2	209	24	7.81	1.14045	1.22398
FALSE	High	Master Protein	P62273	40S ribosomal protein S29 OS=Homo sapiens GN=RPS29 PE=1 SV=2	0	25.286	48	4	38	4	56	6.7	10.13	1.13898	2.19439
FALSE	High	Master Protein	Q96CM3	RNA pseudouridylate synthase domain-containing protein 4 OS=Homo sapiens GN=RPUSD4 PE=1 SV=1	0	21.101	23	6	14	6	377	42.2	9.88	1.13631	1.45332
FALSE	Medium	Master Protein	Q96IZ7	Serine/Arginine-related protein 53 OS=Homo sapiens GN=RSRC1 PE=1 SV=1	0.013	1.886	3	1	3	1	334	38.7	11.08	1.13331	0.876645
FALSE	High	Master Protein	Q71RC2	La-related protein 4 OS=Homo sapiens GN=LARP4 PE=1 SV=3	0	30.131	16	8	19	7	724	80.5	6.61	1.13249	2.07241
FALSE	High	Master Protein	P52298	Nuclear cap-binding protein subunit 2 OS=Homo sapiens GN=NCBP2 PE=1 SV=1	0	35.628	40	7	36	7	156	18	8.21	1.13182	1.61011
FALSE	High	Master Protein	O14979	Heterogeneous nuclear ribonucleoprotein D-like OS=Homo sapiens GN=HNRNPDL PE=1 SV=3	0	95.278	27	18	71	15	420	46.4	9.57	1.12665	2.33456
FALSE	High	Master Protein	Q9P0K7	Ankycorbin OS=Homo sapiens GN=RAI14 PE=1 SV=2	0	288.436	53	43	162	43	980	110	6.21	1.12489	1.70533
FALSE	High	Master Protein	O00622	Protein CYR61 OS=Homo sapiens GN=CYR61 PE=1 SV=1	0	31.032	26	8	22	8	381	42	8.21	1.11178	1.91462
FALSE	Medium	Master Protein	Q8IWZ8	SURP and G-patch domain-containing protein 1 OS=Homo sapiens GN=SUGP1 PE=1 SV=2	0.038	1.284	3	1	1	1	645	72.4	7.61	1.11032	0.390174
FALSE	High	Master Protein	P47755	F-actin-capping protein subunit alpha-2 OS=Homo sapiens GN=CAPZA2 PE=1 SV=3	0	79.594	49	10	40	5	286	32.9	5.85	1.11006	1.72886
FALSE	Medium	Master Protein	Q9P1Y5	Calmodulin-regulated spectrin-associated protein 3 OS=Homo sapiens GN=CAMSAP3 PE=1 SV=2	0.013	1.927	1	1	2	1	1249	134.7	8.35	1.1086	0.903935
FALSE	High	Master Protein	P49406	39S ribosomal protein L19, mitochondrial OS=Homo sapiens GN=MRPL19 PE=1 SV=2	0	37.752	30	6	27	6	292	33.5	9.5	1.1084	1.76408
FALSE	High	Master Protein	Q9BYJ9	YTH domain-containing family protein 1 OS=Homo sapiens GN=YTHDF1 PE=1 SV=1	0	28.842	9	5	18	1	559	60.8	8.79	1.10721	1.05478
FALSE	High	Master Protein	Q5BKZ1	DBIRD complex subunit ZNF326 OS=Homo sapiens GN=ZNF326 PE=1 SV=2	0	13.826	5	2	2	2	582	65.6	5.15	1.10549	1.49203
FALSE	High	Master Protein	P28799	Granulins OS=Homo sapiens GN=GRN PE=1 SV=2	0	220.97	40	38	205	38	593	63.5	6.83	1.10466	2.50235
FALSE	High	Master Protein	Q9Y3I0	tRNA-splicing ligase RtcB homolog OS=Homo sapiens GN=RTCB PE=1 SV=1	0	94.534	40	17	60	17	505	55.2	7.23	1.09999	3.47116
FALSE	High	Master Protein	P56270	Myc-associated zinc finger protein OS=Homo sapiens GN=MAZ PE=1 SV=1	0	34.864	16	5	24	5	477	48.6	8.95	1.0991	1.79213
FALSE	Medium	Master Protein	Q96FZ2	Embryonic stem cell-specific 5-hydroxymethylcytosine-binding protein OS=Homo sapiens GN=HMCES PE=1 SV=1	0.015	1.797	3	1	3	1	354	40.5	8.15	1.09905	2.39086
FALSE	Medium	Master Protein	O15164	Transcription intermediary factor 1-alpha OS=Homo sapiens GN=TRIM24 PE=1 SV=3	0.016	1.764	1	1	3	1	1050	116.8	7.11	1.09839	3.43981
FALSE	High	Master Protein	Q9NY12	H/ACA ribonucleoprotein complex subunit 1 OS=Homo sapiens GN=GAR1 PE=1 SV=1	0	61.755	35	9	40	9	217	22.3	10.92	1.09772	1.59783
FALSE	High	Master Protein	P55795	Heterogeneous nuclear ribonucleoprotein H2 OS=Homo sapiens GN=HNRNPH2 PE=1 SV=1	0	101.37	42	17	74	7	449	49.2	6.3	1.08832	3.96781
FALSE	High	Master Protein	P62841	40S ribosomal protein S15 OS=Homo sapiens GN=RPS15 PE=1 SV=2	0	92.094	37	10	101	10	145	17	10.39	1.08756	1.01527
FALSE	High	Master Protein	Q9NPE2	Neugrin OS=Homo sapiens GN=NGRN PE=1 SV=2	0	46.597	47	12	34	12	291	32.4	9.1	1.08521	1.94927
FALSE	High	Master Protein	Q86TS9	39S ribosomal protein L52, mitochondrial OS=Homo sapiens GN=MRPL52 PE=1 SV=2	0	26.565	41	3	14	3	123	13.7	10.26	1.08487	0.901521
FALSE	Low	Master Protein	Q9UHR6	Zinc finger HIT domain-containing protein 2 OS=Homo sapiens OX=9606 GN=ZNHIT2 PE=1 SV=1	0.05	1.1	2	1	3	1	403	42.9	5.99	1.0848	1.78763
FALSE	High	Master Protein	Q05682	Caldesmon OS=Homo sapiens GN=CALD1 PE=1 SV=3	0	134.012	30	23	80	23	793	93.2	5.66	1.08075	2.39201
FALSE	High	Master Protein	Q12802	A-kinase anchor protein 13 OS=Homo sapiens GN=AKAP13 PE=1 SV=2	0	5.714	0	1	29	1	2813	307.4	5.24	1.08065	3.21773
FALSE	High	Master Protein	Q9NZR1	Tropomodulin-2 OS=Homo sapiens GN=TMOD2 PE=1 SV=1	0	70.154	30	11	51	10	351	39.6	5.27	1.07938	2.54113
FALSE	High	Master Protein	O43670	BUB3-interacting and GLEBS motif-containing protein ZNF207 OS=Homo sapiens GN=ZNF207 PE=1 SV=1	0	41.581	14	5	20	5	478	50.7	9.1	1.07408	1.41424
FALSE	High	Master Protein	O43795	Unconventional myosin-Ib OS=Homo sapiens GN=MYO1B PE=1 SV=3	0	266.412	38	46	161	44	1136	131.9	9.38	1.0723	1.70717
FALSE	High	Master Protein	Q9H6F5	Coiled-coil domain-containing protein 86 OS=Homo sapiens GN=CCDC86 PE=1 SV=1	0	100.981	39	12	65	12	360	40.2	10.33	1.07178	3.05049
FALSE	High	Master Protein	P60660	Myosin light polypeptide 6 OS=Homo sapiens GN=MYL6 PE=1 SV=2	0	175.082	81	15	243	10	151	16.9	4.65	1.06694	2.07904
FALSE	High	Master Protein	Q96EY1	DnaJ homolog subfamily A member 3, mitochondrial OS=Homo sapiens GN=DNAJA3 PE=1 SV=2	0	65.35	19	8	26	8	480	52.5	9.26	1.06316	1.14251
FALSE	High	Master Protein	O60506	Heterogeneous nuclear ribonucleoprotein Q OS=Homo sapiens GN=SYNCRIP PE=1 SV=2	0	129.978	38	20	72	15	623	69.6	8.59	1.05775	3.47886
FALSE	High	Master Protein	Q9GZR2	RNA exonuclease 4 OS=Homo sapiens GN=REXO4 PE=1 SV=2	0	11.439	9	4	5	4	422	46.6	9.77	1.0537	1.46081
FALSE	High	Master Protein	O14980	Exportin-1 OS=Homo sapiens GN=XPO1 PE=1 SV=1	0	5.88	3	3	6	2	1071	123.3	6.06	1.05354	2.11549
FALSE	High	Master Protein	P53814	Smoothelin OS=Homo sapiens GN=SMTN PE=1 SV=7	0	11.416	4	4	9	4	917	99	9.07	1.05068	1.6703
FALSE	High	Master Protein	Q9H2U2	Inorganic pyrophosphatase 2, mitochondrial OS=Homo sapiens GN=PPA2 PE=1 SV=2	0.001	3.271	4	1	2	1	334	37.9	7.39	1.0454	2.63825
FALSE	High	Master Protein	P16403	Histone H1.2 OS=Homo sapiens GN=HIST1H1C PE=1 SV=2	0	119.739	31	19	116	1	213	21.4	10.93	1.04407	2.31533
FALSE	High	Master Protein	Q96NH3	Protein broad-minded OS=Homo sapiens GN=TBC1D32 PE=2 SV=4	0.001	3.359	1	1	13	1	1257	144.7	6.74	1.04331	1.34688
FALSE	High	Master Protein	Q53GS7	Nucleoporin GLE1 OS=Homo sapiens GN=GLE1 PE=1 SV=2	0	4.348	1	1	1	1	698	79.8	7.43	1.04322	1.60565
FALSE	High	Master Protein	Q92665	28S ribosomal protein S31, mitochondrial OS=Homo sapiens GN=MRPS31 PE=1 SV=3	0	72.416	33	14	48	14	395	45.3	9.29	1.04056	2.16886
FALSE	High	Master Protein	P68371	Tubulin beta-4B chain OS=Homo sapiens GN=TUBB4B PE=1 SV=1	0	90.593	47	14	59	1	445	49.8	4.89	1.0405	1.45461
FALSE	High	Master Protein	Q00325	Phosphate carrier protein, mitochondrial OS=Homo sapiens GN=SLC25A3 PE=1 SV=2	0	5.738	4	2	6	2	362	40.1	9.38	1.03922	1.9215
FALSE	High	Master Protein	Q13151	Heterogeneous nuclear ribonucleoprotein A0 OS=Homo sapiens GN=HNRNPA0 PE=1 SV=1	0	76.661	43	9	49	9	305	30.8	9.29	1.03729	2.44815
FALSE	High	Master Protein	O00442	RNA 3'-terminal phosphate cyclase OS=Homo sapiens GN=RTCA PE=1 SV=1	0.005	2.323	3	1	1	1	366	39.3	7.85	1.03632	1.49081
FALSE	Medium	Master Protein	P26358	DNA (cytosine-5)-methyltransferase 1 OS=Homo sapiens GN=DNMT1 PE=1 SV=2	0.04	1.268	1	1	1	1	1616	183.1	7.75	1.03449	1.85614
FALSE	High	Master Protein	Q01085	Nucleolysin TIAR OS=Homo sapiens GN=TIAL1 PE=1 SV=1	0	87.413	38	11	45	7	375	41.6	7.74	1.02967	3.29696
FALSE	High	Master Protein	O43148	mRNA cap guanine-N7 methyltransferase OS=Homo sapiens GN=RNMT PE=1 SV=1	0	74.03	32	13	43	13	476	54.8	6.61	1.02323	2.18391
FALSE	High	Master Protein	Q7Z7K6	Centromere protein V OS=Homo sapiens GN=CENPV PE=1 SV=1	0	18.852	12	3	8	3	275	29.9	9.73	1.02317	1.15566
FALSE	High	Master Protein	O75569	Interferon-inducible double-stranded RNA-dependent protein kinase activator A OS=Homo sapiens GN=PRKRA PE=1 SV=1	0	94.779	54	14	66	14	313	34.4	8.41	1.02307	1.5104
FALSE	High	Master Protein	Q9Y2Q9	28S ribosomal protein S28, mitochondrial OS=Homo sapiens GN=MRPS28 PE=1 SV=1	0	34.728	30	5	52	5	187	20.8	9.1	1.02165	1.45613
FALSE	High	Master Protein	P62701	40S ribosomal protein S4, X isoform OS=Homo sapiens GN=RPS4X PE=1 SV=2	0	216.573	70	30	264	12	263	29.6	10.15	1.02037	2.47065
FALSE	High	Master Protein	Q71U36	Tubulin alpha-1A chain OS=Homo sapiens GN=TUBA1A PE=1 SV=1	0	94.714	38	15	53	8	451	50.1	5.06	1.01503	2.07312
FALSE	High	Master Protein	P09486	SPARC OS=Homo sapiens GN=SPARC PE=1 SV=1	0	5.7	8	2	4	2	303	34.6	4.84	1.01169	1.59845
FALSE	High	Master Protein	Q8N5L8	Ribonuclease P protein subunit p25-like protein OS=Homo sapiens GN=RPP25L PE=1 SV=1	0	8.014	20	2	8	2	163	17.6	10.3	1.01134	0.939948
FALSE	High	Master Protein	P07477	Trypsin-1 OS=Homo sapiens GN=PRSS1 PE=1 SV=1	0	27.042	12	4	14	2	247	26.5	6.51	1.00852	2.46232
FALSE	High	Master Protein	Q9ULW0	Targeting protein for Xklp2 OS=Homo sapiens GN=TPX2 PE=1 SV=2	0	25.433	9	6	13	6	747	85.6	9.23	1.00653	2.52592
FALSE	High	Master Protein	P60842	Eukaryotic initiation factor 4A-I OS=Homo sapiens GN=EIF4A1 PE=1 SV=1	0	25.477	13	4	16	3	406	46.1	5.48	1.00507	1.14493
FALSE	High	Master Protein	Q13601	KRR1 small subunit processome component homolog OS=Homo sapiens GN=KRR1 PE=1 SV=4	0	62.759	29	12	47	12	381	43.6	9.77	1.00483	4.36131
FALSE	High	Master Protein	P67809	Nuclease-sensitive element-binding protein 1 OS=Homo sapiens GN=YBX1 PE=1 SV=3	0	353.639	67	31	353	21	324	35.9	9.88	1.00369	1.64055
FALSE	High	Master Protein	Q9H7E9	UPF0488 protein C8orf33 OS=Homo sapiens GN=C8orf33 PE=1 SV=1	0	15.404	14	3	10	3	229	25	9.95	1.00018	1.83014
FALSE	High	Master Protein	Q5QNW6	Histone H2B type 2-F OS=Homo sapiens GN=HIST2H2BF PE=1 SV=3	0	141.236	48	18	186	4	126	13.9	10.32	0.999628	3.27856
FALSE	Medium	Master Protein	Q9C037	E3 ubiquitin-protein ligase TRIM4 OS=Homo sapiens GN=TRIM4 PE=1 SV=2	0.045	1.188	2	1	1	1	500	57.4	8.1	0.995084	1.21983
FALSE	High	Master Protein	Q15287	RNA-binding protein with serine-rich domain 1 OS=Homo sapiens GN=RNPS1 PE=1 SV=1	0	50.795	23	6	26	6	305	34.2	11.84	0.994463	1.43682
FALSE	Medium	Master Protein	Q96M86	Dynein heavy chain domain-containing protein 1 OS=Homo sapiens GN=DNHD1 PE=2 SV=2	0.031	1.394	0	1	3	1	4753	533.3	6.71	0.989775	2.33925
FALSE	High	Master Protein	P39019	40S ribosomal protein S19 OS=Homo sapiens GN=RPS19 PE=1 SV=2	0	124.439	57	15	145	15	145	16.1	10.32	0.981366	3.82546
FALSE	High	Master Protein	Q6WCQ1	Myosin phosphatase Rho-interacting protein OS=Homo sapiens GN=MPRIP PE=1 SV=3	0	240.785	40	35	134	35	1025	116.5	6.21	0.981006	1.44245
FALSE	High	Master Protein	Q9NWT1	p21-activated protein kinase-interacting protein 1 OS=Homo sapiens GN=PAK1IP1 PE=1 SV=2	0	6.347	5	2	4	2	392	43.9	8.91	0.980453	2.06048
FALSE	High	Master Protein	Q9UGU0	Transcription factor 20 OS=Homo sapiens GN=TCF20 PE=1 SV=3	0	150.492	26	26	72	26	1960	211.6	9.04	0.979838	1.78002
FALSE	High	Master Protein	P25398	40S ribosomal protein S12 OS=Homo sapiens GN=RPS12 PE=1 SV=3	0	173.177	58	20	157	20	132	14.5	7.21	0.979621	2.83306
FALSE	High	Master Protein	Q6P161	39S ribosomal protein L54, mitochondrial OS=Homo sapiens GN=MRPL54 PE=1 SV=1	0	27.08	53	5	19	5	138	15.8	9.6	0.978693	2.15597
FALSE	High	Master Protein	Q04637	Eukaryotic translation initiation factor 4 gamma 1 OS=Homo sapiens GN=EIF4G1 PE=1 SV=4	0	23.769	4	6	16	6	1599	175.4	5.33	0.978363	3.16945
FALSE	High	Master Protein	Q9UMS6	Synaptopodin-2 OS=Homo sapiens GN=SYNPO2 PE=1 SV=2	0	195.219	37	35	121	35	1093	117.4	8.57	0.978181	2.03939
FALSE	High	Master Protein	Q14197	Peptidyl-tRNA hydrolase ICT1, mitochondrial OS=Homo sapiens GN=ICT1 PE=1 SV=1	0	41.514	41	8	33	8	206	23.6	10.07	0.976578	4.16553
FALSE	High	Master Protein	P35580	Myosin-10 OS=Homo sapiens GN=MYH10 PE=1 SV=3	0	1222.4	57	151	1043	96	1976	228.9	5.54	0.975539	1.09887
FALSE	High	Master Protein	O95425	Supervillin OS=Homo sapiens GN=SVIL PE=1 SV=2	0	445.488	37	69	231	69	2214	247.6	6.98	0.975027	1.47751
FALSE	High	Master Protein	P62987	Ubiquitin-60S ribosomal protein L40 OS=Homo sapiens GN=UBA52 PE=1 SV=2	0	25.54	32	5	26	2	128	14.7	9.83	0.973853	4.33316
FALSE	High	Master Protein	O43684	Mitotic checkpoint protein BUB3 OS=Homo sapiens GN=BUB3 PE=1 SV=1	0	3.799	2	1	1	1	328	37.1	6.84	0.964105	1.20668
FALSE	High	Master Protein	Q9Y3B4	Splicing factor 3B subunit 6 OS=Homo sapiens GN=SF3B6 PE=1 SV=1	0	36.281	45	6	37	6	125	14.6	9.38	0.962422	1.36646
FALSE	High	Master Protein	Q96EL2	28S ribosomal protein S24, mitochondrial OS=Homo sapiens GN=MRPS24 PE=1 SV=1	0	8.666	23	2	4	2	167	19	9.38	0.959913	0.770507
FALSE	High	Master Protein	P02545	Prelamin-A/C OS=Homo sapiens GN=LMNA PE=1 SV=1	0	144.819	41	27	83	27	664	74.1	7.02	0.95874	2.73513
FALSE	High	Master Protein	O15144	Actin-related protein 2/3 complex subunit 2 OS=Homo sapiens GN=ARPC2 PE=1 SV=1	0	126.049	65	17	73	17	300	34.3	7.36	0.957727	1.24857
FALSE	High	Master Protein	P33316	Deoxyuridine 5'-triphosphate nucleotidohydrolase, mitochondrial OS=Homo sapiens GN=DUT PE=1 SV=4	0	12.485	10	2	3	2	252	26.5	9.36	0.955747	0.803262
FALSE	High	Master Protein	P11940	Polyadenylate-binding protein 1 OS=Homo sapiens GN=PABPC1 PE=1 SV=2	0	390.766	61	51	387	34	636	70.6	9.5	0.954404	1.43738	Acetyl [N-Term]
FALSE	High	Master Protein	P11387	DNA topoisomerase 1 OS=Homo sapiens GN=TOP1 PE=1 SV=2	0	72.744	19	16	46	16	765	90.7	9.31	0.953636	1.21762
FALSE	High	Master Protein	O14497	AT-rich interactive domain-containing protein 1A OS=Homo sapiens GN=ARID1A PE=1 SV=3	0	50.899	9	13	23	13	2285	241.9	6.7	0.952072	4.75243
FALSE	Medium	Master Protein	P07942	Laminin subunit beta-1 OS=Homo sapiens GN=LAMB1 PE=1 SV=2	0.043	1.206	0	1	2	1	1786	197.9	4.94	0.950654	1.69974
FALSE	High	Master Protein	P08708	40S ribosomal protein S17 OS=Homo sapiens GN=RPS17 PE=1 SV=2	0	143.158	58	15	117	15	135	15.5	9.85	0.94994	1.20601
FALSE	High	Master Protein	Q92945	Far upstream element-binding protein 2 OS=Homo sapiens GN=KHSRP PE=1 SV=4	0	110.355	31	17	56	15	711	73.1	7.3	0.949359	3.44084
FALSE	High	Master Protein	P28289	Tropomodulin-1 OS=Homo sapiens GN=TMOD1 PE=1 SV=1	0	103.752	47	16	61	15	359	40.5	5.1	0.949306	2.95917
FALSE	High	Master Protein	Q9NX47	E3 ubiquitin-protein ligase MARCH5 OS=Homo sapiens GN=MARCH5 PE=1 SV=1	0.004	2.485	3	1	3	1	278	31.2	8.7	0.949119	3.4296
FALSE	High	Master Protein	Q92896	Golgi apparatus protein 1 OS=Homo sapiens GN=GLG1 PE=1 SV=2	0	18.461	5	4	8	4	1179	134.5	6.9	0.944879	1.17876
FALSE	High	Master Protein	Q9BVJ6	U3 small nucleolar RNA-associated protein 14 homolog A OS=Homo sapiens GN=UTP14A PE=1 SV=1	0	78.029	21	13	34	13	771	87.9	7.87	0.937906	1.38279
FALSE	High	Master Protein	Q9GZT3	SRA stem-loop-interacting RNA-binding protein, mitochondrial OS=Homo sapiens GN=SLIRP PE=1 SV=1	0	76.156	78	10	43	10	109	12.3	10.24	0.935983	1.91174
FALSE	High	Master Protein	P62879	Guanine nucleotide-binding protein G(I)/G(S)/G(T) subunit beta-2 OS=Homo sapiens GN=GNB2 PE=1 SV=3	0	50.994	32	10	39	3	340	37.3	6	0.932655	1.70232
FALSE	High	Master Protein	Q96IZ0	PRKC apoptosis WT1 regulator protein OS=Homo sapiens GN=PAWR PE=1 SV=1	0	89.965	44	12	45	12	340	36.5	5.41	0.931633	2.32845
FALSE	High	Master Protein	P31942	Heterogeneous nuclear ribonucleoprotein H3 OS=Homo sapiens GN=HNRNPH3 PE=1 SV=2	0	94.532	56	13	56	12	346	36.9	6.87	0.929773	3.25632
FALSE	Medium	Master Protein	Q99832	T-complex protein 1 subunit eta OS=Homo sapiens GN=CCT7 PE=1 SV=2	0.025	1.511	1	1	3	1	543	59.3	7.65	0.929058	2.98549
FALSE	High	Master Protein	P62318	Small nuclear ribonucleoprotein Sm D3 OS=Homo sapiens GN=SNRPD3 PE=1 SV=1	0	103.911	49	7	302	7	126	13.9	10.32	0.926925	1.72129
FALSE	Medium	Master Protein	Q8IYJ2	Uncharacterized protein C10orf67, mitochondrial OS=Homo sapiens OX=9606 GN=C10orf67 PE=2 SV=3	0.035	1.31	2	1	1	1	551	63.6	8.84	0.919479	1.38754
FALSE	High	Master Protein	P04114	Apolipoprotein B-100 OS=Homo sapiens GN=APOB PE=1 SV=2	0	4.33	0	2	2	2	4563	515.3	7.05	0.91251	1.40413
FALSE	High	Master Protein	P62081	40S ribosomal protein S7 OS=Homo sapiens GN=RPS7 PE=1 SV=1	0	164.496	59	16	137	16	194	22.1	10.1	0.911981	1.30028
FALSE	High	Master Protein	Q96AE4	Far upstream element-binding protein 1 OS=Homo sapiens GN=FUBP1 PE=1 SV=3	0	70.092	17	13	45	9	644	67.5	7.61	0.911567	1.25503
FALSE	High	Master Protein	Q69YQ0	Cytospin-A OS=Homo sapiens GN=SPECC1L PE=1 SV=2	0	141.313	27	25	87	25	1117	124.5	5.72	0.910225	2.13783
FALSE	High	Master Protein	P35030	Trypsin-3 OS=Homo sapiens GN=PRSS3 PE=1 SV=2	0	17.354	8	4	10	2	304	32.5	7.49	0.908442	2.25414
FALSE	High	Master Protein	P47813	Eukaryotic translation initiation factor 1A, X-chromosomal OS=Homo sapiens GN=EIF1AX PE=1 SV=2	0	7.454	15	2	3	2	144	16.5	5.24	0.906898	2.97992
FALSE	High	Master Protein	P30153	Serine/threonine-protein phosphatase 2A 65 kDa regulatory subunit A alpha isoform OS=Homo sapiens GN=PPP2R1A PE=1 SV=4	0.004	2.779	2	1	1	1	589	65.3	5.11	0.90528	0.992135
FALSE	Low	Master Protein	P30040	Endoplasmic reticulum resident protein 29 OS=Homo sapiens GN=ERP29 PE=1 SV=4	0.051	1.086	4	1	1	1	261	29	7.31	0.903837	0.569702
FALSE	High	Master Protein	P09012	U1 small nuclear ribonucleoprotein A OS=Homo sapiens GN=SNRPA PE=1 SV=3	0	162.096	52	20	299	15	282	31.3	9.83	0.900348	4.64567
FALSE	High	Master Protein	Q15459	Splicing factor 3A subunit 1 OS=Homo sapiens GN=SF3A1 PE=1 SV=1	0	36.762	11	7	22	7	793	88.8	5.22	0.899099	1.7368
FALSE	High	Master Protein	Q8WUZ0	B-cell CLL/lymphoma 7 protein family member C OS=Homo sapiens GN=BCL7C PE=1 SV=3	0	40.874	55	7	31	6	217	23.5	5.2	0.898373	1.49257
FALSE	Medium	Master Protein	Q9Y2B0	Protein canopy homolog 2 OS=Homo sapiens GN=CNPY2 PE=1 SV=1	0.046	1.173	9	1	1	1	182	20.6	4.92	0.896793	0.860149
FALSE	High	Master Protein	Q14444	Caprin-1 OS=Homo sapiens GN=CAPRIN1 PE=1 SV=2	0	108.069	30	17	53	17	709	78.3	5.25	0.894899	3.15684
FALSE	High	Master Protein	P46087	Probable 28S rRNA (cytosine(4447)-C(5))-methyltransferase OS=Homo sapiens GN=NOP2 PE=1 SV=2	0	5.858	2	2	5	2	812	89.2	9.23	0.89442	3.94256
FALSE	Low	Master Protein	Q8NA75	DDB1- and CUL4-associated factor 4-like protein 2 OS=Homo sapiens GN=DCAF4L2 PE=1 SV=1	0.05	1.094	2	1	2	1	395	43.7	8.51	0.892745	1.35574
FALSE	High	Master Protein	Q16718	NADH dehydrogenase [ubiquinone] 1 alpha subcomplex subunit 5 OS=Homo sapiens GN=NDUFA5 PE=1 SV=3	0	6.306	9	1	3	1	116	13.5	5.99	0.892473	2.21966
FALSE	High	Master Protein	P09234	U1 small nuclear ribonucleoprotein C OS=Homo sapiens GN=SNRPC PE=1 SV=1	0	74.363	30	10	80	10	159	17.4	9.67	0.890764	3.18208
FALSE	High	Master Protein	Q14151	Scaffold attachment factor B2 OS=Homo sapiens GN=SAFB2 PE=1 SV=1	0	64.763	14	10	28	2	953	107.4	6.16	0.890431	1.11098
FALSE	High	Master Protein	Q8N9Q2	Protein SREK1IP1 OS=Homo sapiens GN=SREK1IP1 PE=1 SV=1	0	6.362	15	2	7	2	155	18.2	9.85	0.886598	1.053
FALSE	High	Master Protein	Q9BPX5	Actin-related protein 2/3 complex subunit 5-like protein OS=Homo sapiens GN=ARPC5L PE=1 SV=1	0	67.609	67	10	40	8	153	16.9	6.6	0.880039	1.24898
FALSE	High	Master Protein	Q96N67	Dedicator of cytokinesis protein 7 OS=Homo sapiens GN=DOCK7 PE=1 SV=4	0	66.209	8	15	32	15	2140	242.4	6.8	0.878246	1.5646
FALSE	High	Master Protein	Q9BYD3	39S ribosomal protein L4, mitochondrial OS=Homo sapiens GN=MRPL4 PE=1 SV=1	0	11.151	13	3	6	3	311	34.9	9.72	0.874415	1.73966
FALSE	High	Master Protein	Q14978	Nucleolar and coiled-body phosphoprotein 1 OS=Homo sapiens GN=NOLC1 PE=1 SV=2	0	24.321	7	5	12	5	699	73.6	9.47	0.873867	4.89198
FALSE	High	Master Protein	Q99459	Cell division cycle 5-like protein OS=Homo sapiens GN=CDC5L PE=1 SV=2	0	151.827	39	22	84	22	802	92.2	8.18	0.870732	1.43619
FALSE	High	Master Protein	P63010	AP-2 complex subunit beta OS=Homo sapiens GN=AP2B1 PE=1 SV=1	0	10.215	3	2	4	2	937	104.5	5.38	0.869408	0.886096
FALSE	High	Master Protein	Q1KMD3	Heterogeneous nuclear ribonucleoprotein U-like protein 2 OS=Homo sapiens GN=HNRNPUL2 PE=1 SV=1	0	15.786	6	4	8	4	747	85.1	4.91	0.868707	3.88307
FALSE	Low	Master Protein	P09622	Dihydrolipoyl dehydrogenase, mitochondrial OS=Homo sapiens GN=DLD PE=1 SV=2	0.053	1.069	1	1	3	1	509	54.1	7.85	0.86814	1.0108
FALSE	Medium	Master Protein	Q8N8S7	Protein enabled homolog OS=Homo sapiens GN=ENAH PE=1 SV=2	0.013	1.857	1	1	3	1	591	66.5	6.93	0.86719	1.38574
FALSE	High	Master Protein	Q7Z2W4	Zinc finger CCCH-type antiviral protein 1 OS=Homo sapiens GN=ZC3HAV1 PE=1 SV=3	0	63.031	12	11	28	11	902	101.4	8.4	0.8653	1.18636
FALSE	High	Master Protein	Q7L5Y1	Mitochondrial enolase superfamily member 1 OS=Homo sapiens GN=ENOSF1 PE=1 SV=1	0.004	2.435	2	1	7	1	443	49.8	6.48	0.864014	0.870748
FALSE	High	Master Protein	O95926	Pre-mRNA-splicing factor SYF2 OS=Homo sapiens GN=SYF2 PE=1 SV=1	0	77.242	49	10	43	10	243	28.7	8.4	0.863388	1.22028
FALSE	Low	Master Protein	Q9P2W7	Galactosylgalactosylxylosylprotein 3-beta-glucuronosyltransferase 1 OS=Homo sapiens GN=B3GAT1 PE=1 SV=2	0.054	1.058	4	1	2	1	334	38.2	9.61	0.861193	1.09983
FALSE	High	Master Protein	Q9Y3A2	Probable U3 small nucleolar RNA-associated protein 11 OS=Homo sapiens GN=UTP11L PE=1 SV=2	0	10.39	11	2	7	2	253	30.4	10.15	0.857434	1.05243
FALSE	Low	Master Protein	Q5T5S1	Coiled-coil domain-containing protein 183 OS=Homo sapiens OX=9606 GN=CCDC183 PE=2 SV=3	0.051	1.075	1	1	1	1	534	62.6	8.79	0.857157	0.65895
FALSE	High	Master Protein	Q96PK6	RNA-binding protein 14 OS=Homo sapiens GN=RBM14 PE=1 SV=2	0	162.587	34	30	108	30	669	69.4	9.67	0.848608	2.02924
FALSE	High	Master Protein	P19022	Cadherin-2 OS=Homo sapiens GN=CDH2 PE=1 SV=4	0	4.201	2	1	3	1	906	99.7	4.81	0.845239	0.946233
FALSE	High	Master Protein	P39060	Collagen alpha-1(XVIII) chain OS=Homo sapiens GN=COL18A1 PE=1 SV=5	0	3.795	1	1	3	1	1754	178.1	6.01	0.844814	0.732135
FALSE	High	Master Protein	Q14192	Four and a half LIM domains protein 2 OS=Homo sapiens GN=FHL2 PE=1 SV=3	0	12.57	12	3	9	3	279	32.2	7.55	0.83698	1.40028
FALSE	Medium	Master Protein	Q9NS61	Kv channel-interacting protein 2 OS=Homo sapiens GN=KCNIP2 PE=1 SV=3	0.035	1.32	3	1	1	1	270	30.9	5.11	0.836312	1.07388
FALSE	High	Master Protein	Q9UL40	Zinc finger protein 346 OS=Homo sapiens GN=ZNF346 PE=1 SV=1	0	31.993	32	6	18	6	294	32.9	9.09	0.835344	1.28158
FALSE	High	Master Protein	Q8N1N4	Keratin, type II cytoskeletal 78 OS=Homo sapiens GN=KRT78 PE=2 SV=2	0	15.976	7	4	12	2	520	56.8	6.02	0.835013	1.45219
FALSE	High	Master Protein	Q8WVK2	U4/U6.U5 small nuclear ribonucleoprotein 27 kDa protein OS=Homo sapiens GN=SNRNP27 PE=1 SV=1	0	9.7	13	2	4	2	155	18.8	11.62	0.831472	0.944412
FALSE	Low	Master Protein	Q9H000	Probable E3 ubiquitin-protein ligase makorin-2 OS=Homo sapiens GN=MKRN2 PE=1 SV=2	0.05	1.094	2	1	3	1	416	46.9	7.61	0.829443	1.10798
FALSE	High	Master Protein	Q7Z6E9	E3 ubiquitin-protein ligase RBBP6 OS=Homo sapiens GN=RBBP6 PE=1 SV=1	0	12.756	2	3	13	3	1792	201.4	9.64	0.829409	2.73927
FALSE	High	Master Protein	P05423	DNA-directed RNA polymerase III subunit RPC4 OS=Homo sapiens GN=POLR3D PE=1 SV=2	0	7.936	8	2	5	2	398	44.4	6.98	0.827001	1.2037
FALSE	High	Master Protein	Q00577	Transcriptional activator protein Pur-alpha OS=Homo sapiens GN=PURA PE=1 SV=2	0	21.058	12	5	13	4	322	34.9	6.44	0.825647	2.27627
FALSE	High	Master Protein	Q96DI7	U5 small nuclear ribonucleoprotein 40 kDa protein OS=Homo sapiens GN=SNRNP40 PE=1 SV=1	0	7.013	6	2	4	2	357	39.3	8.1	0.820086	2.071
FALSE	High	Master Protein	P47914	60S ribosomal protein L29 OS=Homo sapiens GN=RPL29 PE=1 SV=2	0	6.818	4	2	9	2	159	17.7	11.66	0.817932	0.968185
FALSE	High	Master Protein	O43852	Calumenin OS=Homo sapiens GN=CALU PE=1 SV=2	0	12.898	12	3	11	3	315	37.1	4.64	0.815835	1.51234
FALSE	High	Master Protein	O15143	Actin-related protein 2/3 complex subunit 1B OS=Homo sapiens GN=ARPC1B PE=1 SV=3	0	54.376	36	11	30	11	372	40.9	8.35	0.811126	0.919537
FALSE	High	Master Protein	P08754	Guanine nucleotide-binding protein G(k) subunit alpha OS=Homo sapiens GN=GNAI3 PE=1 SV=3	0	35.246	18	6	20	2	354	40.5	5.69	0.810785	2.03015
FALSE	High	Master Protein	Q9Y468	Lethal(3)malignant brain tumor-like protein 1 OS=Homo sapiens GN=L3MBTL1 PE=1 SV=3	0	5.019	2	2	3	1	752	83.8	5.95	0.804022	2.11823
FALSE	High	Master Protein	Q9NRC6	Spectrin beta chain, non-erythrocytic 5 OS=Homo sapiens GN=SPTBN5 PE=1 SV=2	0	7.585	0	2	10	1	3674	416.5	6.65	0.802644	2.10906
FALSE	High	Master Protein	Q9UMY1	Nucleolar protein 7 OS=Homo sapiens GN=NOL7 PE=1 SV=2	0	19.198	18	4	14	4	257	29.4	9.67	0.798796	2.40334
FALSE	High	Master Protein	P31946	14-3-3 protein beta/alpha OS=Homo sapiens GN=YWHAB PE=1 SV=3	0	28.592	24	6	23	1	246	28.1	4.83	0.790143	0.976397
FALSE	High	Master Protein	O43660	Pleiotropic regulator 1 OS=Homo sapiens GN=PLRG1 PE=1 SV=1	0	9.969	5	2	5	2	514	57.2	9.17	0.786996	2.44712
FALSE	High	Master Protein	P10155	60 kDa SS-A/Ro ribonucleoprotein OS=Homo sapiens GN=TROVE2 PE=1 SV=2	0	39.607	13	7	20	7	538	60.6	8.03	0.786608	2.70087
FALSE	High	Master Protein	P07437	Tubulin beta chain OS=Homo sapiens GN=TUBB PE=1 SV=2	0	121.924	64	19	76	3	444	49.6	4.89	0.785921	1.58813
FALSE	High	Master Protein	P35659	Protein DEK OS=Homo sapiens GN=DEK PE=1 SV=1	0	79.308	35	13	42	13	375	42.6	8.56	0.782507	1.65796
FALSE	Medium	Master Protein	Q9NWB7	Intraflagellar transport protein 57 homolog OS=Homo sapiens GN=IFT57 PE=1 SV=1	0.035	1.305	2	1	1	1	429	49.1	4.98	0.780572	0.559386
FALSE	High	Master Protein	Q969G3	SWI/SNF-related matrix-associated actin-dependent regulator of chromatin subfamily E member 1 OS=Homo sapiens GN=SMARCE1 PE=1 SV=2	0	296.394	70	38	204	38	411	46.6	4.88	0.778527	1.93481
FALSE	High	Master Protein	P52907	F-actin-capping protein subunit alpha-1 OS=Homo sapiens GN=CAPZA1 PE=1 SV=3	0	87.357	50	11	51	6	286	32.9	5.69	0.776799	1.65783
FALSE	High	Master Protein	O00567	Nucleolar protein 56 OS=Homo sapiens GN=NOP56 PE=1 SV=4	0	12.167	4	2	6	2	594	66	9.19	0.775815	2.76946
FALSE	High	Master Protein	Q9P0L2	Serine/threonine-protein kinase MARK1 OS=Homo sapiens GN=MARK1 PE=1 SV=2	0	9.113	3	3	10	1	795	88.9	9.36	0.76517	1.62048
FALSE	High	Master Protein	Q9C075	Keratin, type I cytoskeletal 23 OS=Homo sapiens GN=KRT23 PE=1 SV=2	0	3.762	2	1	5	1	422	48.1	6.54	0.764676	1.13909
FALSE	High	Master Protein	P20674	Cytochrome c oxidase subunit 5A, mitochondrial OS=Homo sapiens GN=COX5A PE=1 SV=2	0	9.031	11	2	7	2	150	16.8	6.79	0.762536	1.23749
FALSE	High	Master Protein	Q96E39	RNA binding motif protein, X-linked-like-1 OS=Homo sapiens GN=RBMXL1 PE=1 SV=1	0	109.119	36	16	111	3	390	42.1	9.89	0.755385	1.06536	Acetyl [N-Term]
FALSE	High	Master Protein	Q9NVM6	DnaJ homolog subfamily C member 17 OS=Homo sapiens GN=DNAJC17 PE=1 SV=1	0	6.202	6	2	4	2	304	34.7	8.53	0.755244	1.28369
FALSE	High	Master Protein	O14639	Actin-binding LIM protein 1 OS=Homo sapiens GN=ABLIM1 PE=1 SV=3	0	131.196	32	21	84	20	778	87.6	8.59	0.754958	1.57858
FALSE	High	Master Protein	Q14683	Structural maintenance of chromosomes protein 1A OS=Homo sapiens GN=SMC1A PE=1 SV=2	0	7.608	1	2	2	2	1233	143.1	7.64	0.753516	1.63869
FALSE	High	Master Protein	Q9BTL3	RNMT-activating mini protein OS=Homo sapiens GN=FAM103A1 PE=1 SV=1	0	37.002	57	6	31	6	118	14.4	8.94	0.753073	2.78409
FALSE	High	Master Protein	P02533	Keratin, type I cytoskeletal 14 OS=Homo sapiens GN=KRT14 PE=1 SV=4	0	131.956	43	22	81	8	472	51.5	5.16	0.752203	0.773383
FALSE	High	Master Protein	Q16666	Gamma-interferon-inducible protein 16 OS=Homo sapiens GN=IFI16 PE=1 SV=3	0	16.135	5	3	6	3	785	88.2	9.28	0.75172	2.7102
FALSE	Medium	Master Protein	Q15024	Exosome complex component RRP42 OS=Homo sapiens GN=EXOSC7 PE=1 SV=3	0.013	1.922	4	1	2	1	291	31.8	5.19	0.74838	0.679789
FALSE	Medium	Master Protein	Q9UBM8	Alpha-1,3-mannosyl-glycoprotein 4-beta-N-acetylglucosaminyltransferase C OS=Homo sapiens GN=MGAT4C PE=2 SV=2	0.048	1.119	3	1	1	1	478	56	8.16	0.748	1.0031
FALSE	High	Master Protein	P05388	60S acidic ribosomal protein P0 OS=Homo sapiens GN=RPLP0 PE=1 SV=1	0	30.835	18	6	22	6	317	34.3	5.97	0.747572	0.962107
FALSE	High	Master Protein	Q9H0D6	5'-3' exoribonuclease 2 OS=Homo sapiens GN=XRN2 PE=1 SV=1	0	15.658	4	4	13	4	950	108.5	7.47	0.745842	1.57243
FALSE	High	Master Protein	P05387	60S acidic ribosomal protein P2 OS=Homo sapiens GN=RPLP2 PE=1 SV=1	0	104.666	79	13	67	13	115	11.7	4.54	0.739459	1.54362
FALSE	High	Master Protein	P11021	78 kDa glucose-regulated protein OS=Homo sapiens GN=HSPA5 PE=1 SV=2	0	385.719	60	47	311	42	654	72.3	5.16	0.738128	1.87265
FALSE	High	Master Protein	P38159	RNA-binding motif protein, X chromosome OS=Homo sapiens GN=RBMX PE=1 SV=3	0	174.533	42	24	170	10	391	42.3	10.05	0.737974	1.53499	Acetyl [N-Term]
FALSE	Medium	Master Protein	O96017	Serine/threonine-protein kinase Chk2 OS=Homo sapiens GN=CHEK2 PE=1 SV=1	0.033	1.353	1	1	3	1	543	60.9	5.91	0.737551	1.25057
FALSE	High	Master Protein	Q8TDD1	ATP-dependent RNA helicase DDX54 OS=Homo sapiens GN=DDX54 PE=1 SV=2	0	12.499	4	3	6	3	881	98.5	10.02	0.735266	3.14115
FALSE	High	Master Protein	Q9P2K2	Thioredoxin domain-containing protein 16 OS=Homo sapiens GN=TXNDC16 PE=2 SV=4	0.007	2.151	1	1	2	1	825	93.5	5.21	0.734389	1.61567
FALSE	High	Master Protein	Q9Y3F4	Serine-threonine kinase receptor-associated protein OS=Homo sapiens GN=STRAP PE=1 SV=1	0	9.54	4	2	4	2	350	38.4	5.12	0.73397	2.03815
FALSE	High	Master Protein	P54652	Heat shock-related 70 kDa protein 2 OS=Homo sapiens GN=HSPA2 PE=1 SV=1	0	117.36	22	19	86	2	639	70	5.74	0.733589	1.14553
FALSE	High	Master Protein	Q9BX46	RNA-binding protein 24 OS=Homo sapiens GN=RBM24 PE=1 SV=1	0	7.947	11	2	4	2	236	24.8	8.51	0.733309	1.23601
FALSE	High	Master Protein	Q13427	Peptidyl-prolyl cis-trans isomerase G OS=Homo sapiens GN=PPIG PE=1 SV=2	0	9.473	6	5	10	5	754	88.6	10.29	0.732382	0.795007
FALSE	High	Master Protein	P23528	Cofilin-1 OS=Homo sapiens GN=CFL1 PE=1 SV=3	0	78.975	58	11	50	8	166	18.5	8.09	0.731637	1.42263
FALSE	High	Master Protein	O75691	Small subunit processome component 20 homolog OS=Homo sapiens GN=UTP20 PE=1 SV=3	0.005	2.382	0	1	4	1	2785	318.2	7.39	0.730927	1.07266
FALSE	High	Master Protein	P63241	Eukaryotic translation initiation factor 5A-1 OS=Homo sapiens GN=EIF5A PE=1 SV=2	0	43.351	50	7	16	7	154	16.8	5.24	0.727944	2.77686
FALSE	High	Master Protein	O60716	Catenin delta-1 OS=Homo sapiens GN=CTNND1 PE=1 SV=1	0	11.161	4	3	5	3	968	108.1	6.23	0.725432	1.01344
FALSE	High	Master Protein	P62312	U6 snRNA-associated Sm-like protein LSm6 OS=Homo sapiens GN=LSM6 PE=1 SV=1	0.002	3.04	9	1	2	1	80	9.1	9.58	0.725127	0.501196
FALSE	High	Master Protein	Q9Y314	Nitric oxide synthase-interacting protein OS=Homo sapiens GN=NOSIP PE=1 SV=1	0	11.102	9	2	4	2	301	33.2	8.82	0.722535	1.28151
FALSE	High	Master Protein	Q96FV9	THO complex subunit 1 OS=Homo sapiens GN=THOC1 PE=1 SV=1	0	7.787	2	2	7	2	657	75.6	4.98	0.720571	0.865633
FALSE	High	Master Protein	Q7Z406	Myosin-14 OS=Homo sapiens GN=MYH14 PE=1 SV=2	0	196.424	15	35	236	11	1995	227.7	5.6	0.720357	1.79397
FALSE	High	Master Protein	Q86V81	THO complex subunit 4 OS=Homo sapiens GN=ALYREF PE=1 SV=3	0	168.117	39	12	161	12	257	26.9	11.15	0.717385	1.51117
FALSE	High	Master Protein	P67936	Tropomyosin alpha-4 chain OS=Homo sapiens GN=TPM4 PE=1 SV=3	0	249.437	69	31	279	12	248	28.5	4.69	0.716575	1.25201
FALSE	High	Master Protein	Q9UDY4	DnaJ homolog subfamily B member 4 OS=Homo sapiens GN=DNAJB4 PE=1 SV=1	0	6.924	4	1	3	1	337	37.8	8.5	0.702488	0.504321
FALSE	High	Master Protein	Q15434	RNA-binding motif, single-stranded-interacting protein 2 OS=Homo sapiens GN=RBMS2 PE=1 SV=1	0	18.72	11	4	11	1	407	43.9	9.07	0.696725	0.703797
FALSE	High	Master Protein	Q5VTU8	ATP synthase subunit epsilon-like protein, mitochondrial OS=Homo sapiens GN=ATP5EP2 PE=3 SV=1	0	4.973	16	1	3	1	51	5.8	10.14	0.692172	1.70455
FALSE	High	Master Protein	P55209	Nucleosome assembly protein 1-like 1 OS=Homo sapiens GN=NAP1L1 PE=1 SV=1	0	10.182	9	2	3	2	391	45.3	4.46	0.690613	1.82714
FALSE	High	Master Protein	Q9BVK6	Transmembrane emp24 domain-containing protein 9 OS=Homo sapiens GN=TMED9 PE=1 SV=2	0	6.429	10	3	7	2	235	27.3	8.02	0.68901	2.7852
FALSE	High	Master Protein	P41212	Transcription factor ETV6 OS=Homo sapiens GN=ETV6 PE=1 SV=1	0	8.726	7	2	2	2	452	53	7.43	0.686702	1.18269
FALSE	High	Master Protein	Q99729	Heterogeneous nuclear ribonucleoprotein A/B OS=Homo sapiens GN=HNRNPAB PE=1 SV=2	0	115.019	33	16	87	15	332	36.2	8.21	0.686701	0.951971
FALSE	High	Master Protein	Q13243	Serine/arginine-rich splicing factor 5 OS=Homo sapiens GN=SRSF5 PE=1 SV=1	0	40.723	20	5	24	4	272	31.2	11.59	0.685924	1.88039
FALSE	Low	Master Protein	Q16363	Laminin subunit alpha-4 OS=Homo sapiens GN=LAMA4 PE=1 SV=4	0.052	1.072	0	1	1	1	1823	202.4	6.28	0.675637	0.591831
FALSE	High	Master Protein	P60981	Destrin OS=Homo sapiens GN=DSTN PE=1 SV=3	0	29.211	28	5	19	4	165	18.5	7.85	0.675367	1.16452
FALSE	High	Master Protein	O15381	Nuclear valosin-containing protein-like OS=Homo sapiens GN=NVL PE=1 SV=1	0.005	2.314	2	1	3	1	856	95	6.48	0.675271	1.34558
FALSE	High	Master Protein	Q8ND76	Cyclin-Y OS=Homo sapiens GN=CCNY PE=1 SV=2	0	14.604	12	4	9	4	341	39.3	7.2	0.673535	0.890334
FALSE	Medium	Master Protein	A4GXA9	Probable crossover junction endonuclease EME2 OS=Homo sapiens GN=EME2 PE=1 SV=3	0.044	1.193	2	1	4	1	379	41.2	6.29	0.671464	0.777532
FALSE	High	Master Protein	P48047	ATP synthase subunit O, mitochondrial OS=Homo sapiens GN=ATP5O PE=1 SV=1	0	16.943	22	5	13	4	213	23.3	9.96	0.670886	2.79974
FALSE	High	Master Protein	P56182	Ribosomal RNA processing protein 1 homolog A OS=Homo sapiens GN=RRP1 PE=1 SV=1	0	64.309	30	14	38	14	461	52.8	9.33	0.670815	0.831874
FALSE	High	Master Protein	P22626	Heterogeneous nuclear ribonucleoproteins A2/B1 OS=Homo sapiens GN=HNRNPA2B1 PE=1 SV=2	0	340.513	70	39	326	36	353	37.4	8.95	0.670404	1.25376
FALSE	High	Master Protein	Q9Y5S9	RNA-binding protein 8A OS=Homo sapiens GN=RBM8A PE=1 SV=1	0	39.978	40	6	26	6	174	19.9	5.72	0.662051	0.768479
FALSE	High	Master Protein	Q9BS18	Anaphase-promoting complex subunit 13 OS=Homo sapiens OX=9606 GN=ANAPC13 PE=1 SV=1	0.005	2.32	14	1	1	1	74	8.5	4.18	0.655344	0.751578
FALSE	High	Master Protein	Q9BX40	Protein LSM14 homolog B OS=Homo sapiens GN=LSM14B PE=1 SV=1	0	10.808	9	2	6	2	385	42	9.69	0.65171	0.783727
FALSE	High	Master Protein	Q86Y79	Probable peptidyl-tRNA hydrolase OS=Homo sapiens GN=PTRH1 PE=1 SV=1	0	8.736	12	1	4	1	214	22.9	10.56	0.650746	0.473466
FALSE	High	Master Protein	P62136	Serine/threonine-protein phosphatase PP1-alpha catalytic subunit OS=Homo sapiens GN=PPP1CA PE=1 SV=1	0	90.133	51	14	43	4	330	37.5	6.33	0.649653	1.17469
FALSE	High	Master Protein	P27816	Microtubule-associated protein 4 OS=Homo sapiens GN=MAP4 PE=1 SV=3	0	9.182	3	2	4	2	1152	120.9	5.43	0.648138	4.59908
FALSE	High	Master Protein	Q969Q0	60S ribosomal protein L36a-like OS=Homo sapiens GN=RPL36AL PE=1 SV=3	0	22.101	25	4	18	1	106	12.5	10.65	0.647234	0.611448
FALSE	High	Master Protein	P82912	28S ribosomal protein S11, mitochondrial OS=Homo sapiens GN=MRPS11 PE=1 SV=2	0	39.821	29	4	13	4	194	20.6	10.81	0.645109	0.974418
FALSE	High	Master Protein	P07951	Tropomyosin beta chain OS=Homo sapiens GN=TPM2 PE=1 SV=1	0	276.76	62	34	304	12	284	32.8	4.7	0.643495	0.844275
FALSE	High	Master Protein	O00159	Unconventional myosin-Ic OS=Homo sapiens GN=MYO1C PE=1 SV=4	0	156.946	33	32	110	31	1063	121.6	9.41	0.642855	1.3378
FALSE	High	Master Protein	P52943	Cysteine-rich protein 2 OS=Homo sapiens GN=CRIP2 PE=1 SV=1	0	24.964	35	5	11	5	208	22.5	8.72	0.639772	3.14281
FALSE	High	Master Protein	P09874	Poly [ADP-ribose] polymerase 1 OS=Homo sapiens GN=PARP1 PE=1 SV=4	0	21.338	5	5	16	5	1014	113	8.88	0.638976	1.74413
FALSE	High	Master Protein	P13010	X-ray repair cross-complementing protein 5 OS=Homo sapiens GN=XRCC5 PE=1 SV=3	0	65.098	20	13	34	13	732	82.7	5.81	0.633547	0.610038
FALSE	High	Master Protein	Q9UER7	Death domain-associated protein 6 OS=Homo sapiens GN=DAXX PE=1 SV=2	0	12.064	7	3	9	3	740	81.3	4.87	0.631378	1.44801
FALSE	Medium	Master Protein	Q13228	Selenium-binding protein 1 OS=Homo sapiens GN=SELENBP1 PE=1 SV=2	0.023	1.537	3	1	3	1	472	52.4	6.37	0.631222	0.484338
FALSE	High	Master Protein	Q8IXM3	39S ribosomal protein L41, mitochondrial OS=Homo sapiens GN=MRPL41 PE=1 SV=1	0	9.093	12	2	6	2	137	15.4	9.57	0.627961	0.951441
FALSE	High	Master Protein	Q9H8J5	MANSC domain-containing protein 1 OS=Homo sapiens GN=MANSC1 PE=2 SV=1	0	5.067	2	1	3	1	431	46.8	6.54	0.619644	0.818855
FALSE	Low	Master Protein	Q86VD7	Mitochondrial coenzyme A transporter SLC25A42 OS=Homo sapiens GN=SLC25A42 PE=2 SV=2	0.051	1.09	3	1	2	1	318	35.4	10.07	0.618179	1.44157
FALSE	Medium	Master Protein	Q9NR45	Sialic acid synthase OS=Homo sapiens GN=NANS PE=1 SV=2	0.013	1.896	3	1	2	1	359	40.3	6.74	0.617018	1.16545
FALSE	High	Master Protein	P10412	Histone H1.4 OS=Homo sapiens GN=HIST1H1E PE=1 SV=2	0	127.275	34	19	117	1	219	21.9	11.03	0.615979	2.48955
FALSE	High	Master Protein	Q9Y4C8	Probable RNA-binding protein 19 OS=Homo sapiens GN=RBM19 PE=1 SV=3	0	7.383	2	2	3	2	960	107.3	6.54	0.612675	1.75955
FALSE	High	Master Protein	P35749	Myosin-11 OS=Homo sapiens GN=MYH11 PE=1 SV=3	0	366.339	17	50	402	4	1972	227.2	5.5	0.601739	0.916577
FALSE	High	Master Protein	P06753	Tropomyosin alpha-3 chain OS=Homo sapiens GN=TPM3 PE=1 SV=2	0	286.197	60	40	325	8	285	32.9	4.72	0.596966	1.05549
FALSE	High	Master Protein	P53999	Activated RNA polymerase II transcriptional coactivator p15 OS=Homo sapiens GN=SUB1 PE=1 SV=3	0	28.105	46	5	14	5	127	14.4	9.6	0.594258	1.02521
FALSE	High	Master Protein	Q96A00	Protein phosphatase 1 regulatory subunit 14A OS=Homo sapiens GN=PPP1R14A PE=1 SV=1	0.004	2.72	5	1	2	1	147	16.7	9.38	0.588994	1.0659
FALSE	Medium	Master Protein	Q0VF96	Cingulin-like protein 1 OS=Homo sapiens GN=CGNL1 PE=1 SV=2	0.031	1.375	1	1	1	1	1302	149	5.67	0.588925	0.557942
FALSE	High	Master Protein	Q08554	Desmocollin-1 OS=Homo sapiens GN=DSC1 PE=1 SV=2	0	21.08	7	4	10	4	894	99.9	5.43	0.588402	0.61159
FALSE	High	Master Protein	Q12792	Twinfilin-1 OS=Homo sapiens GN=TWF1 PE=1 SV=3	0	75.573	40	12	38	10	350	40.3	6.96	0.583006	1.51045
FALSE	High	Master Protein	Q9HB71	Calcyclin-binding protein OS=Homo sapiens GN=CACYBP PE=1 SV=2	0	9.862	12	2	6	2	228	26.2	8.25	0.581988	0.946455
FALSE	High	Master Protein	P05121	Plasminogen activator inhibitor 1 OS=Homo sapiens GN=SERPINE1 PE=1 SV=1	0	14.214	9	3	6	3	402	45	7.2	0.580156	1.02066
FALSE	High	Master Protein	Q96EP5	DAZ-associated protein 1 OS=Homo sapiens GN=DAZAP1 PE=1 SV=1	0	71.767	37	13	38	13	407	43.4	8.56	0.578536	5.23065
FALSE	High	Master Protein	P17936	Insulin-like growth factor-binding protein 3 OS=Homo sapiens GN=IGFBP3 PE=1 SV=2	0	5.428	9	2	4	2	291	31.7	8.69	0.573179	1.06784
FALSE	High	Master Protein	P04264	Keratin, type II cytoskeletal 1 OS=Homo sapiens GN=KRT1 PE=1 SV=6	0	389.923	58	44	310	34	644	66	8.12	0.5691	0.613418
FALSE	High	Master Protein	P62266	40S ribosomal protein S23 OS=Homo sapiens GN=RPS23 PE=1 SV=3	0	33.895	29	8	32	8	143	15.8	10.49	0.565893	2.13593
FALSE	High	Master Protein	Q9NQ55	Suppressor of SWI4 1 homolog OS=Homo sapiens GN=PPAN PE=2 SV=1	0	5.015	1	1	3	1	473	53.2	10.13	0.563942	0.428083
FALSE	High	Master Protein	P68133	Actin, alpha skeletal muscle OS=Homo sapiens GN=ACTA1 PE=1 SV=1	0	301.891	53	47	395	7	377	42	5.39	0.560887	0.648149
FALSE	High	Master Protein	Q6P4F7	Rho GTPase-activating protein 11A OS=Homo sapiens OX=9606 GN=ARHGAP11A PE=1 SV=2	0	15.096	8	5	6	5	1023	113.8	9.07	0.559905	1.14953
FALSE	High	Master Protein	P16190	HLA class I histocompatibility antigen, A-33 alpha chain OS=Homo sapiens GN=HLA-A PE=1 SV=3	0.004	2.515	2	1	2	1	365	40.9	6.7	0.555052	0.223591
FALSE	High	Master Protein	Q09161	Nuclear cap-binding protein subunit 1 OS=Homo sapiens GN=NCBP1 PE=1 SV=1	0	107.83	25	14	49	14	790	91.8	6.43	0.553388	1.93177
FALSE	High	Master Protein	Q8IZ69	tRNA (uracil-5-)-methyltransferase homolog A OS=Homo sapiens GN=TRMT2A PE=1 SV=2	0	9.479	5	2	6	2	625	68.7	7.94	0.547998	0.564457
FALSE	High	Master Protein	Q9BZF9	Uveal autoantigen with coiled-coil domains and ankyrin repeats OS=Homo sapiens GN=UACA PE=1 SV=2	0	65.244	12	13	32	13	1416	162.4	7.03	0.545555	0.759176
FALSE	High	Master Protein	Q92900	Regulator of nonsense transcripts 1 OS=Homo sapiens GN=UPF1 PE=1 SV=2	0	62.612	14	14	37	13	1129	124.3	6.61	0.54197	1.05219
FALSE	High	Master Protein	Q9Y2X3	Nucleolar protein 58 OS=Homo sapiens GN=NOP58 PE=1 SV=1	0	27.461	14	7	20	7	529	59.5	8.92	0.537257	1.47686
FALSE	High	Master Protein	P04899	Guanine nucleotide-binding protein G(i) subunit alpha-2 OS=Homo sapiens GN=GNAI2 PE=1 SV=3	0	82.052	51	14	49	10	355	40.4	5.54	0.529964	1.01689
FALSE	High	Master Protein	Q12884	Prolyl endopeptidase FAP OS=Homo sapiens GN=FAP PE=1 SV=5	0	8.642	5	3	7	3	760	87.7	6.65	0.526559	0.393488
FALSE	High	Master Protein	Q9NUL3	Double-stranded RNA-binding protein Staufen homolog 2 OS=Homo sapiens OX=9606 GN=STAU2 PE=1 SV=2	0	7.135	7	2	4	2	570	62.6	9.61	0.525277	0.579477
FALSE	High	Master Protein	P51858	Hepatoma-derived growth factor OS=Homo sapiens GN=HDGF PE=1 SV=1	0	16.671	21	4	8	3	240	26.8	4.73	0.519494	0.821271
FALSE	High	Master Protein	Q96J01	THO complex subunit 3 OS=Homo sapiens GN=THOC3 PE=1 SV=1	0	6.477	5	2	3	2	351	38.7	6.09	0.514414	0.558322
FALSE	High	Master Protein	P13639	Elongation factor 2 OS=Homo sapiens GN=EEF2 PE=1 SV=4	0	31.549	10	9	20	8	858	95.3	6.83	0.514408	0.485163
FALSE	High	Master Protein	Q8TB72	Pumilio homolog 2 OS=Homo sapiens GN=PUM2 PE=1 SV=2	0.004	2.635	1	1	2	1	1066	114.1	7.08	0.513068	0.404457
FALSE	High	Master Protein	Q9Y3B9	RRP15-like protein OS=Homo sapiens GN=RRP15 PE=1 SV=2	0	31.422	21	7	19	7	282	31.5	5.52	0.513006	0.761041
FALSE	High	Master Protein	Q6STE5	SWI/SNF-related matrix-associated actin-dependent regulator of chromatin subfamily D member 3 OS=Homo sapiens GN=SMARCD3 PE=1 SV=1	0	52.542	22	11	31	2	483	55	9.35	0.510797	1.00512
FALSE	High	Master Protein	O43678	NADH dehydrogenase [ubiquinone] 1 alpha subcomplex subunit 2 OS=Homo sapiens GN=NDUFA2 PE=1 SV=3	0	4.443	30	2	2	2	99	10.9	9.57	0.507918	1.001
FALSE	High	Master Protein	O43908	NKG2-F type II integral membrane protein OS=Homo sapiens GN=KLRC4 PE=2 SV=2	0	4.863	4	1	1	1	158	18.2	9.07	0.504468	0.429088
FALSE	High	Master Protein	Q8NE71	ATP-binding cassette sub-family F member 1 OS=Homo sapiens GN=ABCF1 PE=1 SV=2	0	17.402	7	4	6	4	845	95.9	6.8	0.500135	1.02284
FALSE	High	Master Protein	P53007	Tricarboxylate transport protein, mitochondrial OS=Homo sapiens GN=SLC25A1 PE=1 SV=2	0.004	2.455	4	1	1	1	311	34	9.89	0.499249	0.515668
FALSE	High	Master Protein	P12268	Inosine-5'-monophosphate dehydrogenase 2 OS=Homo sapiens GN=IMPDH2 PE=1 SV=2	0	11.804	7	2	8	2	514	55.8	6.9	0.497845	0.575789
FALSE	High	Master Protein	O75525	KH domain-containing, RNA-binding, signal transduction-associated protein 3 OS=Homo sapiens GN=KHDRBS3 PE=1 SV=1	0	39.371	18	8	21	5	346	38.8	7.61	0.481075	0.714898
FALSE	High	Master Protein	Q9NY65	Tubulin alpha-8 chain OS=Homo sapiens GN=TUBA8 PE=1 SV=1	0	48.74	19	8	20	1	449	50.1	5.06	0.480315	0.950665
FALSE	High	Master Protein	Q07021	Complement component 1 Q subcomponent-binding protein, mitochondrial OS=Homo sapiens GN=C1QBP PE=1 SV=1	0	53.715	35	7	21	7	282	31.3	4.84	0.479281	0.721622
FALSE	High	Master Protein	Q86U42	Polyadenylate-binding protein 2 OS=Homo sapiens GN=PABPN1 PE=1 SV=3	0	27.371	22	5	15	5	306	32.7	5.06	0.468728	0.681317
FALSE	High	Master Protein	Q13501	Sequestosome-1 OS=Homo sapiens GN=SQSTM1 PE=1 SV=1	0	17.156	18	4	7	4	440	47.7	5.22	0.463503	0.65018
FALSE	High	Master Protein	Q9UBB9	Tuftelin-interacting protein 11 OS=Homo sapiens GN=TFIP11 PE=1 SV=1	0	8.881	2	2	4	2	837	96.8	5.67	0.463447	2.88967
FALSE	High	Master Protein	P30041	Peroxiredoxin-6 OS=Homo sapiens GN=PRDX6 PE=1 SV=3	0	24.593	23	5	13	5	224	25	6.38	0.457285	0.815314
FALSE	High	Master Protein	Q8N157	Jouberin OS=Homo sapiens GN=AHI1 PE=1 SV=1	0.005	2.369	1	1	4	1	1196	137	7.12	0.455246	0.606156
FALSE	High	Master Protein	P09651	Heterogeneous nuclear ribonucleoprotein A1 OS=Homo sapiens GN=HNRNPA1 PE=1 SV=5	0	289.277	51	33	335	8	372	38.7	9.13	0.451053	1.39874
FALSE	High	Master Protein	P62158	Calmodulin OS=Homo sapiens GN=CALM1 PE=1 SV=2	0	112.629	58	12	102	10	149	16.8	4.22	0.447084	0.954326
FALSE	Medium	Master Protein	Q8TDR0	TRAF3-interacting protein 1 OS=Homo sapiens GN=TRAF3IP1 PE=1 SV=1	0.031	1.409	2	1	1	1	691	78.6	7.93	0.445694	1.07546
FALSE	High	Master Protein	Q9NUQ6	SPATS2-like protein OS=Homo sapiens GN=SPATS2L PE=1 SV=2	0	41.872	16	7	15	7	558	61.7	9.64	0.441383	0.919352
FALSE	High	Master Protein	P61024	Cyclin-dependent kinases regulatory subunit 1 OS=Homo sapiens GN=CKS1B PE=1 SV=1	0	5.558	20	1	2	1	79	9.7	8.94	0.434951	0.443673
FALSE	High	Master Protein	P16070	CD44 antigen OS=Homo sapiens GN=CD44 PE=1 SV=3	0	30.706	6	4	11	4	742	81.5	5.33	0.431574	0.344234
FALSE	High	Master Protein	O43818	U3 small nucleolar RNA-interacting protein 2 OS=Homo sapiens GN=RRP9 PE=1 SV=1	0	4.291	7	2	5	2	475	51.8	7.85	0.430999	0.265594
FALSE	Medium	Master Protein	P01574	Interferon beta OS=Homo sapiens GN=IFNB1 PE=1 SV=1	0.034	1.338	5	1	2	1	187	22.3	8.72	0.425797	0.432962
FALSE	Medium	Master Protein	Q9BTC8	Metastasis-associated protein MTA3 OS=Homo sapiens GN=MTA3 PE=1 SV=2	0.038	1.275	3	1	4	1	594	67.5	8.57	0.413248	0.588815
FALSE	Medium	Master Protein	Q13620	Cullin-4B OS=Homo sapiens GN=CUL4B PE=1 SV=4	0.02	1.625	1	1	1	1	913	103.9	7.37	0.413175	0.39815
FALSE	High	Master Protein	Q9Y421	Protein FAM32A OS=Homo sapiens GN=FAM32A PE=1 SV=2	0	19.289	25	3	6	3	112	13.2	9.99	0.411485	0.913638
FALSE	High	Master Protein	Q9Y5B6	PAX3- and PAX7-binding protein 1 OS=Homo sapiens GN=PAXBP1 PE=1 SV=2	0	25.014	8	6	8	6	917	104.7	5.68	0.410652	1.84218
FALSE	High	Master Protein	P78524	Suppression of tumorigenicity 5 protein OS=Homo sapiens GN=ST5 PE=1 SV=3	0	12.674	3	3	5	3	1137	126.4	9.25	0.409626	0.481697
FALSE	High	Master Protein	P62826	GTP-binding nuclear protein Ran OS=Homo sapiens GN=RAN PE=1 SV=3	0	6.309	6	1	4	1	216	24.4	7.49	0.403301	0.541171
FALSE	High	Master Protein	Q16531	DNA damage-binding protein 1 OS=Homo sapiens GN=DDB1 PE=1 SV=1	0	17.222	4	5	11	5	1140	126.9	5.26	0.403187	1.67346
FALSE	Medium	Master Protein	O75151	Lysine-specific demethylase PHF2 OS=Homo sapiens GN=PHF2 PE=1 SV=4	0.02	1.647	1	1	5	1	1096	120.7	9.17	0.400671	0.452213
FALSE	High	Master Protein	Q96Q11	CCA tRNA nucleotidyltransferase 1, mitochondrial OS=Homo sapiens GN=TRNT1 PE=1 SV=2	0.008	2.129	1	1	4	1	434	50.1	8.1	0.400309	0.384693
FALSE	High	Master Protein	Q9BUL9	Ribonuclease P protein subunit p25 OS=Homo sapiens GN=RPP25 PE=1 SV=1	0	4.023	5	1	2	1	199	20.6	9.61	0.397248	0.663405
FALSE	High	Master Protein	P63208	S-phase kinase-associated protein 1 OS=Homo sapiens GN=SKP1 PE=1 SV=2	0	14.388	17	3	6	3	163	18.6	4.54	0.397146	0.34899
FALSE	High	Master Protein	Q9H2W6	39S ribosomal protein L46, mitochondrial OS=Homo sapiens GN=MRPL46 PE=1 SV=1	0	15.913	15	3	4	3	279	31.7	7.05	0.395675	0.479817
FALSE	High	Master Protein	P43307	Translocon-associated protein subunit alpha OS=Homo sapiens GN=SSR1 PE=1 SV=3	0.003	2.849	3	1	1	1	286	32.2	4.49	0.39015	0.999217
FALSE	High	Master Protein	Q9HCE1	Putative helicase MOV-10 OS=Homo sapiens GN=MOV10 PE=1 SV=2	0	19.393	6	5	10	5	1003	113.6	8.82	0.382366	0.408787
FALSE	High	Master Protein	Q14202	Zinc finger MYM-type protein 3 OS=Homo sapiens GN=ZMYM3 PE=1 SV=2	0.003	2.864	1	1	3	1	1370	152.3	6.35	0.379501	0.32144
FALSE	High	Master Protein	Q6RFH5	WD repeat-containing protein 74 OS=Homo sapiens GN=WDR74 PE=1 SV=1	0	6.209	11	3	7	3	385	42.4	8.32	0.378664	0.614095
FALSE	High	Master Protein	P31949	Protein S100-A11 OS=Homo sapiens GN=S100A11 PE=1 SV=2	0.01	2.097	10	1	1	1	105	11.7	7.12	0.373504	0.351107
FALSE	High	Master Protein	O75475	PC4 and SFRS1-interacting protein OS=Homo sapiens GN=PSIP1 PE=1 SV=1	0	42.438	18	8	24	7	530	60.1	9.13	0.372817	0.421807
FALSE	High	Master Protein	Q12926	ELAV-like protein 2 OS=Homo sapiens GN=ELAVL2 PE=1 SV=2	0	46.154	30	10	34	4	359	39.5	9.13	0.371838	0.79829
FALSE	High	Master Protein	P04083	Annexin A1 OS=Homo sapiens GN=ANXA1 PE=1 SV=2	0	7.824	4	2	3	2	346	38.7	7.02	0.366982	0.0403271
FALSE	High	Master Protein	P41250	Glycine--tRNA ligase OS=Homo sapiens GN=GARS PE=1 SV=3	0	7.618	4	3	8	3	739	83.1	7.03	0.364677	0.738596
FALSE	High	Master Protein	Q9UHR5	SAP30-binding protein OS=Homo sapiens GN=SAP30BP PE=1 SV=1	0	42.457	31	8	32	8	308	33.9	4.84	0.364513	1.04184
FALSE	High	Master Protein	P48307	Tissue factor pathway inhibitor 2 OS=Homo sapiens GN=TFPI2 PE=1 SV=1	0	6.731	11	2	4	2	235	26.9	8.53	0.351794	0.522467
FALSE	High	Master Protein	Q9UM54	Unconventional myosin-VI OS=Homo sapiens GN=MYO6 PE=1 SV=4	0	178.951	31	33	92	32	1294	149.6	8.53	0.350174	0.670774
FALSE	High	Master Protein	Q9ULW3	Activator of basal transcription 1 OS=Homo sapiens GN=ABT1 PE=1 SV=1	0	29.818	29	6	19	6	272	31.1	9.88	0.349194	0.457149
FALSE	High	Master Protein	P29966	Myristoylated alanine-rich C-kinase substrate OS=Homo sapiens GN=MARCKS PE=1 SV=4	0	3.412	2	1	3	1	332	31.5	4.45	0.348053	1.26096
FALSE	High	Master Protein	Q9H7B2	Ribosome production factor 2 homolog OS=Homo sapiens GN=RPF2 PE=1 SV=2	0	17.135	18	4	12	4	306	35.6	9.99	0.33815	0.474596
FALSE	High	Master Protein	Q8N5F7	NF-kappa-B-activating protein OS=Homo sapiens GN=NKAP PE=1 SV=1	0	13.015	13	3	6	3	415	47.1	10.11	0.335451	0.900089
FALSE	High	Master Protein	Q9NX05	Constitutive coactivator of PPAR-gamma-like protein 2 OS=Homo sapiens GN=FAM120C PE=2 SV=3	0	11.972	5	4	9	2	1096	120.5	9.03	0.333611	0.36166
FALSE	High	Master Protein	Q9Y2V2	Calcium-regulated heat-stable protein 1 OS=Homo sapiens GN=CARHSP1 PE=1 SV=2	0	6.8	11	1	3	1	147	15.9	8.21	0.330478	0.0258628
FALSE	High	Master Protein	P0C7P0	CDGSH iron-sulfur domain-containing protein 3, mitochondrial OS=Homo sapiens GN=CISD3 PE=1 SV=1	0	4.478	20	2	2	2	127	14.2	10.55	0.325997	1.05725
FALSE	High	Master Protein	P78527	DNA-dependent protein kinase catalytic subunit OS=Homo sapiens GN=PRKDC PE=1 SV=3	0	16.882	1	5	10	5	4128	468.8	7.12	0.325202	0.982134
FALSE	High	Master Protein	Q5VZF2	Muscleblind-like protein 2 OS=Homo sapiens GN=MBNL2 PE=1 SV=2	0	5.95	4	2	4	2	373	40.5	8.38	0.319153	0.482995
FALSE	High	Master Protein	Q16778	Histone H2B type 2-E OS=Homo sapiens GN=HIST2H2BE PE=1 SV=3	0	120.625	46	16	165	2	126	13.9	10.32	0.318257	0.340713
FALSE	High	Master Protein	P35908	Keratin, type II cytoskeletal 2 epidermal OS=Homo sapiens GN=KRT2 PE=1 SV=2	0	288.718	64	42	181	33	639	65.4	8	0.316104	0.243051
FALSE	High	Master Protein	Q9Y606	tRNA pseudouridine synthase A, mitochondrial OS=Homo sapiens GN=PUS1 PE=1 SV=3	0	6.38	7	2	3	2	427	47.4	8.41	0.309822	0.0189538
FALSE	High	Master Protein	P54289	Voltage-dependent calcium channel subunit alpha-2/delta-1 OS=Homo sapiens GN=CACNA2D1 PE=1 SV=3	0	90.34	17	17	59	17	1103	124.5	5.27	0.307893	0.659415
FALSE	High	Master Protein	Q6PJT7	Zinc finger CCCH domain-containing protein 14 OS=Homo sapiens GN=ZC3H14 PE=1 SV=1	0	7.375	4	2	8	2	736	82.8	7.31	0.307267	0.830182
FALSE	High	Master Protein	Q9UBS4	DnaJ homolog subfamily B member 11 OS=Homo sapiens GN=DNAJB11 PE=1 SV=1	0	13.673	16	4	11	4	358	40.5	6.18	0.304688	0.300354
FALSE	High	Master Protein	Q9UBI6	Guanine nucleotide-binding protein G(I)/G(S)/G(O) subunit gamma-12 OS=Homo sapiens GN=GNG12 PE=1 SV=3	0	15.056	35	2	12	2	72	8	8.97	0.298703	0.577663
FALSE	High	Master Protein	O75400	Pre-mRNA-processing factor 40 homolog A OS=Homo sapiens GN=PRPF40A PE=1 SV=2	0	23.25	4	4	14	4	957	108.7	7.56	0.29865	1.85839
FALSE	High	Master Protein	P15170	Eukaryotic peptide chain release factor GTP-binding subunit ERF3A OS=Homo sapiens GN=GSPT1 PE=1 SV=1	0	42.49	21	7	13	4	499	55.7	5.62	0.297267	1.15617
FALSE	High	Master Protein	P45973	Chromobox protein homolog 5 OS=Homo sapiens GN=CBX5 PE=1 SV=1	0	19.593	17	3	8	2	191	22.2	5.86	0.295925	0.331762
FALSE	High	Master Protein	P08779	Keratin, type I cytoskeletal 16 OS=Homo sapiens GN=KRT16 PE=1 SV=4	0	122.908	38	21	71	7	473	51.2	5.05	0.291695	0.39437
FALSE	High	Master Protein	Q4VCS5	Angiomotin OS=Homo sapiens GN=AMOT PE=1 SV=1	0	36.844	12	9	24	9	1084	118	7.64	0.287347	0.340346
FALSE	High	Master Protein	Q9BQ48	39S ribosomal protein L34, mitochondrial OS=Homo sapiens GN=MRPL34 PE=1 SV=1	0	12.633	24	2	7	2	92	10.2	12.25	0.283929	0.525814
FALSE	High	Master Protein	P07900	Heat shock protein HSP 90-alpha OS=Homo sapiens GN=HSP90AA1 PE=1 SV=5	0	29.096	10	6	15	2	732	84.6	5.02	0.28227	1.49414
FALSE	Medium	Master Protein	P60568	Interleukin-2 OS=Homo sapiens GN=IL2 PE=1 SV=1	0.031	1.386	6	1	5	1	153	17.6	7.8	0.281804	0.3986
FALSE	High	Master Protein	Q8IXM2	Chromatin complexes subunit BAP18 OS=Homo sapiens GN=BAP18 PE=1 SV=1	0	4.227	8	1	3	1	172	17.9	7.33	0.281665	0.182378
FALSE	High	Master Protein	Q7Z2W9	39S ribosomal protein L21, mitochondrial OS=Homo sapiens GN=MRPL21 PE=1 SV=2	0.003	2.829	5	1	1	1	205	22.8	9.89	0.276329	0.387469
FALSE	High	Master Protein	P48730	Casein kinase I isoform delta OS=Homo sapiens GN=CSNK1D PE=1 SV=2	0	9.599	6	2	5	2	415	47.3	9.74	0.264969	0.484319
FALSE	High	Master Protein	P17275	Transcription factor jun-B OS=Homo sapiens GN=JUNB PE=1 SV=1	0	10.59	12	3	8	3	347	35.9	9.22	0.264789	1.00081
FALSE	High	Master Protein	Q9UNN8	Endothelial protein C receptor OS=Homo sapiens GN=PROCR PE=1 SV=1	0	6.207	11	2	5	2	238	26.7	7.18	0.26465	0.0820051
FALSE	High	Master Protein	Q8TA86	Retinitis pigmentosa 9 protein OS=Homo sapiens GN=RP9 PE=1 SV=2	0	13.221	12	2	3	2	221	26.1	9.79	0.264223	0.706523
FALSE	High	Master Protein	Q03405	Urokinase plasminogen activator surface receptor OS=Homo sapiens GN=PLAUR PE=1 SV=1	0	17.163	11	2	4	2	335	37	6.65	0.261875	0.177522
FALSE	Medium	Master Protein	Q9H410	Kinetochore-associated protein DSN1 homolog OS=Homo sapiens GN=DSN1 PE=1 SV=2	0.025	1.511	4	1	3	1	356	40	7.05	0.258916	0.225453
FALSE	High	Master Protein	P13645	Keratin, type I cytoskeletal 10 OS=Homo sapiens GN=KRT10 PE=1 SV=6	0	307.99	51	42	234	35	584	58.8	5.21	0.252531	0.215946
FALSE	High	Master Protein	Q86Y46	Keratin, type II cytoskeletal 73 OS=Homo sapiens GN=KRT73 PE=1 SV=1	0	3.61	4	2	5	1	540	58.9	7.23	0.248828	0.29823
FALSE	High	Master Protein	Q15532	Protein SSXT OS=Homo sapiens GN=SS18 PE=1 SV=3	0	37.678	18	5	33	5	418	45.9	6.46	0.243784	0.476618
FALSE	Medium	Master Protein	P17480	Nucleolar transcription factor 1 OS=Homo sapiens GN=UBTF PE=1 SV=1	0.035	1.326	1	1	1	1	764	89.4	5.81	0.239861	0.290039
FALSE	High	Master Protein	O75665	Oral-facial-digital syndrome 1 protein OS=Homo sapiens GN=OFD1 PE=1 SV=1	0	3.964	1	1	3	1	1012	116.6	6.1	0.239861	1.94916
FALSE	Medium	Master Protein	O95347	Structural maintenance of chromosomes protein 2 OS=Homo sapiens GN=SMC2 PE=1 SV=2	0.017	1.727	1	1	2	1	1197	135.6	8.43	0.235986	5.9507
FALSE	Medium	Master Protein	O94776	Metastasis-associated protein MTA2 OS=Homo sapiens GN=MTA2 PE=1 SV=1	0.026	1.484	1	1	2	1	668	75	9.66	0.235986	0.549138
FALSE	Medium	Master Protein	Q93034	Cullin-5 OS=Homo sapiens GN=CUL5 PE=1 SV=4	0.048	1.137	1	1	1	1	780	90.9	7.94	0.234143	2.56324
FALSE	High	Master Protein	Q8IY81	pre-rRNA processing protein FTSJ3 OS=Homo sapiens GN=FTSJ3 PE=1 SV=2	0	3.955	1	2	2	2	847	96.5	8.4	0.234143	0.207674
FALSE	High	Master Protein	P04843	Dolichyl-diphosphooligosaccharide--protein glycosyltransferase subunit 1 OS=Homo sapiens GN=RPN1 PE=1 SV=1	0.004	2.812	3	1	1	1	607	68.5	6.38	0.232928	0.36881
FALSE	High	Master Protein	O43663	Protein regulator of cytokinesis 1 OS=Homo sapiens GN=PRC1 PE=1 SV=2	0	4.881	2	1	5	1	620	71.6	6.68	0.232928	0.377351
FALSE	High	Master Protein	P52434	DNA-directed RNA polymerases I, II, and III subunit RPABC3 OS=Homo sapiens GN=POLR2H PE=1 SV=4	0	4.588	7	1	2	1	150	17.1	4.68	0.231226	1.54111
FALSE	High	Master Protein	P12270	Nucleoprotein TPR OS=Homo sapiens GN=TPR PE=1 SV=3	0	5.381	1	2	5	2	2363	267.1	5.02	0.231226	0.549699
FALSE	Medium	Master Protein	Q96EU6	Ribosomal RNA processing protein 36 homolog OS=Homo sapiens GN=RRP36 PE=1 SV=1	0.023	1.527	3	1	1	1	259	29.8	10.17	0.222803	0.0567871
FALSE	Medium	Master Protein	Q8TB36	Ganglioside-induced differentiation-associated protein 1 OS=Homo sapiens GN=GDAP1 PE=1 SV=3	0.036	1.3	3	1	1	1	358	41.3	8.34	0.222803	0.307468
FALSE	High	Master Protein	P62195	26S protease regulatory subunit 8 OS=Homo sapiens GN=PSMC5 PE=1 SV=1	0.001	3.392	5	1	1	1	406	45.6	7.55	0.217562	2.56956
FALSE	High	Master Protein	Q9P0L0	Vesicle-associated membrane protein-associated protein A OS=Homo sapiens GN=VAPA PE=1 SV=3	0	6.72	11	2	4	2	249	27.9	8.62	0.217562	0.288714
FALSE	High	Master Protein	Q9P031	Thyroid transcription factor 1-associated protein 26 OS=Homo sapiens GN=CCDC59 PE=1 SV=2	0.001	3.379	3	1	1	1	241	28.7	9.88	0.21407	2.0238
FALSE	Medium	Master Protein	Q8NF91	Nesprin-1 OS=Homo sapiens GN=SYNE1 PE=1 SV=4	0.037	1.298	0	1	2	1	8797	1010.5	5.53	0.21407	0.503468
FALSE	High	Master Protein	Q08945	FACT complex subunit SSRP1 OS=Homo sapiens GN=SSRP1 PE=1 SV=1	0	4.919	1	1	1	1	709	81	6.87	0.209545	#DIV/0!
FALSE	High	Master Protein	P11802	Cyclin-dependent kinase 4 OS=Homo sapiens GN=CDK4 PE=1 SV=2	0	8.888	9	2	6	2	303	33.7	7.01	0.209545	0.268285
FALSE	Medium	Master Protein	Q9H8W3	Protein FAM204A OS=Homo sapiens OX=9606 GN=FAM204A PE=2 SV=1	0.02	1.648	5	1	1	1	233	27	7.91	0.20141	0.0674696
FALSE	High	Master Protein	Q8TCC3	39S ribosomal protein L30, mitochondrial OS=Homo sapiens GN=MRPL30 PE=1 SV=1	0	31.583	43	6	29	6	161	18.5	9.99	0.20141	1.74662
FALSE	High	Master Protein	Q9ULX6	A-kinase anchor protein 8-like OS=Homo sapiens GN=AKAP8L PE=1 SV=3	0	6	2	1	3	1	646	71.6	5.07	0.191083	1.85425
FALSE	High	Master Protein	Q96FN4	Copine-2 OS=Homo sapiens GN=CPNE2 PE=1 SV=3	0	3.665	1	1	2	1	548	61.2	6.07	0.191083	0.164037
FALSE	High	Master Protein	Q9UKJ3	G patch domain-containing protein 8 OS=Homo sapiens GN=GPATCH8 PE=1 SV=2	0.009	2.104	1	1	1	1	1502	164.1	8.66	0.178351	1.65979
FALSE	Medium	Master Protein	O00330	Pyruvate dehydrogenase protein X component, mitochondrial OS=Homo sapiens GN=PDHX PE=1 SV=3	0.026	1.47	2	1	5	1	501	54.1	8.66	0.178351	0.192178
FALSE	High	Master Protein	Q6IQ49	Protein SDE2 homolog OS=Homo sapiens GN=SDE2 PE=1 SV=1	0	3.91	2	1	1	1	451	49.7	6.05	0.174828	1.76257
FALSE	Low	Master Protein	Q02952	A-kinase anchor protein 12 OS=Homo sapiens GN=AKAP12 PE=1 SV=4	0.051	1.081	0	1	1	1	1782	191.4	4.41	0.174828	0.328076
FALSE	High	Master Protein	Q96QD9	UAP56-interacting factor OS=Homo sapiens GN=FYTTD1 PE=1 SV=3	0	5.484	3	1	1	1	318	35.8	11.78	0.16298	0.0221916
FALSE	High	Master Protein	P59768	Guanine nucleotide-binding protein G(I)/G(S)/G(O) subunit gamma-2 OS=Homo sapiens GN=GNG2 PE=1 SV=2	0	8.917	30	2	8	2	71	7.8	7.99	0.16298	0.915261
FALSE	High	Master Protein	Q6NS38	DNA oxidative demethylase ALKBH2 OS=Homo sapiens GN=ALKBH2 PE=1 SV=1	0.008	2.124	3	1	2	1	261	29.3	9.66	0.162283	1.50259
FALSE	High	Master Protein	Q07157	Tight junction protein ZO-1 OS=Homo sapiens GN=TJP1 PE=1 SV=3	0	80.242	16	19	47	18	1748	195.3	6.7	0.162283	0.0890508
FALSE	Medium	Master Protein	P35658	Nuclear pore complex protein Nup214 OS=Homo sapiens GN=NUP214 PE=1 SV=2	0.035	1.324	1	1	2	1	2090	213.5	7.47	0.159942	1.25068
FALSE	High	Master Protein	Q9BY89	Uncharacterized protein KIAA1671 OS=Homo sapiens GN=KIAA1671 PE=1 SV=2	0	33.234	6	7	13	7	1806	196.6	8.47	0.159942	0.281839
FALSE	High	Master Protein	Q6XE24	RNA-binding motif, single-stranded-interacting protein 3 OS=Homo sapiens GN=RBMS3 PE=1 SV=1	0	20.933	14	4	14	1	437	47.8	8.03	0.15821	2.6185
FALSE	High	Master Protein	Q86XN8	RNA-binding protein MEX3D OS=Homo sapiens GN=MEX3D PE=1 SV=3	0.004	2.256	1	1	1	1	651	64.8	5.35	0.15821	0.126261
FALSE	Medium	Master Protein	P68400	Casein kinase II subunit alpha OS=Homo sapiens GN=CSNK2A1 PE=1 SV=1	0.015	1.802	5	1	1	1	391	45.1	7.74	0.157817	#DIV/0!
FALSE	High	Master Protein	Q8NFD5	AT-rich interactive domain-containing protein 1B OS=Homo sapiens GN=ARID1B PE=1 SV=2	0	4.717	1	2	5	2	2236	236	6.73	0.157817	0.854922
FALSE	High	Master Protein	O43692	Peptidase inhibitor 15 OS=Homo sapiens GN=PI15 PE=1 SV=1	0.002	3.07	8	1	2	1	258	29	8.03	0.157637	#DIV/0!
FALSE	High	Master Protein	P48634	Protein PRRC2A OS=Homo sapiens GN=PRRC2A PE=1 SV=3	0	150.767	17	23	82	22	2157	228.7	9.45	0.157637	0.444374
FALSE	Medium	Master Protein	Q5TA78	Late cornified envelope protein 4A OS=Homo sapiens GN=LCE4A PE=1 SV=1	0.043	1.223	8	1	1	1	99	10	8.21	0.154978	0.254068
FALSE	High	Master Protein	Q9H0U6	39S ribosomal protein L18, mitochondrial OS=Homo sapiens GN=MRPL18 PE=1 SV=1	0	33.259	37	5	23	5	180	20.6	9.54	0.154978	0.361053
FALSE	Medium	Master Protein	Q9Y5Q3	Transcription factor MafB OS=Homo sapiens OX=9606 GN=MAFB PE=1 SV=2	0.04	1.256	2	1	1	1	323	35.8	7.64	0.149792	#DIV/0!
FALSE	High	Master Protein	P07858	Cathepsin B OS=Homo sapiens GN=CTSB PE=1 SV=3	0.002	3.124	2	1	1	1	339	37.8	6.3	0.149792	0.0346033
FALSE	Medium	Master Protein	P01609	Ig kappa chain V-I region Scw OS=Homo sapiens PE=1 SV=1	0.048	1.126	15	1	1	1	108	11.8	6	0.144492	0.511377
FALSE	High	Master Protein	P83111	Serine beta-lactamase-like protein LACTB, mitochondrial OS=Homo sapiens GN=LACTB PE=1 SV=2	0	4.278	3	1	2	1	547	60.7	8.53	0.144492	0.137779
FALSE	Low	Master Protein	O00468	Agrin OS=Homo sapiens GN=AGRN PE=1 SV=5	0.051	1.091	1	1	1	1	2067	217.1	6.39	0.1434	0.0681679
FALSE	High	Master Protein	Q6ZN17	Protein lin-28 homolog B OS=Homo sapiens GN=LIN28B PE=1 SV=1	0	7.55	10	2	6	2	250	27.1	8.91	0.1434	0.30666
FALSE	High	Master Protein	P27482	Calmodulin-like protein 3 OS=Homo sapiens GN=CALML3 PE=1 SV=2	0	31.544	23	3	49	1	149	16.9	4.42	0.142284	0.456341
FALSE	High	Master Protein	P26992	Ciliary neurotrophic factor receptor subunit alpha OS=Homo sapiens GN=CNTFR PE=1 SV=2	0	17.323	13	3	7	3	372	40.6	6.76	0.142284	0.138875
FALSE	Medium	Master Protein	P61289	Proteasome activator complex subunit 3 OS=Homo sapiens GN=PSME3 PE=1 SV=1	0.029	1.446	4	1	1	1	254	29.5	5.95	0.136742	1.4321
FALSE	High	Master Protein	Q8N4Q1	Mitochondrial intermembrane space import and assembly protein 40 OS=Homo sapiens GN=CHCHD4 PE=1 SV=1	0.008	2.133	10	1	1	1	142	16	4.31	0.136742	0.383536
FALSE	Medium	Master Protein	Q9NX63	MICOS complex subunit MIC19 OS=Homo sapiens GN=CHCHD3 PE=1 SV=1	0.015	1.8	3	1	1	1	227	26.1	8.28	0.135466	0.653365
FALSE	High	Master Protein	Q5PSV4	Breast cancer metastasis-suppressor 1-like protein OS=Homo sapiens GN=BRMS1L PE=1 SV=2	0	4.28	2	1	2	1	323	37.6	5.15	0.135466	0.0639115
FALSE	Medium	Master Protein	Q9UEU0	Vesicle transport through interaction with t-SNAREs homolog 1B OS=Homo sapiens GN=VTI1B PE=1 SV=3	0.04	1.268	3	1	2	1	232	26.7	9.04	0.132617	0.0152176
FALSE	High	Master Protein	O14561	Acyl carrier protein, mitochondrial OS=Homo sapiens GN=NDUFAB1 PE=1 SV=3	0	3.466	6	1	3	1	156	17.4	4.93	0.132617	0.40275
FALSE	High	Master Protein	P0C0L4	Complement C4-A OS=Homo sapiens GN=C4A PE=1 SV=2	0	4.147	0	1	1	1	1744	192.7	7.08	0.131874	1.28233
FALSE	High	Master Protein	P43487	Ran-specific GTPase-activating protein OS=Homo sapiens GN=RANBP1 PE=1 SV=1	0	13.493	22	2	4	2	201	23.3	5.29	0.131874	0.179359
FALSE	Medium	Master Protein	Q15651	High mobility group nucleosome-binding domain-containing protein 3 OS=Homo sapiens GN=HMGN3 PE=1 SV=2	0.046	1.174	9	1	1	1	99	10.7	9.66	0.131279	1.28162
FALSE	High	Master Protein	P07197	Neurofilament medium polypeptide OS=Homo sapiens GN=NEFM PE=1 SV=3	0	62.724	13	11	54	8	916	102.4	4.91	0.131279	0.310678
FALSE	High	Master Protein	O95429	BAG family molecular chaperone regulator 4 OS=Homo sapiens GN=BAG4 PE=1 SV=1	0	10.74	9	2	3	2	457	49.6	5.12	0.127496	1.26641
FALSE	High	Master Protein	Q15382	GTP-binding protein Rheb OS=Homo sapiens GN=RHEB PE=1 SV=1	0.001	3.245	4	1	3	1	184	20.5	5.92	0.127496	0.0122347
FALSE	Medium	Master Protein	Q7KZF4	Staphylococcal nuclease domain-containing protein 1 OS=Homo sapiens GN=SND1 PE=1 SV=1	0.043	1.203	1	1	1	1	910	101.9	7.17	0.126183	1.91603
FALSE	High	Master Protein	Q9P0J6	39S ribosomal protein L36, mitochondrial OS=Homo sapiens GN=MRPL36 PE=1 SV=1	0	10.274	14	2	6	2	103	11.8	11.27	0.126183	0.0511593
FALSE	High	Master Protein	P49006	MARCKS-related protein OS=Homo sapiens GN=MARCKSL1 PE=1 SV=2	0	4.078	4	1	5	1	195	19.5	4.67	0.124356	3.63419
FALSE	High	Master Protein	Q6ZMR3	L-lactate dehydrogenase A-like 6A OS=Homo sapiens GN=LDHAL6A PE=2 SV=1	0.004	2.254	2	1	3	1	332	36.5	6.99	0.124356	0.0433938
FALSE	High	Master Protein	Q6IBS0	Twinfilin-2 OS=Homo sapiens GN=TWF2 PE=1 SV=2	0	13.354	9	3	13	1	349	39.5	6.84	0.113386	2.02466
FALSE	Medium	Master Protein	P46060	Ran GTPase-activating protein 1 OS=Homo sapiens GN=RANGAP1 PE=1 SV=1	0.038	1.276	1	1	2	1	587	63.5	4.68	0.113386	0.423356
FALSE	Low	Master Protein	Q9Y3A5	Ribosome maturation protein SBDS OS=Homo sapiens GN=SBDS PE=1 SV=4	0.054	1.064	4	1	1	1	250	28.7	8.75	0.112526	2.1464
FALSE	High	Master Protein	Q9NZ63	Uncharacterized protein C9orf78 OS=Homo sapiens GN=C9orf78 PE=1 SV=1	0	8.31	7	2	2	2	289	33.7	6.74	0.112526	0.154219
FALSE	High	Master Protein	Q9HCP0	Casein kinase I isoform gamma-1 OS=Homo sapiens GN=CSNK1G1 PE=1 SV=1	0	9.954	8	3	7	1	422	48.5	9.01	0.109278	1.04256
FALSE	High	Master Protein	Q9HC52	Chromobox protein homolog 8 OS=Homo sapiens GN=CBX8 PE=1 SV=3	0	5.807	2	1	3	1	389	43.4	9.91	0.109278	0.090151
FALSE	High	Master Protein	P59665	Neutrophil defensin 1 OS=Homo sapiens GN=DEFA1 PE=1 SV=1	0	5.065	10	1	2	1	94	10.2	6.99	0.108175	1.22522
FALSE	Medium	Master Protein	Q96MC4	CEP295 N-terminal-like protein OS=Homo sapiens GN=CEP295NL PE=2 SV=1	0.015	1.788	1	1	1	1	621	69.8	9.6	0.108175	0.127248
FALSE	Medium	Master Protein	O75094	Slit homolog 3 protein OS=Homo sapiens GN=SLIT3 PE=2 SV=3	0.02	1.637	1	1	1	1	1523	167.6	7.65	0.105758	1.71225
FALSE	High	Master Protein	Q7KZI7	Serine/threonine-protein kinase MARK2 OS=Homo sapiens GN=MARK2 PE=1 SV=2	0	11.081	4	3	5	1	788	87.9	9.72	0.105758	0.0360358
FALSE	High	Master Protein	Q12857	Nuclear factor 1 A-type OS=Homo sapiens GN=NFIA PE=1 SV=2	0.002	3.193	5	2	3	2	509	55.9	8.44	0.104588	1.02008
FALSE	High	Master Protein	Q06787	Fragile X mental retardation protein 1 OS=Homo sapiens GN=FMR1 PE=1 SV=1	0	22.919	10	7	17	6	632	71.1	7.42	0.104588	0.119043
FALSE	High	Master Protein	P46109	Crk-like protein OS=Homo sapiens GN=CRKL PE=1 SV=1	0.008	2.135	2	1	1	1	303	33.8	6.74	0.100205	3.05924
FALSE	High	Master Protein	Q9Y580	RNA-binding protein 7 OS=Homo sapiens GN=RBM7 PE=1 SV=1	0	12.265	11	2	4	2	266	30.5	9.57	0.100205	0.200084
FALSE	High	Master Protein	Q7Z6B0	Coiled-coil domain-containing protein 91 OS=Homo sapiens OX=9606 GN=CCDC91 PE=1 SV=2	0.004	2.758	3	1	1	1	441	49.9	5.07	0.0994417	3.56866
FALSE	High	Master Protein	Q96EL3	39S ribosomal protein L53, mitochondrial OS=Homo sapiens GN=MRPL53 PE=1 SV=1	0	56.048	67	7	32	7	112	12.1	8.76	0.0994417	0.303981
FALSE	High	Master Protein	Q9Y5G6	Protocadherin gamma-A7 OS=Homo sapiens GN=PCDHGA7 PE=2 SV=1	0.004	2.552	1	1	1	1	932	101.7	4.88	0.0973129	1.94325
FALSE	High	Master Protein	P55769	NHP2-like protein 1 OS=Homo sapiens GN=SNU13 PE=1 SV=3	0	31.63	41	6	19	6	128	14.2	8.46	0.0973129	0.0667815
FALSE	High	Master Protein	Q9H6P5	Threonine aspartase 1 OS=Homo sapiens GN=TASP1 PE=1 SV=1	0.004	2.725	2	1	2	1	420	44.4	7.75	0.0967404	6.53414
FALSE	High	Master Protein	Q9BRD0	BUD13 homolog OS=Homo sapiens GN=BUD13 PE=1 SV=1	0	10.531	4	2	5	2	619	70.5	9.86	0.0967404	0.174213
FALSE	High	Master Protein	A0A0J9YX35	Immunoglobulin heavy variable 3-64D OS=Homo sapiens OX=9606 GN=IGHV3-64D PE=3 SV=1	0.007	2.178	9	1	1	1	117	12.8	7.85	0.0924496	4.62075
FALSE	High	Master Protein	Q15370	Transcription elongation factor B polypeptide 2 OS=Homo sapiens GN=TCEB2 PE=1 SV=1	0	42.965	52	7	25	7	118	13.1	4.88	0.0924496	0.2611
FALSE	Medium	Master Protein	Q15019	Septin-2 OS=Homo sapiens GN=SEPT2 PE=1 SV=1	0.04	1.249	5	1	1	1	361	41.5	6.6	0.0888157	2.56614
FALSE	High	Master Protein	Q14690	Protein RRP5 homolog OS=Homo sapiens GN=PDCD11 PE=1 SV=3	0	6.973	1	2	2	2	1871	208.6	8.87	0.0888157	0.0829591
FALSE	Low	Master Protein	Q8IYK4	Procollagen galactosyltransferase 2 OS=Homo sapiens GN=COLGALT2 PE=1 SV=1	0.054	1.06	1	1	1	1	626	72.9	6.2	0.082292	5.5013
FALSE	High	Master Protein	O43237	Cytoplasmic dynein 1 light intermediate chain 2 OS=Homo sapiens GN=DYNC1LI2 PE=1 SV=1	0	3.415	9	2	3	2	492	54.1	6.38	0.082292	0.27462
FALSE	High	Master Protein	O75223	Gamma-glutamylcyclotransferase OS=Homo sapiens GN=GGCT PE=1 SV=1	0.004	2.553	6	1	1	1	188	21	5.14	0.0809496	2.22033
FALSE	High	Master Protein	Q15397	Pumilio homolog 3 OS=Homo sapiens GN=PUM3 PE=1 SV=3	0	9.569	5	3	5	3	648	73.5	9.64	0.0809496	0.0488706
FALSE	High	Master Protein	Q7Z478	ATP-dependent RNA helicase DHX29 OS=Homo sapiens GN=DHX29 PE=1 SV=2	0.004	2.649	1	2	2	1	1369	155.1	8.09	0.0806429	7.99942
FALSE	High	Master Protein	Q9HAV0	Guanine nucleotide-binding protein subunit beta-4 OS=Homo sapiens GN=GNB4 PE=1 SV=3	0	34.388	25	7	28	1	340	37.5	6	0.0806429	0.0771413
FALSE	Medium	Master Protein	P04844	Dolichyl-diphosphooligosaccharide--protein glycosyltransferase subunit 2 OS=Homo sapiens GN=RPN2 PE=1 SV=3	0.033	1.345	4	1	1	1	631	69.2	5.69	0.0796842	6.00507
FALSE	Medium	Master Protein	P18754	Regulator of chromosome condensation OS=Homo sapiens GN=RCC1 PE=1 SV=1	0.013	1.954	2	1	1	1	421	44.9	7.52	0.0796842	0.0176846
FALSE	Medium	Master Protein	P52736	Zinc finger protein 133 OS=Homo sapiens GN=ZNF133 PE=1 SV=2	0.022	1.572	3	1	1	1	654	73.3	8.97	0.0750326	1.80185
FALSE	High	Master Protein	Q14980	Nuclear mitotic apparatus protein 1 OS=Homo sapiens GN=NUMA1 PE=1 SV=2	0	7.944	1	3	3	3	2115	238.1	5.78	0.0750326	0.0962537
FALSE	High	Master Protein	P01834	Ig kappa chain C region OS=Homo sapiens GN=IGKC PE=1 SV=1	0	4.589	7	1	2	1	106	11.6	5.87	0.0744778	2.87424
FALSE	High	Master Protein	Q9NXG2	THUMP domain-containing protein 1 OS=Homo sapiens GN=THUMPD1 PE=1 SV=2	0	3.599	4	2	6	2	353	39.3	7.88	0.0744778	0.0319602
FALSE	High	Master Protein	P01593	Immunoglobulin kappa variable 1D-33 OS=Homo sapiens OX=9606 GN=IGKV1D-33 PE=1 SV=2	0	4.78	7	1	1	1	117	12.8	4.78	0.0681442	2.91088
FALSE	High	Master Protein	P31944	Caspase-14 OS=Homo sapiens GN=CASP14 PE=1 SV=2	0	6.465	6	1	3	1	242	27.7	5.58	0.0681442	0.127078
FALSE	High	Master Protein	P01780	Ig heavy chain V-III region JON OS=Homo sapiens PE=1 SV=1	0	8.039	15	2	2	1	115	12.6	9.29	0.0628085	4.14538
FALSE	High	Master Protein	Q15032	R3H domain-containing protein 1 OS=Homo sapiens GN=R3HDM1 PE=1 SV=3	0	4.684	2	2	4	2	1099	120.6	8.75	0.0628085	0.0250743
FALSE	High	Master Protein	Q07507	Dermatopontin OS=Homo sapiens GN=DPT PE=1 SV=2	0	4.653	5	1	1	1	201	24	4.82	0.0626907	12.1926
FALSE	High	Master Protein	Q8N983	39S ribosomal protein L43, mitochondrial OS=Homo sapiens GN=MRPL43 PE=1 SV=1	0	61.138	42	11	45	11	215	23.4	8.65	0.0626907	0.115944
FALSE	High	Master Protein	Q12797	Aspartyl/asparaginyl beta-hydroxylase OS=Homo sapiens GN=ASPH PE=1 SV=3	0	5.81	1	1	1	1	758	85.8	5.01	0.0623887	1.55808
FALSE	High	Master Protein	Q5M775	Cytospin-B OS=Homo sapiens GN=SPECC1 PE=1 SV=1	0	10.059	2	2	4	2	1068	118.5	6.7	0.0623887	0.111698
FALSE	High	Master Protein	P48729	Casein kinase I isoform alpha OS=Homo sapiens GN=CSNK1A1 PE=1 SV=2	0	7.712	7	2	3	2	337	38.9	9.57	0.060414	0.145326
FALSE	High	Master Protein	Q8IZU2	WD repeat-containing protein 17 OS=Homo sapiens OX=9606 GN=WDR17 PE=2 SV=2	0	3.467	1	1	1	1	1322	147.6	6.46	0.0598171	0.454781
FALSE	High	Master Protein	O00139	Kinesin-like protein KIF2A OS=Homo sapiens GN=KIF2A PE=1 SV=3	0	3.729	2	2	3	2	706	79.9	6.68	0.0580625	0.0166797
FALSE	Medium	Master Protein	Q9NZZ3	Charged multivesicular body protein 5 OS=Homo sapiens GN=CHMP5 PE=1 SV=1	0.013	1.907	3	1	1	1	219	24.6	4.83	0.0575897	0.0348425
FALSE	High	Master Protein	Q52LJ0	Protein FAM98B OS=Homo sapiens GN=FAM98B PE=1 SV=1	0	18.253	13	3	8	2	330	37.2	6.29	0.0507918	0.231677
FALSE	High	Master Protein	Q562R1	Beta-actin-like protein 2 OS=Homo sapiens GN=ACTBL2 PE=1 SV=2	0	163.117	39	27	152	1	376	42	5.59	0.050456	0.141091
FALSE	High	Master Protein	Q08431	Lactadherin OS=Homo sapiens GN=MFGE8 PE=1 SV=2	0	25.143	18	5	15	5	387	43.1	8.15	0.045503	0.15603
FALSE	High	Master Protein	Q9NP97	Dynein light chain roadblock-type 1 OS=Homo sapiens GN=DYNLRB1 PE=1 SV=3	0	21.515	34	2	8	2	96	10.9	7.25	0.0447722	0.382142
FALSE	High	Master Protein	Q9P258	Protein RCC2 OS=Homo sapiens GN=RCC2 PE=1 SV=2	0	26.575	10	6	18	6	522	56	8.78	0.0429519	0.103058
FALSE	Medium	Master Protein	Q9BY43	Charged multivesicular body protein 4a OS=Homo sapiens GN=CHMP4A PE=1 SV=3	0.03	1.418	9	1	3	1	222	25.1	4.7	0.0259997	0.0877519
FALSE	High	Master Protein	Q7L2H7	Eukaryotic translation initiation factor 3 subunit M OS=Homo sapiens GN=EIF3M PE=1 SV=1	0	5.263	3	1	3	1	374	42.5	5.63	0.0252808	0.0568566
FALSE	High	Master Protein	Q8WW12	PEST proteolytic signal-containing nuclear protein OS=Homo sapiens GN=PCNP PE=1 SV=2	0	19.261	22	3	16	3	178	18.9	7.49	0.0156366	0.102309
FALSE	High	Master Protein	Q9H6X2	Anthrax toxin receptor 1 OS=Homo sapiens GN=ANTXR1 PE=1 SV=2	0	5.576	3	1	4	1	564	62.7	7.61	0.0122436	0.00224621
FALSE	High	Master Protein	Q13823	Nucleolar GTP-binding protein 2 OS=Homo sapiens GN=GNL2 PE=1 SV=1	0	26.934	10	7	15	7	731	83.6	9.25	0.00914842	0.0272915
FALSE	High	Master Protein	Q86UA1	Pre-mRNA-processing factor 39 OS=Homo sapiens GN=PRPF39 PE=1 SV=3	0.009	2.112	1	1	3	1	669	78.4	5.4	0.00632833	0.0761297
FALSE	High	Master Protein	P21741	Midkine OS=Homo sapiens GN=MDK PE=1 SV=1	0	22.426	31	3	9	3	143	15.6	9.79	8.6209e-05	0.00362327
FALSE	High	Master Protein	Q9UHA3	Probable ribosome biogenesis protein RLP24 OS=Homo sapiens GN=RSL24D1 PE=1 SV=1	0	20.395	23	3	8	3	163	19.6	9.98	-0.00554927	0.0303841
FALSE	High	Master Protein	Q6P1L8	39S ribosomal protein L14, mitochondrial OS=Homo sapiens GN=MRPL14 PE=1 SV=1	0	21.816	35	4	15	4	145	15.9	10.24	-0.0142004	0.0491832
FALSE	High	Master Protein	Q96P16	Regulation of nuclear pre-mRNA domain-containing protein 1A OS=Homo sapiens GN=RPRD1A PE=1 SV=1	0.005	2.339	2	1	2	1	312	35.7	7.55	-0.0186902	0.116269
FALSE	High	Master Protein	Q96CW1	AP-2 complex subunit mu OS=Homo sapiens GN=AP2M1 PE=1 SV=2	0	6.96	7	2	7	2	435	49.6	9.54	-0.02133	0.459429
FALSE	High	Master Protein	Q76M96	Coiled-coil domain-containing protein 80 OS=Homo sapiens GN=CCDC80 PE=1 SV=1	0	21.608	8	6	11	6	950	108.1	9.72	-0.0305067	0.0310014
FALSE	High	Master Protein	O60264	SWI/SNF-related matrix-associated actin-dependent regulator of chromatin subfamily A member 5 OS=Homo sapiens GN=SMARCA5 PE=1 SV=1	0	3.591	1	1	3	1	1052	121.8	8.09	-0.0326148	0.0933391
FALSE	High	Master Protein	Q9NSQ0	Putative ribosomal RNA-processing protein 7 homolog B OS=Homo sapiens GN=RRP7BP PE=5 SV=1	0	4.68	15	1	3	1	103	12.6	9.73	-0.0352403	0.0928535
FALSE	High	Master Protein	Q96SB4	SRSF protein kinase 1 OS=Homo sapiens GN=SRPK1 PE=1 SV=2	0	27.362	11	6	14	6	655	74.3	6.16	-0.0367784	0.0479763
FALSE	High	Master Protein	Q9Y295	Developmentally-regulated GTP-binding protein 1 OS=Homo sapiens GN=DRG1 PE=1 SV=1	0	8.265	10	3	11	3	367	40.5	8.9	-0.0378322	0.091645
FALSE	High	Master Protein	Q9BQE9	B-cell CLL/lymphoma 7 protein family member B OS=Homo sapiens GN=BCL7B PE=1 SV=1	0	48.24	34	6	30	4	202	22.2	4.75	-0.0391025	0.129707
FALSE	High	Master Protein	Q99698	Lysosomal-trafficking regulator OS=Homo sapiens GN=LYST PE=1 SV=3	0.006	2.213	0	1	2	1	3801	428.9	6.61	-0.0434096	0.103694
FALSE	High	Master Protein	P78316	Nucleolar protein 14 OS=Homo sapiens GN=NOP14 PE=1 SV=3	0	31.002	11	7	25	7	857	97.6	7.58	-0.0536646	0.18189
FALSE	High	Master Protein	O75347	Tubulin-specific chaperone A OS=Homo sapiens GN=TBCA PE=1 SV=3	0	3.962	7	1	1	1	108	12.8	5.29	-0.0542314	0.149662
FALSE	High	Master Protein	P60891	Ribose-phosphate pyrophosphokinase 1 OS=Homo sapiens GN=PRPS1 PE=1 SV=2	0	20.4	12	4	11	4	318	34.8	6.98	-0.0615898	0.288401
FALSE	High	Master Protein	Q9Y6G3	39S ribosomal protein L42, mitochondrial OS=Homo sapiens GN=MRPL42 PE=1 SV=1	0	50.439	58	7	39	7	142	16.7	8.35	-0.0678103	0.145455
FALSE	High	Master Protein	P07602	Prosaposin OS=Homo sapiens GN=PSAP PE=1 SV=2	0	8.592	3	2	2	2	524	58.1	5.17	-0.0681187	0.138349
FALSE	High	Master Protein	Q8N556	Actin filament-associated protein 1 OS=Homo sapiens GN=AFAP1 PE=1 SV=2	0	10.382	5	3	3	3	730	80.7	8.68	-0.0732656	0.169979
FALSE	Medium	Master Protein	Q96RL7	Vacuolar protein sorting-associated protein 13A OS=Homo sapiens GN=VPS13A PE=1 SV=2	0.049	1.117	0	1	1	1	3174	360	6.33	-0.079268	0.124084
FALSE	Medium	Master Protein	Q16799	Reticulon-1 OS=Homo sapiens GN=RTN1 PE=1 SV=1	0.033	1.342	2	1	3	1	776	83.6	4.69	-0.0829637	0.182005
FALSE	Medium	Master Protein	Q5VZK9	F-actin-uncapping protein LRRC16A OS=Homo sapiens GN=LRRC16A PE=1 SV=1	0.033	1.359	1	1	1	1	1371	151.5	7.85	-0.084115	0.146073
FALSE	High	Master Protein	P12236	ADP/ATP translocase 3 OS=Homo sapiens GN=SLC25A6 PE=1 SV=4	0	57.632	26	11	47	1	298	32.8	9.74	-0.0897746	0.173016
FALSE	High	Master Protein	O95782	AP-2 complex subunit alpha-1 OS=Homo sapiens GN=AP2A1 PE=1 SV=3	0	4.232	3	2	3	2	977	107.5	7.03	-0.105115	0.348581
FALSE	High	Master Protein	Q9H492	Microtubule-associated proteins 1A/1B light chain 3A OS=Homo sapiens GN=MAP1LC3A PE=1 SV=2	0	3.939	6	1	1	1	121	14.3	8.68	-0.108504	0.282132
FALSE	High	Master Protein	P46940	Ras GTPase-activating-like protein IQGAP1 OS=Homo sapiens GN=IQGAP1 PE=1 SV=1	0	4.357	2	2	4	2	1657	189.1	6.48	-0.111295	0.131871
FALSE	Low	Master Protein	P19838	Nuclear factor NF-kappa-B p105 subunit OS=Homo sapiens GN=NFKB1 PE=1 SV=2	0.052	1.07	1	1	1	1	968	105.3	5.4	-0.11205	0.211481
FALSE	High	Master Protein	Q8TBF4	Zinc finger CCHC-type and RNA-binding motif-containing protein 1 OS=Homo sapiens GN=ZCRB1 PE=1 SV=2	0	27.238	28	4	14	4	217	24.6	8.53	-0.113564	0.195154
FALSE	Medium	Master Protein	Q13336	Urea transporter 1 OS=Homo sapiens GN=SLC14A1 PE=1 SV=2	0.031	1.407	2	1	8	1	389	42.5	7.15	-0.116353	0.268207
FALSE	High	Master Protein	A6NHT5	Homeobox protein HMX3 OS=Homo sapiens GN=HMX3 PE=3 SV=1	0	11.792	6	2	8	1	357	37.8	8.12	-0.119708	0.166582
FALSE	High	Master Protein	Q9NUL7	Probable ATP-dependent RNA helicase DDX28 OS=Homo sapiens GN=DDX28 PE=1 SV=2	0.004	2.617	1	1	3	1	540	59.5	10.42	-0.123735	0.267795
FALSE	High	Master Protein	P17931	Galectin-3 OS=Homo sapiens GN=LGALS3 PE=1 SV=5	0	7.388	6	1	3	1	250	26.1	8.56	-0.124446	0.0212016
FALSE	High	Master Protein	Q9UG63	ATP-binding cassette sub-family F member 2 OS=Homo sapiens GN=ABCF2 PE=1 SV=2	0	7.031	4	2	2	2	623	71.2	7.37	-0.125819	0.207081
FALSE	High	Master Protein	P13473	Lysosome-associated membrane glycoprotein 2 OS=Homo sapiens GN=LAMP2 PE=1 SV=2	0	4.302	2	1	2	1	410	44.9	5.63	-0.135886	0.0805193
FALSE	High	Master Protein	Q92499	ATP-dependent RNA helicase DDX1 OS=Homo sapiens GN=DDX1 PE=1 SV=2	0	138.496	35	22	75	22	740	82.4	7.23	-0.141966	0.382462
FALSE	High	Master Protein	O95487	Protein transport protein Sec24B OS=Homo sapiens GN=SEC24B PE=1 SV=2	0	15.104	3	3	7	3	1268	137.3	6.67	-0.158025	0.253809
FALSE	Medium	Master Protein	Q86UP2	Kinectin OS=Homo sapiens GN=KTN1 PE=1 SV=1	0.011	2.03	1	1	2	1	1357	156.2	5.64	-0.159008	0.21491
FALSE	Medium	Master Protein	Q86X53	Glutamate-rich protein 1 OS=Homo sapiens GN=ERICH1 PE=1 SV=1	0.013	1.873	4	1	1	1	443	49	4.78	-0.160806	0.321606
FALSE	High	Master Protein	P0C7P4	Putative cytochrome b-c1 complex subunit Rieske-like protein 1 OS=Homo sapiens GN=UQCRFS1P1 PE=5 SV=1	0	6.874	5	2	11	1	283	30.8	8.87	-0.16554	0.207118
FALSE	High	Master Protein	Q9BY44	Eukaryotic translation initiation factor 2A OS=Homo sapiens GN=EIF2A PE=1 SV=3	0	5.427	4	2	2	2	585	64.9	8.87	-0.17421	1.0645
FALSE	High	Master Protein	P61204	ADP-ribosylation factor 3 OS=Homo sapiens GN=ARF3 PE=1 SV=2	0	7.503	14	3	3	3	181	20.6	7.43	-0.179595	0.407415
FALSE	High	Master Protein	Q9Y2J2	Band 4.1-like protein 3 OS=Homo sapiens GN=EPB41L3 PE=1 SV=2	0	10.303	3	2	3	2	1087	120.6	5.19	-0.186196	0.197119
FALSE	High	Master Protein	Q5SW79	Centrosomal protein of 170 kDa OS=Homo sapiens GN=CEP170 PE=1 SV=1	0	27.832	5	6	15	6	1584	175.2	7.11	-0.188482	0.252262
FALSE	High	Master Protein	O95817	BAG family molecular chaperone regulator 3 OS=Homo sapiens GN=BAG3 PE=1 SV=3	0	6.9	4	2	4	2	575	61.6	6.95	-0.199419	0.865469
FALSE	Medium	Master Protein	P61626	Lysozyme C OS=Homo sapiens GN=LYZ PE=1 SV=1	0.016	1.738	4	1	2	1	148	16.5	9.16	-0.200556	0.567602
FALSE	Low	Master Protein	Q6P3W7	SCY1-like protein 2 OS=Homo sapiens GN=SCYL2 PE=1 SV=1	0.051	1.088	1	1	3	1	929	103.6	8.22	-0.204309	0.308945
FALSE	High	Master Protein	Q8IX12	Cell division cycle and apoptosis regulator protein 1 OS=Homo sapiens GN=CCAR1 PE=1 SV=2	0	5.921	2	2	5	2	1150	132.7	5.76	-0.206045	0.240882
FALSE	High	Master Protein	O75821	Eukaryotic translation initiation factor 3 subunit G OS=Homo sapiens GN=EIF3G PE=1 SV=2	0	5.84	5	1	3	1	320	35.6	6.13	-0.2126	0.263484
FALSE	High	Master Protein	O43251	RNA binding protein fox-1 homolog 2 OS=Homo sapiens GN=RBFOX2 PE=1 SV=3	0	5.731	4	1	1	1	390	41.3	7.27	-0.215433	0.436836
FALSE	High	Master Protein	Q9NUL5	Repressor of yield of DENV protein OS=Homo sapiens GN=RYDEN PE=1 SV=2	0	22.782	22	5	16	5	291	33.1	7.25	-0.220529	0.791928
FALSE	Medium	Master Protein	O75874	Isocitrate dehydrogenase [NADP] cytoplasmic OS=Homo sapiens GN=IDH1 PE=1 SV=2	0.048	1.122	2	1	1	1	414	46.6	7.01	-0.224771	0.00122527
FALSE	High	Master Protein	O75534	Cold shock domain-containing protein E1 OS=Homo sapiens GN=CSDE1 PE=1 SV=2	0	19.267	5	4	9	4	798	88.8	6.25	-0.224807	0.260367
FALSE	High	Master Protein	Q8IWS0	PHD finger protein 6 OS=Homo sapiens GN=PHF6 PE=1 SV=1	0	64.028	28	9	49	9	365	41.3	8.68	-0.231511	0.997434
FALSE	High	Master Protein	P01763	Ig heavy chain V-III region WEA OS=Homo sapiens PE=1 SV=1	0	6.025	13	2	2	1	114	12.2	8.5	-0.233767	0.84956
FALSE	High	Master Protein	O43242	26S proteasome non-ATPase regulatory subunit 3 OS=Homo sapiens GN=PSMD3 PE=1 SV=2	0	6.073	1	1	2	1	534	60.9	8.44	-0.237224	0.189205
FALSE	High	Master Protein	Q9NYK5	39S ribosomal protein L39, mitochondrial OS=Homo sapiens GN=MRPL39 PE=1 SV=3	0	23.868	24	7	16	7	338	38.7	7.65	-0.237653	0.887424
FALSE	High	Master Protein	P35579	Myosin-9 OS=Homo sapiens GN=MYH9 PE=1 SV=4	0	2447.94	63	252	2474	186	1960	226.4	5.6	-0.243416	0.437616
FALSE	High	Master Protein	Q8IVE3	Pleckstrin homology domain-containing family H member 2 OS=Homo sapiens GN=PLEKHH2 PE=1 SV=2	0.004	2.584	0	1	1	1	1493	168.1	7.56	-0.246748	0.692279
FALSE	High	Master Protein	P22492	Histone H1t OS=Homo sapiens GN=HIST1H1T PE=2 SV=4	0	50.12	16	7	23	1	207	22	11.71	-0.246904	0.348646
FALSE	High	Master Protein	Q9Y224	UPF0568 protein C14orf166 OS=Homo sapiens GN=C14orf166 PE=1 SV=1	0	205.325	73	27	187	27	244	28.1	6.65	-0.247002	0.324667
FALSE	High	Master Protein	P17676	CCAAT/enhancer-binding protein beta OS=Homo sapiens GN=CEBPB PE=1 SV=2	0	3.457	3	1	1	1	345	36.1	8.31	-0.251992	0.409206
FALSE	High	Master Protein	Q9NS87	Kinesin-like protein KIF15 OS=Homo sapiens GN=KIF15 PE=1 SV=1	0.004	2.611	1	2	5	2	1388	160.1	6	-0.252948	0.442847
FALSE	High	Master Protein	P12004	Proliferating cell nuclear antigen OS=Homo sapiens GN=PCNA PE=1 SV=1	0	4.32	3	1	1	1	261	28.8	4.69	-0.258888	0.723931
FALSE	High	Master Protein	Q9BVC5	Ashwin OS=Homo sapiens GN=C2orf49 PE=1 SV=1	0	6.167	6	1	5	1	232	25.8	9.74	-0.259574	0.413001
FALSE	High	Master Protein	Q9BQ61	Uncharacterized protein C19orf43 OS=Homo sapiens GN=C19orf43 PE=1 SV=1	0	23.279	27	3	6	3	176	18.4	9.44	-0.267988	0.60238
FALSE	High	Master Protein	P31689	DnaJ homolog subfamily A member 1 OS=Homo sapiens GN=DNAJA1 PE=1 SV=2	0	31.207	19	6	13	6	397	44.8	7.08	-0.271771	0.418946
FALSE	High	Master Protein	Q14126	Desmoglein-2 OS=Homo sapiens GN=DSG2 PE=1 SV=2	0	4.348	1	1	3	1	1118	122.2	5.24	-0.276773	0.860931
FALSE	High	Master Protein	P04216	Thy-1 membrane glycoprotein OS=Homo sapiens GN=THY1 PE=1 SV=2	0	9.576	15	2	6	2	161	17.9	8.73	-0.289239	0.332392
FALSE	High	Master Protein	Q96PY5	Formin-like protein 2 OS=Homo sapiens GN=FMNL2 PE=1 SV=3	0	30.846	9	8	20	8	1086	123.2	7.4	-0.294361	0.588752
FALSE	High	Master Protein	P55884	Eukaryotic translation initiation factor 3 subunit B OS=Homo sapiens GN=EIF3B PE=1 SV=3	0	9.975	4	3	6	3	814	92.4	5	-0.295854	0.0355709
FALSE	Medium	Master Protein	Q9P2N4	A disintegrin and metalloproteinase with thrombospondin motifs 9 OS=Homo sapiens OX=9606 GN=ADAMTS9 PE=1 SV=4	0.031	1.377	1	1	1	1	1935	216.4	7.77	-0.299282	0.299968
FALSE	High	Master Protein	O75937	DnaJ homolog subfamily C member 8 OS=Homo sapiens GN=DNAJC8 PE=1 SV=2	0	18.29	14	4	10	4	253	29.8	9.06	-0.300224	2.4267
FALSE	High	Master Protein	Q9NPQ8	Synembryn-A OS=Homo sapiens GN=RIC8A PE=1 SV=3	0	4.818	1	1	3	1	531	59.7	5.33	-0.303802	1.92014
FALSE	High	Master Protein	P30626	Sorcin OS=Homo sapiens GN=SRI PE=1 SV=1	0	6.853	14	2	2	2	198	21.7	5.59	-0.305006	0.328254
FALSE	High	Master Protein	P52597	Heterogeneous nuclear ribonucleoprotein F OS=Homo sapiens GN=HNRNPF PE=1 SV=3	0	75.183	38	13	49	11	415	45.6	5.58	-0.314302	2.45397
FALSE	High	Master Protein	O43395	U4/U6 small nuclear ribonucleoprotein Prp3 OS=Homo sapiens GN=PRPF3 PE=1 SV=2	0	78.792	38	17	51	17	683	77.5	9.5	-0.315522	0.644648
FALSE	High	Master Protein	P52815	39S ribosomal protein L12, mitochondrial OS=Homo sapiens GN=MRPL12 PE=1 SV=2	0	28.661	16	4	17	4	198	21.3	8.87	-0.315555	0.976511
FALSE	High	Master Protein	Q8N5N7	39S ribosomal protein L50, mitochondrial OS=Homo sapiens GN=MRPL50 PE=1 SV=2	0	79.925	60	9	45	9	158	18.3	7.88	-0.316877	1.66918
FALSE	High	Master Protein	P54821	Paired mesoderm homeobox protein 1 OS=Homo sapiens GN=PRRX1 PE=1 SV=2	0	9.129	7	2	6	2	245	27.3	9.47	-0.318043	0.576498
FALSE	High	Master Protein	Q04837	Single-stranded DNA-binding protein, mitochondrial OS=Homo sapiens GN=SSBP1 PE=1 SV=1	0	45.215	62	9	28	9	148	17.2	9.6	-0.322836	0.692953
FALSE	High	Master Protein	Q9NYL9	Tropomodulin-3 OS=Homo sapiens GN=TMOD3 PE=1 SV=1	0	223.872	57	24	241	22	352	39.6	5.19	-0.324757	0.36641
FALSE	High	Master Protein	P35222	Catenin beta-1 OS=Homo sapiens GN=CTNNB1 PE=1 SV=1	0	12.287	4	3	6	2	781	85.4	5.86	-0.326887	0.711698
FALSE	High	Master Protein	Q8IZQ5	Selenoprotein H OS=Homo sapiens GN=SELH PE=1 SV=2	0	29.025	25	4	19	4	122	13.4	9.74	-0.328358	0.971051
FALSE	High	Master Protein	Q96SB3	Neurabin-2 OS=Homo sapiens GN=PPP1R9B PE=1 SV=2	0	103.085	25	16	53	16	815	89.1	4.97	-0.341739	0.52726
FALSE	High	Master Protein	P31151	Protein S100-A7 OS=Homo sapiens GN=S100A7 PE=1 SV=4	0	18.69	22	3	6	3	101	11.5	6.77	-0.34391	0.951422
FALSE	High	Master Protein	P84090	Enhancer of rudimentary homolog OS=Homo sapiens GN=ERH PE=1 SV=1	0	15.27	35	3	7	3	104	12.3	5.92	-0.357124	0.361492
FALSE	High	Master Protein	Q5JWF2	Guanine nucleotide-binding protein G(s) subunit alpha isoforms XLas OS=Homo sapiens GN=GNAS PE=1 SV=2	0	19.486	5	4	8	3	1037	111	5.03	-0.358337	1.04504
FALSE	High	Master Protein	P35249	Replication factor C subunit 4 OS=Homo sapiens GN=RFC4 PE=1 SV=2	0	4.037	10	2	2	2	363	39.7	8.02	-0.359527	0.746285
FALSE	High	Master Protein	P42771	Cyclin-dependent kinase inhibitor 2A OS=Homo sapiens GN=CDKN2A PE=1 SV=2	0	34.006	40	4	14	4	156	16.5	5.81	-0.359661	0.78394
FALSE	High	Master Protein	O76094	Signal recognition particle subunit SRP72 OS=Homo sapiens GN=SRP72 PE=1 SV=3	0	4.117	5	2	2	2	671	74.6	9.26	-0.361091	0.418179
FALSE	High	Master Protein	Q01167	Forkhead box protein K2 OS=Homo sapiens GN=FOXK2 PE=1 SV=3	0	4.757	2	2	3	2	660	69	9.54	-0.364985	0.916142
FALSE	High	Master Protein	O15061	Synemin OS=Homo sapiens GN=SYNM PE=1 SV=2	0	7.583	2	3	6	3	1565	172.7	5.16	-0.365429	0.464068
FALSE	High	Master Protein	P12081	Histidine--tRNA ligase, cytoplasmic OS=Homo sapiens GN=HARS PE=1 SV=2	0	4.149	3	2	4	2	509	57.4	5.88	-0.368328	0.813218
FALSE	High	Master Protein	P36954	DNA-directed RNA polymerase II subunit RPB9 OS=Homo sapiens GN=POLR2I PE=1 SV=1	0	5.201	10	1	2	1	125	14.5	5.14	-0.383909	0.446111
FALSE	High	Master Protein	Q9UGY1	Nucleolar protein 12 OS=Homo sapiens GN=NOL12 PE=1 SV=1	0	29.965	38	6	21	6	213	24.6	10.23	-0.38593	0.805881
FALSE	High	Master Protein	P26373	60S ribosomal protein L13 OS=Homo sapiens GN=RPL13 PE=1 SV=4	0	69.821	39	9	65	9	211	24.2	11.65	-0.386972	0.407144
FALSE	High	Master Protein	Q9P2M7	Cingulin OS=Homo sapiens GN=CGN PE=1 SV=2	0	4.134	2	2	4	2	1197	136.3	5.54	-0.395216	0.572825
FALSE	High	Master Protein	Q9Y6M4	Casein kinase I isoform gamma-3 OS=Homo sapiens GN=CSNK1G3 PE=1 SV=2	0	12.544	7	3	10	1	447	51.4	9.22	-0.396388	1.34829
FALSE	High	Master Protein	P08174	Complement decay-accelerating factor OS=Homo sapiens GN=CD55 PE=1 SV=4	0	17.604	11	4	12	4	381	41.4	7.59	-0.417095	0.564992
FALSE	High	Master Protein	P11233	Ras-related protein Ral-A OS=Homo sapiens GN=RALA PE=1 SV=1	0.003	2.941	3	1	4	1	206	23.6	7.11	-0.421967	1.12725
FALSE	High	Master Protein	P61218	DNA-directed RNA polymerases I, II, and III subunit RPABC2 OS=Homo sapiens GN=POLR2F PE=1 SV=1	0.004	2.542	6	1	4	1	127	14.5	4.22	-0.424855	0.459396
FALSE	High	Master Protein	P53803	DNA-directed RNA polymerases I, II, and III subunit RPABC4 OS=Homo sapiens GN=POLR2K PE=3 SV=1	0	24.423	43	3	10	3	58	7	9.06	-0.43289	3.63254
FALSE	High	Master Protein	Q92614	Unconventional myosin-XVIIIa OS=Homo sapiens GN=MYO18A PE=1 SV=3	0	22.824	4	5	11	5	2054	233	6.3	-0.435238	0.335407
FALSE	High	Master Protein	P46937	Transcriptional coactivator YAP1 OS=Homo sapiens GN=YAP1 PE=1 SV=2	0	4.238	3	1	3	1	504	54.4	5.17	-0.436794	1.35894
FALSE	High	Master Protein	P37198	Nuclear pore glycoprotein p62 OS=Homo sapiens GN=NUP62 PE=1 SV=3	0	6.48	3	1	1	1	522	53.2	5.31	-0.43834	0.446533
FALSE	Medium	Master Protein	Q8WYL5	Protein phosphatase Slingshot homolog 1 OS=Homo sapiens GN=SSH1 PE=1 SV=2	0.015	1.824	2	1	4	1	1049	115.4	6.25	-0.440844	0.380688
FALSE	High	Master Protein	Q99496	E3 ubiquitin-protein ligase RING2 OS=Homo sapiens GN=RNF2 PE=1 SV=1	0	28.501	19	5	20	5	336	37.6	6.84	-0.443194	0.772809
FALSE	Medium	Master Protein	Q99707	Methionine synthase OS=Homo sapiens GN=MTR PE=1 SV=2	0.025	1.513	1	1	1	1	1265	140.4	5.58	-0.447185	0.64144
FALSE	High	Master Protein	Q5T5P2	Sickle tail protein homolog OS=Homo sapiens GN=KIAA1217 PE=1 SV=2	0	4.374	1	1	2	1	1943	214	7.06	-0.452895	0.408093
FALSE	Medium	Master Protein	Q9NYY8	FAST kinase domain-containing protein 2, mitochondrial OS=Homo sapiens GN=FASTKD2 PE=1 SV=1	0.013	1.963	2	1	1	1	710	81.4	8.05	-0.455415	0.489327
FALSE	High	Master Protein	Q8TF72	Protein Shroom3 OS=Homo sapiens GN=SHROOM3 PE=1 SV=2	0	8.538	1	3	12	3	1996	216.7	7.8	-0.46101	3.62184
FALSE	Medium	Master Protein	Q9UIW2	Plexin-A1 OS=Homo sapiens GN=PLXNA1 PE=1 SV=3	0.013	1.996	0	1	4	1	1896	210.9	6.92	-0.464134	1.44129
FALSE	High	Master Protein	Q8ND56	Protein LSM14 homolog A OS=Homo sapiens GN=LSM14A PE=1 SV=3	0	4.962	6	2	3	2	463	50.5	9.52	-0.464907	0.531573
FALSE	High	Master Protein	P36542	ATP synthase subunit gamma, mitochondrial OS=Homo sapiens GN=ATP5C1 PE=1 SV=1	0.001	3.244	4	1	1	1	298	33	9.22	-0.466427	0.591316
FALSE	High	Master Protein	O43399	Tumor protein D54 OS=Homo sapiens GN=TPD52L2 PE=1 SV=2	0.001	3.281	4	1	1	1	206	22.2	5.36	-0.470234	0.399903
FALSE	High	Master Protein	O60828	Polyglutamine-binding protein 1 OS=Homo sapiens GN=PQBP1 PE=1 SV=1	0	25.043	24	4	16	4	265	30.5	6.33	-0.475264	0.619804
FALSE	High	Master Protein	P60228	Eukaryotic translation initiation factor 3 subunit E OS=Homo sapiens GN=EIF3E PE=1 SV=1	0.007	2.164	2	1	4	1	445	52.2	6.04	-0.475808	0.508267
FALSE	High	Master Protein	Q9H3U1	Protein unc-45 homolog A OS=Homo sapiens GN=UNC45A PE=1 SV=1	0.01	2.074	1	1	1	1	944	103	6.07	-0.476425	0.458264
FALSE	High	Master Protein	Q96AG4	Leucine-rich repeat-containing protein 59 OS=Homo sapiens GN=LRRC59 PE=1 SV=1	0	21.762	20	4	10	4	307	34.9	9.57	-0.480549	0.546861
FALSE	High	Master Protein	Q9BWJ5	Splicing factor 3B subunit 5 OS=Homo sapiens GN=SF3B5 PE=1 SV=1	0	35.783	66	5	16	5	86	10.1	6.35	-0.481336	0.869512
FALSE	High	Master Protein	Q9NQZ2	Something about silencing protein 10 OS=Homo sapiens GN=UTP3 PE=1 SV=1	0	3.466	2	1	3	1	479	54.5	5.62	-0.485304	0.797169
FALSE	High	Master Protein	P38432	Coilin OS=Homo sapiens GN=COIL PE=1 SV=1	0	9.879	2	2	5	2	576	62.6	9.07	-0.487691	0.942477
FALSE	High	Master Protein	Q14241	Transcription elongation factor B polypeptide 3 OS=Homo sapiens GN=TCEB3 PE=1 SV=2	0	22.129	8	5	9	5	798	89.9	9.57	-0.490395	4.27444
FALSE	High	Master Protein	Q9H7N4	Splicing factor, arginine/serine-rich 19 OS=Homo sapiens GN=SCAF1 PE=1 SV=3	0	3.488	1	1	3	1	1312	139.2	9.25	-0.498321	0.681998
FALSE	High	Master Protein	Q8IY37	Probable ATP-dependent RNA helicase DHX37 OS=Homo sapiens GN=DHX37 PE=1 SV=1	0.005	2.323	2	1	2	1	1157	129.5	8.1	-0.502761	0.457136
FALSE	High	Master Protein	Q9UHX1	Poly(U)-binding-splicing factor PUF60 OS=Homo sapiens GN=PUF60 PE=1 SV=1	0	14.843	7	3	10	3	559	59.8	5.29	-0.510156	1.60156
FALSE	High	Master Protein	Q15427	Splicing factor 3B subunit 4 OS=Homo sapiens GN=SF3B4 PE=1 SV=1	0	8.5	8	2	5	2	424	44.4	8.56	-0.512471	1.12339
FALSE	High	Master Protein	Q01813	ATP-dependent 6-phosphofructokinase, platelet type OS=Homo sapiens GN=PFKP PE=1 SV=2	0	5.42	3	2	3	2	784	85.5	7.55	-0.516849	1.29501
FALSE	High	Master Protein	Q14684	Ribosomal RNA processing protein 1 homolog B OS=Homo sapiens GN=RRP1B PE=1 SV=3	0	64.246	25	14	35	14	758	84.4	9.76	-0.539879	4.5628
FALSE	High	Master Protein	O75340	Programmed cell death protein 6 OS=Homo sapiens GN=PDCD6 PE=1 SV=1	0	12.905	15	3	9	3	191	21.9	5.4	-0.547639	1.37404
FALSE	High	Master Protein	O94906	Pre-mRNA-processing factor 6 OS=Homo sapiens GN=PRPF6 PE=1 SV=1	0	7.221	3	2	3	2	941	106.9	8.25	-0.561828	0.938445
FALSE	High	Master Protein	Q13123	Protein Red OS=Homo sapiens GN=IK PE=1 SV=3	0	17.216	10	5	9	5	557	65.6	6.64	-0.570282	1.34924
FALSE	High	Master Protein	Q7Z417	Nuclear fragile X mental retardation-interacting protein 2 OS=Homo sapiens GN=NUFIP2 PE=1 SV=1	0	46.105	16	8	23	8	695	76.1	8.7	-0.571042	2.84948
FALSE	Medium	Master Protein	Q5VYS8	Terminal uridylyltransferase 7 OS=Homo sapiens GN=ZCCHC6 PE=1 SV=1	0.026	1.483	0	1	1	1	1495	171.1	6.83	-0.593474	1.18796
FALSE	High	Master Protein	Q15545	Transcription initiation factor TFIID subunit 7 OS=Homo sapiens GN=TAF7 PE=1 SV=1	0.005	2.346	8	2	2	2	349	40.2	5.2	-0.596812	2.01987
FALSE	Medium	Master Protein	Q9NRA1	Platelet-derived growth factor C OS=Homo sapiens GN=PDGFC PE=1 SV=2	0.042	1.227	2	1	2	1	345	39	6.14	-0.597624	0.52725
FALSE	High	Master Protein	Q14493	Histone RNA hairpin-binding protein OS=Homo sapiens GN=SLBP PE=1 SV=1	0	14.723	18	4	10	4	270	31.3	7.47	-0.601668	2.50512
FALSE	High	Master Protein	P41091	Eukaryotic translation initiation factor 2 subunit 3 OS=Homo sapiens GN=EIF2S3 PE=1 SV=3	0	34.226	14	6	23	6	472	51.1	8.4	-0.603122	0.803733
FALSE	High	Master Protein	Q99081	Transcription factor 12 OS=Homo sapiens GN=TCF12 PE=1 SV=1	0	11.805	4	2	4	1	682	72.9	7.02	-0.609935	0.860995
FALSE	High	Master Protein	P19388	DNA-directed RNA polymerases I, II, and III subunit RPABC1 OS=Homo sapiens GN=POLR2E PE=1 SV=4	0	4.446	4	1	3	1	210	24.5	5.95	-0.612607	2.10548
FALSE	High	Master Protein	Q9NZE8	39S ribosomal protein L35, mitochondrial OS=Homo sapiens GN=MRPL35 PE=1 SV=3	0	15.184	16	4	13	4	188	21.5	11.3	-0.618088	1.81272
FALSE	High	Master Protein	Q13247	Serine/arginine-rich splicing factor 6 OS=Homo sapiens GN=SRSF6 PE=1 SV=2	0	47.593	24	9	29	8	344	39.6	11.43	-0.621864	1.10881
FALSE	High	Master Protein	Q9H2U1	ATP-dependent RNA helicase DHX36 OS=Homo sapiens GN=DHX36 PE=1 SV=2	0	38.503	13	9	21	8	1008	114.7	7.68	-0.62718	2.13927
FALSE	High	Master Protein	Q86UE4	Protein LYRIC OS=Homo sapiens GN=MTDH PE=1 SV=2	0	57.402	24	11	24	11	582	63.8	9.32	-0.634968	1.17012
FALSE	High	Master Protein	P08670	Vimentin OS=Homo sapiens GN=VIM PE=1 SV=4	0	878.562	84	92	949	82	466	53.6	5.12	-0.63801	1.54622
FALSE	High	Master Protein	Q9ULX9	Transcription factor MafF OS=Homo sapiens GN=MAFF PE=1 SV=2	0.002	3.035	4	1	3	1	164	17.7	9.8	-0.644157	1.46313
FALSE	Medium	Master Protein	Q9Y625	Glypican-6 OS=Homo sapiens GN=GPC6 PE=1 SV=1	0.03	1.431	1	1	1	1	555	62.7	5.41	-0.646705	0.47702
FALSE	High	Master Protein	Q6ZU35	Uncharacterized protein KIAA1211 OS=Homo sapiens GN=KIAA1211 PE=1 SV=3	0	45.134	15	12	25	12	1233	136.7	5.6	-0.647203	0.966246
FALSE	Medium	Master Protein	Q8WWX9	Selenoprotein M OS=Homo sapiens GN=SELM PE=1 SV=3	0.035	1.313	11	1	3	1	145	16.2	5.54	-0.651614	1.24918
FALSE	Medium	Master Protein	O60925	Prefoldin subunit 1 OS=Homo sapiens GN=PFDN1 PE=1 SV=2	0.047	1.145	8	1	2	1	122	14.2	6.81	-0.652031	0.50777
FALSE	High	Master Protein	Q9Y2D5	A-kinase anchor protein 2 OS=Homo sapiens GN=AKAP2 PE=1 SV=3	0	7.581	3	2	8	2	859	94.6	5.11	-0.660463	1.73863
FALSE	High	Master Protein	P29374	AT-rich interactive domain-containing protein 4A OS=Homo sapiens GN=ARID4A PE=1 SV=3	0.006	2.213	1	1	3	1	1257	142.7	5.1	-0.662292	0.767967
FALSE	High	Master Protein	Q9BQ75	Protein CMSS1 OS=Homo sapiens GN=CMSS1 PE=1 SV=2	0	30.6	18	7	26	6	279	31.9	9.19	-0.663951	5.09377
FALSE	High	Master Protein	P78345	Ribonuclease P protein subunit p38 OS=Homo sapiens GN=RPP38 PE=1 SV=2	0	5.201	11	3	6	3	283	31.8	9.92	-0.674205	3.28502
FALSE	Medium	Master Protein	O00505	Importin subunit alpha-4 OS=Homo sapiens GN=KPNA3 PE=1 SV=2	0.031	1.395	3	1	1	1	521	57.8	4.94	-0.675439	1.97843
FALSE	High	Master Protein	Q9UQ03	Coronin-2B OS=Homo sapiens GN=CORO2B PE=1 SV=4	0	30.445	20	8	16	8	480	54.9	8.27	-0.686797	2.14261
FALSE	Medium	Master Protein	P22888	Lutropin-choriogonadotropic hormone receptor OS=Homo sapiens GN=LHCGR PE=1 SV=4	0.038	1.288	1	1	1	1	699	78.6	8.5	-0.687578	1.37759
FALSE	Medium	Master Protein	P09669	Cytochrome c oxidase subunit 6C OS=Homo sapiens GN=COX6C PE=1 SV=2	0.029	1.442	11	1	4	1	75	8.8	10.39	-0.688834	4.84459
FALSE	High	Master Protein	Q16352	Alpha-internexin OS=Homo sapiens GN=INA PE=1 SV=2	0	34.999	6	5	36	2	499	55.4	5.4	-0.700318	1.9036
FALSE	High	Master Protein	P56385	ATP synthase subunit e, mitochondrial OS=Homo sapiens GN=ATP5I PE=1 SV=2	0	5.061	14	1	7	1	69	7.9	9.35	-0.70796	2.3578
FALSE	High	Master Protein	Q13263	Transcription intermediary factor 1-beta OS=Homo sapiens GN=TRIM28 PE=1 SV=5	0	21.075	7	5	15	5	835	88.5	5.77	-0.717404	2.20315
FALSE	High	Master Protein	P20290	Transcription factor BTF3 OS=Homo sapiens GN=BTF3 PE=1 SV=1	0	23.042	24	4	10	4	206	22.2	9.38	-0.722705	0.892826
FALSE	High	Master Protein	Q9NRY2	SOSS complex subunit C OS=Homo sapiens GN=INIP PE=1 SV=1	0	7.303	19	1	3	1	104	11.4	9.25	-0.723764	1.29808
FALSE	Medium	Master Protein	Q14956	Transmembrane glycoprotein NMB OS=Homo sapiens GN=GPNMB PE=1 SV=2	0.022	1.552	2	1	1	1	572	63.9	6.64	-0.729101	2.96376
FALSE	Medium	Master Protein	Q96GC5	39S ribosomal protein L48, mitochondrial OS=Homo sapiens GN=MRPL48 PE=1 SV=2	0.025	1.506	5	1	2	1	212	23.9	8.98	-0.734496	1.0398
FALSE	Medium	Master Protein	Q8WY36	HMG box transcription factor BBX OS=Homo sapiens GN=BBX PE=1 SV=1	0.013	1.872	2	1	2	1	941	105.1	8.79	-0.749423	0.600684
FALSE	High	Master Protein	O43707	Alpha-actinin-4 OS=Homo sapiens GN=ACTN4 PE=1 SV=2	0	256.289	50	40	147	20	911	104.8	5.44	-0.751011	1.64409
FALSE	Medium	Master Protein	P29084	Transcription initiation factor IIE subunit beta OS=Homo sapiens GN=GTF2E2 PE=1 SV=1	0.026	1.48	2	1	1	1	291	33	9.66	-0.751292	1.29012
FALSE	High	Master Protein	P02787	Serotransferrin OS=Homo sapiens GN=TF PE=1 SV=3	0	12.523	5	3	6	3	698	77	7.12	-0.75402	0.706728
FALSE	High	Master Protein	P52926	High mobility group protein HMGI-C OS=Homo sapiens GN=HMGA2 PE=1 SV=1	0	4.46	8	1	1	1	109	11.8	10.62	-0.757799	3.8304
FALSE	High	Master Protein	Q96PM5	RING finger and CHY zinc finger domain-containing protein 1 OS=Homo sapiens GN=RCHY1 PE=1 SV=1	0	60.301	39	9	26	9	261	30.1	6.71	-0.761302	1.77482
FALSE	High	Master Protein	Q13227	G protein pathway suppressor 2 OS=Homo sapiens GN=GPS2 PE=1 SV=3	0	11.541	5	2	2	2	327	36.7	9.52	-0.777024	1.80705
FALSE	High	Master Protein	P0CAP2	DNA-directed RNA polymerase II subunit GRINL1A OS=Homo sapiens GN=POLR2M PE=1 SV=1	0	41.802	34	9	22	9	368	41.7	6.39	-0.779937	1.96037
FALSE	High	Master Protein	Q92747	Actin-related protein 2/3 complex subunit 1A OS=Homo sapiens GN=ARPC1A PE=1 SV=2	0	5.788	9	3	3	3	370	41.5	8.18	-0.786966	0.937797
FALSE	High	Master Protein	P02751	Fibronectin OS=Homo sapiens GN=FN1 PE=1 SV=4	0	18.983	1	2	5	2	2386	262.5	5.71	-0.789534	1.98996
FALSE	High	Master Protein	Q15388	Mitochondrial import receptor subunit TOM20 homolog OS=Homo sapiens GN=TOMM20 PE=1 SV=1	0	4.779	5	1	5	1	145	16.3	8.6	-0.790051	3.70792
FALSE	High	Master Protein	Q9UKV8	Protein argonaute-2 OS=Homo sapiens GN=AGO2 PE=1 SV=3	0	142.94	31	23	78	17	859	97.1	9.19	-0.798047	1.05718
FALSE	High	Master Protein	Q14195	Dihydropyrimidinase-related protein 3 OS=Homo sapiens GN=DPYSL3 PE=1 SV=1	0	5.41	3	1	2	1	570	61.9	6.49	-0.79918	0.871771
FALSE	High	Master Protein	Q96T88	E3 ubiquitin-protein ligase UHRF1 OS=Homo sapiens GN=UHRF1 PE=1 SV=1	0	7.384	6	3	5	3	793	89.8	7.56	-0.803526	1.9326
FALSE	High	Master Protein	P06576	ATP synthase subunit beta, mitochondrial OS=Homo sapiens GN=ATP5B PE=1 SV=3	0.004	2.707	2	1	2	1	529	56.5	5.4	-0.805285	0.85988
FALSE	High	Master Protein	P08238	Heat shock protein HSP 90-beta OS=Homo sapiens GN=HSP90AB1 PE=1 SV=4	0	63.398	18	12	34	8	724	83.2	5.03	-0.809753	1.47855
FALSE	High	Master Protein	P02792	Ferritin light chain OS=Homo sapiens GN=FTL PE=1 SV=2	0.002	3.066	4	1	1	1	175	20	5.78	-0.81564	1.35647
FALSE	High	Master Protein	Q13449	Limbic system-associated membrane protein OS=Homo sapiens GN=LSAMP PE=1 SV=2	0.004	2.657	3	1	1	1	338	37.4	6.98	-0.821575	1.06446
FALSE	High	Master Protein	O94855	Protein transport protein Sec24D OS=Homo sapiens GN=SEC24D PE=1 SV=2	0	25.538	7	6	19	5	1032	112.9	7.25	-0.8249	1.14792
FALSE	High	Master Protein	Q92600	Cell differentiation protein RCD1 homolog OS=Homo sapiens GN=RQCD1 PE=1 SV=1	0	5.099	2	1	2	1	299	33.6	8.03	-0.826691	2.33377
FALSE	Medium	Master Protein	P31350	Ribonucleoside-diphosphate reductase subunit M2 OS=Homo sapiens GN=RRM2 PE=1 SV=1	0.041	1.241	2	1	1	1	389	44.8	5.38	-0.827418	1.14317
FALSE	High	Master Protein	Q8IV08	Phospholipase D3 OS=Homo sapiens GN=PLD3 PE=1 SV=1	0	3.479	2	1	4	1	490	54.7	6.47	-0.844552	1.32658
FALSE	High	Master Protein	Q15233	Non-POU domain-containing octamer-binding protein OS=Homo sapiens GN=NONO PE=1 SV=4	0	80.56	29	15	53	13	471	54.2	8.95	-0.845556	1.4315
FALSE	High	Master Protein	Q9NQ50	39S ribosomal protein L40, mitochondrial OS=Homo sapiens GN=MRPL40 PE=1 SV=1	0	35.73	33	5	31	5	206	24.5	9.63	-0.864496	2.73084
FALSE	High	Master Protein	Q9P2I0	Cleavage and polyadenylation specificity factor subunit 2 OS=Homo sapiens GN=CPSF2 PE=1 SV=2	0	6.138	4	3	3	3	782	88.4	5.11	-0.865127	1.24223
FALSE	Medium	Master Protein	Q8NE00	Transmembrane protein 104 OS=Homo sapiens OX=9606 GN=TMEM104 PE=1 SV=2	0.013	1.946	1	1	1	1	496	55.6	7.2	-0.867004	1.05433
FALSE	High	Master Protein	Q8NEJ9	Neuroguidin OS=Homo sapiens GN=NGDN PE=1 SV=1	0	46.753	25	8	23	8	315	35.9	9.57	-0.872096	3.11271
FALSE	High	Master Protein	P53618	Coatomer subunit beta OS=Homo sapiens GN=COPB1 PE=1 SV=3	0	6.874	3	2	3	2	953	107.1	6.05	-0.872793	0.986472
FALSE	High	Master Protein	Q9UK45	U6 snRNA-associated Sm-like protein LSm7 OS=Homo sapiens GN=LSM7 PE=1 SV=1	0	9.029	16	2	8	2	103	11.6	5.27	-0.889932	3.40576
FALSE	High	Master Protein	P61158	Actin-related protein 3 OS=Homo sapiens GN=ACTR3 PE=1 SV=3	0	74.511	39	12	43	12	418	47.3	5.88	-0.89212	1.84943
FALSE	Medium	Master Protein	Q96D03	DNA damage-inducible transcript 4-like protein OS=Homo sapiens OX=9606 GN=DDIT4L PE=1 SV=1	0.043	1.22	4	1	2	1	193	21.7	7.53	-0.899385	1.60998
FALSE	High	Master Protein	P14618	Pyruvate kinase PKM OS=Homo sapiens GN=PKM PE=1 SV=4	0	16.856	12	4	13	4	531	57.9	7.84	-0.903927	2.17304
FALSE	High	Master Protein	Q96GM8	Target of EGR1 protein 1 OS=Homo sapiens GN=TOE1 PE=1 SV=1	0	3.487	4	1	1	1	510	56.5	7.18	-0.905269	2.60071
FALSE	High	Master Protein	Q9UDY2	Tight junction protein ZO-2 OS=Homo sapiens GN=TJP2 PE=1 SV=2	0	10.598	3	3	4	2	1190	133.9	7.4	-0.912972	1.03474
FALSE	High	Master Protein	Q9P2E9	Ribosome-binding protein 1 OS=Homo sapiens GN=RRBP1 PE=1 SV=4	0	30.59	8	9	15	9	1410	152.4	8.6	-0.91899	1.57715
FALSE	High	Master Protein	Q66PJ3	ADP-ribosylation factor-like protein 6-interacting protein 4 OS=Homo sapiens GN=ARL6IP4 PE=1 SV=2	0	16.773	7	2	4	2	421	44.9	10.93	-0.927656	1.03889
FALSE	High	Master Protein	Q9NR12	PDZ and LIM domain protein 7 OS=Homo sapiens GN=PDLIM7 PE=1 SV=1	0	70.71	32	11	29	11	457	49.8	8.41	-0.93662	1.62909
FALSE	High	Master Protein	Q99848	Probable rRNA-processing protein EBP2 OS=Homo sapiens GN=EBNA1BP2 PE=1 SV=2	0	15.874	13	5	10	4	306	34.8	10.1	-0.937823	2.15974
FALSE	High	Master Protein	Q02809	Procollagen-lysine,2-oxoglutarate 5-dioxygenase 1 OS=Homo sapiens GN=PLOD1 PE=1 SV=2	0	62.633	22	11	25	11	727	83.5	6.95	-0.940541	2.49476
FALSE	High	Master Protein	Q9UJC5	SH3 domain-binding glutamic acid-rich-like protein 2 OS=Homo sapiens GN=SH3BGRL2 PE=1 SV=2	0	10.254	23	2	3	2	107	12.3	6.71	-0.942841	1.09971
FALSE	High	Master Protein	Q6I9Y2	THO complex subunit 7 homolog OS=Homo sapiens GN=THOC7 PE=1 SV=3	0	41.3	42	8	23	8	204	23.7	5.67	-0.956529	3.62555
FALSE	High	Master Protein	O00451	GDNF family receptor alpha-2 OS=Homo sapiens OX=9606 GN=GFRA2 PE=1 SV=2	0.005	2.298	2	1	1	1	464	51.5	7.66	-0.95729	2.61909
FALSE	High	Master Protein	Q08495	Dematin OS=Homo sapiens GN=DMTN PE=1 SV=3	0	6.593	4	2	4	1	405	45.5	8.88	-0.961482	1.43295
FALSE	High	Master Protein	Q3MHD2	Protein LSM12 homolog OS=Homo sapiens GN=LSM12 PE=1 SV=2	0	11.191	5	1	3	1	195	21.7	7.74	-0.963706	0.782314
FALSE	High	Master Protein	P01761	Ig heavy chain V-I region SIE OS=Homo sapiens PE=1 SV=1	0.01	2.095	6	1	2	1	124	13.7	8.81	-0.978738	1.80597
FALSE	High	Master Protein	Q15436	Protein transport protein Sec23A OS=Homo sapiens GN=SEC23A PE=1 SV=2	0	47.758	15	9	32	7	765	86.1	7.08	-0.979963	2.77175
FALSE	High	Master Protein	Q96PM9	Zinc finger protein 385A OS=Homo sapiens GN=ZNF385A PE=1 SV=2	0	29.027	18	6	20	6	386	40.4	9.86	-0.979997	2.89935
FALSE	High	Master Protein	O15234	Protein CASC3 OS=Homo sapiens GN=CASC3 PE=1 SV=2	0	86.228	22	11	53	11	703	76.2	6.48	-0.982883	1.71841
FALSE	High	Master Protein	P13995	Bifunctional methylenetetrahydrofolate dehydrogenase/cyclohydrolase, mitochondrial OS=Homo sapiens GN=MTHFD2 PE=1 SV=2	0	7.964	6	1	3	1	350	37.9	8.73	-0.989126	1.9401
FALSE	High	Master Protein	Q8N1B4	Vacuolar protein sorting-associated protein 52 homolog OS=Homo sapiens GN=VPS52 PE=1 SV=1	0	4.45	1	1	3	1	723	82.2	5.99	-0.990611	1.06129
FALSE	Medium	Master Protein	Q9NPJ1	McKusick-Kaufman/Bardet-Biedl syndromes putative chaperonin OS=Homo sapiens GN=MKKS PE=1 SV=1	0.02	1.635	2	1	4	1	570	62.3	7.08	-0.993576	2.48748
FALSE	High	Master Protein	Q96A35	39S ribosomal protein L24, mitochondrial OS=Homo sapiens GN=MRPL24 PE=1 SV=1	0	5.837	6	1	1	1	216	24.9	9.29	-1.00083	2.57119
FALSE	High	Master Protein	P09493	Tropomyosin alpha-1 chain OS=Homo sapiens GN=TPM1 PE=1 SV=2	0	387.726	68	49	424	15	284	32.7	4.74	-1.0011	1.80164
FALSE	High	Master Protein	Q9P016	Thymocyte nuclear protein 1 OS=Homo sapiens GN=THYN1 PE=1 SV=1	0	3.509	3	1	2	1	225	25.7	9.25	-1.01019	2.46584
FALSE	High	Master Protein	P61962	DDB1- and CUL4-associated factor 7 OS=Homo sapiens GN=DCAF7 PE=1 SV=1	0.005	2.287	2	1	1	1	342	38.9	5.52	-1.01076	1.36604
FALSE	High	Master Protein	Q71UM5	40S ribosomal protein S27-like OS=Homo sapiens GN=RPS27L PE=1 SV=3	0	12.698	36	4	11	2	84	9.5	9.45	-1.01718	2.84428
FALSE	High	Master Protein	Q96I25	Splicing factor 45 OS=Homo sapiens GN=RBM17 PE=1 SV=1	0	34.368	21	8	23	8	401	44.9	5.97	-1.01998	3.52285
FALSE	High	Master Protein	P62857	40S ribosomal protein S28 OS=Homo sapiens GN=RPS28 PE=1 SV=1	0	12.473	30	2	6	2	69	7.8	10.7	-1.02164	2.73014
FALSE	Medium	Master Protein	Q86XI2	Condensin-2 complex subunit G2 OS=Homo sapiens GN=NCAPG2 PE=1 SV=1	0.022	1.577	1	1	1	1	1143	130.9	6.87	-1.0348	1.01164
FALSE	High	Master Protein	Q15046	Lysine--tRNA ligase OS=Homo sapiens GN=KARS PE=1 SV=3	0	3.622	1	1	3	1	597	68	6.35	-1.04419	1.98889
FALSE	High	Master Protein	P08579	U2 small nuclear ribonucleoprotein B'' OS=Homo sapiens GN=SNRPB2 PE=1 SV=1	0	74.765	50	14	78	9	225	25.5	9.72	-1.04657	1.51021
FALSE	High	Master Protein	P18583	Protein SON OS=Homo sapiens GN=SON PE=1 SV=4	0	13.745	4	5	9	5	2426	263.7	5.64	-1.05989	2.17859
FALSE	High	Master Protein	Q4KMP7	TBC1 domain family member 10B OS=Homo sapiens GN=TBC1D10B PE=1 SV=3	0	5.767	4	2	4	2	808	87.1	9.19	-1.07234	2.04809
FALSE	High	Master Protein	P38646	Stress-70 protein, mitochondrial OS=Homo sapiens GN=HSPA9 PE=1 SV=2	0	786.674	72	88	864	84	679	73.6	6.16	-1.07302	1.99916
FALSE	High	Master Protein	P09543	2',3'-cyclic-nucleotide 3'-phosphodiesterase OS=Homo sapiens GN=CNP PE=1 SV=2	0	5.477	3	1	3	1	421	47.5	9.07	-1.07879	3.78509
FALSE	Medium	Master Protein	Q96P63	Serpin B12 OS=Homo sapiens GN=SERPINB12 PE=1 SV=1	0.016	1.735	3	1	2	1	405	46.2	5.53	-1.07895	1.03576
FALSE	High	Master Protein	Q02413	Desmoglein-1 OS=Homo sapiens GN=DSG1 PE=1 SV=2	0	5.509	3	2	2	2	1049	113.7	5.03	-1.08928	0.898332
FALSE	High	Master Protein	Q8TAD8	Smad nuclear-interacting protein 1 OS=Homo sapiens GN=SNIP1 PE=1 SV=1	0	59.47	38	11	33	11	396	45.8	9.99	-1.09287	3.57961
FALSE	High	Master Protein	Q15906	Vacuolar protein sorting-associated protein 72 homolog OS=Homo sapiens GN=VPS72 PE=1 SV=1	0.003	2.931	2	1	1	1	364	40.6	6.48	-1.09432	1.40923
FALSE	High	Master Protein	Q8WYP5	Protein ELYS OS=Homo sapiens GN=AHCTF1 PE=1 SV=3	0	5.48	1	1	3	1	2266	252.3	6.6	-1.10081	1.60623
FALSE	High	Master Protein	P09382	Galectin-1 OS=Homo sapiens GN=LGALS1 PE=1 SV=2	0	26.724	40	5	23	5	135	14.7	5.5	-1.10531	2.92893
FALSE	High	Master Protein	Q6NZY4	Zinc finger CCHC domain-containing protein 8 OS=Homo sapiens GN=ZCCHC8 PE=1 SV=2	0	3.838	3	1	3	1	707	78.5	4.87	-1.10998	1.09985
FALSE	High	Master Protein	Q9NPA8	Transcription and mRNA export factor ENY2 OS=Homo sapiens GN=ENY2 PE=1 SV=1	0	19.25	40	4	13	4	101	11.5	9.33	-1.11381	2.58609
FALSE	High	Master Protein	Q8NI27	THO complex subunit 2 OS=Homo sapiens GN=THOC2 PE=1 SV=2	0	50.989	9	12	26	12	1593	182.7	8.44	-1.12428	1.87337
FALSE	High	Master Protein	Q7Z794	Keratin, type II cytoskeletal 1b OS=Homo sapiens GN=KRT77 PE=2 SV=3	0	41.06	7	7	34	1	578	61.9	5.99	-1.13244	1.08392
FALSE	High	Master Protein	Q9Y2S0	DNA-directed RNA polymerases I and III subunit RPAC2 OS=Homo sapiens GN=POLR1D PE=1 SV=1	0	8.974	20	2	4	2	133	15.2	5.8	-1.13577	1.90697
FALSE	Medium	Master Protein	Q96DX5	Ankyrin repeat and SOCS box protein 9 OS=Homo sapiens GN=ASB9 PE=1 SV=1	0.02	1.606	4	1	1	1	294	31.8	6.98	-1.14193	1.11407
FALSE	Medium	Master Protein	Q92608	Dedicator of cytokinesis protein 2 OS=Homo sapiens GN=DOCK2 PE=1 SV=2	0.015	1.832	1	1	6	1	1830	211.8	6.87	-1.14358	3.2236
FALSE	High	Master Protein	Q9Y2Z9	Ubiquinone biosynthesis monooxygenase COQ6, mitochondrial OS=Homo sapiens GN=COQ6 PE=1 SV=2	0.01	2.053	2	1	2	1	468	50.8	7.3	-1.17066	3.9589
FALSE	High	Master Protein	P55084	Trifunctional enzyme subunit beta, mitochondrial OS=Homo sapiens GN=HADHB PE=1 SV=3	0	34.662	19	7	18	7	474	51.3	9.41	-1.17333	0.998156
FALSE	High	Master Protein	Q9UPQ9	Trinucleotide repeat-containing gene 6B protein OS=Homo sapiens GN=TNRC6B PE=1 SV=4	0	12.717	2	2	3	2	1833	193.9	6.76	-1.18007	1.00011
FALSE	High	Master Protein	O43567	E3 ubiquitin-protein ligase RNF13 OS=Homo sapiens GN=RNF13 PE=1 SV=1	0	4.095	2	1	1	1	381	42.8	4.98	-1.1883	1.41395
FALSE	High	Master Protein	O00488	Zinc finger protein 593 OS=Homo sapiens GN=ZNF593 PE=1 SV=2	0	31.812	47	5	12	5	134	15.2	9.82	-1.19732	3.14179
FALSE	High	Master Protein	Q8WUD4	Coiled-coil domain-containing protein 12 OS=Homo sapiens GN=CCDC12 PE=1 SV=1	0	33.557	46	7	21	7	166	19.2	7.34	-1.19787	2.44921
FALSE	High	Master Protein	Q15637	Splicing factor 1 OS=Homo sapiens GN=SF1 PE=1 SV=4	0	60.743	15	7	36	7	639	68.3	8.98	-1.20165	1.82664
FALSE	High	Master Protein	Q9H9J2	39S ribosomal protein L44, mitochondrial OS=Homo sapiens GN=MRPL44 PE=1 SV=1	0	4.314	2	1	3	1	332	37.5	8.4	-1.20789	1.53484
FALSE	High	Master Protein	Q9BW66	Cyclin-dependent kinase 2-interacting protein OS=Homo sapiens GN=CINP PE=1 SV=1	0	5.11	13	2	3	2	212	24.3	6.28	-1.21472	3.90412
FALSE	Medium	Master Protein	P30876	DNA-directed RNA polymerase II subunit RPB2 OS=Homo sapiens GN=POLR2B PE=1 SV=1	0.046	1.155	1	1	1	1	1174	133.8	6.87	-1.22344	3.39543
FALSE	High	Master Protein	P62993	Growth factor receptor-bound protein 2 OS=Homo sapiens GN=GRB2 PE=1 SV=1	0	5.046	3	1	3	1	217	25.2	6.32	-1.22552	1.32843
FALSE	High	Master Protein	P21291	Cysteine and glycine-rich protein 1 OS=Homo sapiens GN=CSRP1 PE=1 SV=3	0	13.178	25	3	6	3	193	20.6	8.57	-1.22687	2.93003
FALSE	High	Master Protein	P15884	Transcription factor 4 OS=Homo sapiens GN=TCF4 PE=1 SV=3	0	11.77	8	4	11	3	667	71.3	7.01	-1.24547	1.85992
FALSE	High	Master Protein	P63244	Receptor of activated protein C kinase 1 OS=Homo sapiens GN=RACK1 PE=1 SV=3	0	41.914	30	9	17	9	317	35.1	7.69	-1.24646	3.63431
FALSE	High	Master Protein	Q9NVI7	ATPase family AAA domain-containing protein 3A OS=Homo sapiens GN=ATAD3A PE=1 SV=2	0	12.121	7	4	8	1	634	71.3	8.98	-1.25822	3.27877
FALSE	High	Master Protein	Q8WXF1	Paraspeckle component 1 OS=Homo sapiens GN=PSPC1 PE=1 SV=1	0	4.478	3	2	7	1	523	58.7	6.67	-1.2626	1.30015
FALSE	High	Master Protein	P57678	Gem-associated protein 4 OS=Homo sapiens GN=GEMIN4 PE=1 SV=2	0	5.233	1	2	7	2	1058	120	6.04	-1.27554	2.23752
FALSE	High	Master Protein	P09429	High mobility group protein B1 OS=Homo sapiens GN=HMGB1 PE=1 SV=3	0	22.692	27	5	14	4	215	24.9	5.74	-1.28101	1.19196
FALSE	High	Master Protein	P00966	Argininosuccinate synthase OS=Homo sapiens GN=ASS1 PE=1 SV=2	0	5.583	5	1	3	1	412	46.5	8.02	-1.28802	1.92813
FALSE	Medium	Master Protein	Q8WVC0	RNA polymerase-associated protein LEO1 OS=Homo sapiens GN=LEO1 PE=1 SV=1	0.016	1.759	3	1	2	1	666	75.4	4.51	-1.29123	1.23757
FALSE	High	Master Protein	P63167	Dynein light chain 1, cytoplasmic OS=Homo sapiens GN=DYNLL1 PE=1 SV=1	0	28.671	38	4	10	1	89	10.4	7.4	-1.29318	1.06297
FALSE	High	Master Protein	Q96I24	Far upstream element-binding protein 3 OS=Homo sapiens GN=FUBP3 PE=1 SV=2	0	51.417	20	10	23	7	572	61.6	8.38	-1.2945	3.8152
FALSE	High	Master Protein	Q9BRJ6	Uncharacterized protein C7orf50 OS=Homo sapiens GN=C7orf50 PE=1 SV=1	0	30.593	48	5	13	5	194	22.1	9.64	-1.29993	2.91137
FALSE	High	Master Protein	O14490	Disks large-associated protein 1 OS=Homo sapiens GN=DLGAP1 PE=1 SV=1	0	3.656	2	1	3	1	977	108.8	7.08	-1.31431	3.52881
FALSE	Medium	Master Protein	Q96NB1	LisH domain-containing protein FOPNL OS=Homo sapiens OX=9606 GN=FOPNL PE=1 SV=1	0.02	1.675	8	1	1	1	174	19.8	7.15	-1.32083	1.44696
FALSE	High	Master Protein	Q12824	SWI/SNF-related matrix-associated actin-dependent regulator of chromatin subfamily B member 1 OS=Homo sapiens GN=SMARCB1 PE=1 SV=2	0	36.987	30	7	29	7	385	44.1	6.23	-1.32348	4.55988
FALSE	High	Master Protein	Q8N3Z0	Inactive serine protease 35 OS=Homo sapiens GN=PRSS35 PE=2 SV=2	0.003	2.959	1	1	1	1	413	47.1	9.69	-1.32537	2.9732
FALSE	High	Master Protein	Q13895	Bystin OS=Homo sapiens GN=BYSL PE=1 SV=3	0	109.721	43	16	66	16	437	49.6	8.12	-1.32766	1.33459
FALSE	Medium	Master Protein	Q8IZP2	Putative protein FAM10A4 OS=Homo sapiens GN=ST13P4 PE=5 SV=1	0.047	1.136	5	1	1	1	240	27.4	5.08	-1.3417	1.7584
FALSE	High	Master Protein	Q8TCC7	Solute carrier family 22 member 8 OS=Homo sapiens OX=9606 GN=SLC22A8 PE=1 SV=1	0.004	2.61	1	1	1	1	542	59.8	8.85	-1.34446	1.60238
FALSE	Medium	Master Protein	Q7Z6R9	Transcription factor AP-2-delta OS=Homo sapiens GN=TFAP2D PE=2 SV=1	0.021	1.58	2	1	1	1	452	49.5	8.16	-1.36247	1.57366
FALSE	High	Master Protein	O75940	Survival of motor neuron-related-splicing factor 30 OS=Homo sapiens GN=SMNDC1 PE=1 SV=1	0	28.001	24	5	18	5	238	26.7	7.24	-1.36387	5.83031
FALSE	High	Master Protein	P35637	RNA-binding protein FUS OS=Homo sapiens GN=FUS PE=1 SV=1	0	311.199	28	35	457	32	526	53.4	9.36	-1.36414	2.0877
FALSE	Medium	Master Protein	O75175	CCR4-NOT transcription complex subunit 3 OS=Homo sapiens GN=CNOT3 PE=1 SV=1	0.02	1.618	1	1	2	1	753	81.8	6.2	-1.36973	3.53819
FALSE	High	Master Protein	P07910	Heterogeneous nuclear ribonucleoproteins C1/C2 OS=Homo sapiens GN=HNRNPC PE=1 SV=4	0	320.712	66	37	382	37	306	33.7	5.08	-1.38498	1.94631
FALSE	High	Master Protein	Q9BR76	Coronin-1B OS=Homo sapiens GN=CORO1B PE=1 SV=1	0	3.951	2	1	3	1	489	54.2	5.88	-1.38524	4.2517
FALSE	High	Master Protein	Q96MX3	Zinc finger protein 48 OS=Homo sapiens GN=ZNF48 PE=1 SV=2	0	4.675	2	1	2	1	618	67.8	9.36	-1.38608	2.46851
FALSE	High	Master Protein	Q9UPQ0	LIM and calponin homology domains-containing protein 1 OS=Homo sapiens GN=LIMCH1 PE=1 SV=4	0	41.103	13	11	32	11	1083	121.8	6.47	-1.39462	3.2181
FALSE	Medium	Master Protein	O15067	Phosphoribosylformylglycinamidine synthase OS=Homo sapiens GN=PFAS PE=1 SV=4	0.038	1.274	1	1	1	1	1338	144.6	5.76	-1.39564	3.12888
FALSE	High	Master Protein	O75494	Serine/arginine-rich splicing factor 10 OS=Homo sapiens GN=SRSF10 PE=1 SV=1	0	15.261	7	2	17	2	262	31.3	11.27	-1.41206	4.39361
FALSE	High	Master Protein	P13591	Neural cell adhesion molecule 1 OS=Homo sapiens GN=NCAM1 PE=1 SV=3	0.009	2.103	1	1	5	1	858	94.5	4.87	-1.41903	2.85972
FALSE	Medium	Master Protein	Q16537	Serine/threonine-protein phosphatase 2A 56 kDa regulatory subunit epsilon isoform OS=Homo sapiens GN=PPP2R5E PE=1 SV=1	0.049	1.115	1	1	1	1	467	54.7	6.95	-1.42498	2.01658
FALSE	Medium	Master Protein	P08758	Annexin A5 OS=Homo sapiens GN=ANXA5 PE=1 SV=2	0.034	1.338	3	1	1	1	320	35.9	5.05	-1.42889	3.33746
FALSE	High	Master Protein	P99999	Cytochrome c OS=Homo sapiens GN=CYCS PE=1 SV=2	0	4.424	7	1	2	1	105	11.7	9.57	-1.42953	1.66858
FALSE	High	Master Protein	Q6DKI1	60S ribosomal protein L7-like 1 OS=Homo sapiens GN=RPL7L1 PE=1 SV=1	0	22.323	18	4	12	4	246	28.6	10.51	-1.44322	3.52506
FALSE	High	Master Protein	Q5JTH9	RRP12-like protein OS=Homo sapiens GN=RRP12 PE=1 SV=2	0	118.775	19	25	67	25	1297	143.6	8.75	-1.45274	1.7085
FALSE	High	Master Protein	Q9BRU9	rRNA-processing protein UTP23 homolog OS=Homo sapiens GN=UTP23 PE=1 SV=2	0	6.675	11	2	4	2	249	28.4	10.07	-1.45601	3.8476
FALSE	High	Master Protein	Q15020	Squamous cell carcinoma antigen recognized by T-cells 3 OS=Homo sapiens GN=SART3 PE=1 SV=1	0	11.454	4	4	6	4	963	109.9	5.57	-1.45985	2.64444
FALSE	High	Master Protein	Q14839	Chromodomain-helicase-DNA-binding protein 4 OS=Homo sapiens GN=CHD4 PE=1 SV=2	0	5.711	0	1	4	1	1912	217.9	5.86	-1.47225	2.08222
FALSE	High	Master Protein	Q7Z7H8	39S ribosomal protein L10, mitochondrial OS=Homo sapiens GN=MRPL10 PE=1 SV=3	0	8.276	8	1	2	1	261	29.3	9.58	-1.4819	1.22331
FALSE	High	Master Protein	P48681	Nestin OS=Homo sapiens GN=NES PE=1 SV=2	0	97.274	15	19	46	19	1621	177.3	4.36	-1.4889	2.12178
FALSE	High	Master Protein	Q9BQI0	Allograft inflammatory factor 1-like OS=Homo sapiens GN=AIF1L PE=1 SV=1	0	7.654	11	2	9	2	150	17.1	7.2	-1.49802	2.2634
FALSE	Medium	Master Protein	Q9BTC0	Death-inducer obliterator 1 OS=Homo sapiens GN=DIDO1 PE=1 SV=5	0.016	1.741	1	1	2	1	2240	243.7	7.88	-1.5148	2.50237
FALSE	High	Master Protein	Q9GZR7	ATP-dependent RNA helicase DDX24 OS=Homo sapiens GN=DDX24 PE=1 SV=1	0	14.199	4	4	8	4	859	96.3	9.06	-1.51599	3.22218
FALSE	Medium	Master Protein	Q9Y4F3	Meiosis arrest female protein 1 OS=Homo sapiens GN=KIAA0430 PE=1 SV=6	0.039	1.27	1	1	1	1	1742	192.7	7.87	-1.52151	1.00973
FALSE	High	Master Protein	Q8WU90	Zinc finger CCCH domain-containing protein 15 OS=Homo sapiens GN=ZC3H15 PE=1 SV=1	0	12.892	9	3	6	3	426	48.6	5.31	-1.52853	3.06518
FALSE	High	Master Protein	P01861	Ig gamma-4 chain C region OS=Homo sapiens GN=IGHG4 PE=1 SV=1	0	116.436	21	13	213	2	327	35.9	7.36	-1.52998	3.06122
FALSE	High	Master Protein	P40426	Pre-B-cell leukemia transcription factor 3 OS=Homo sapiens GN=PBX3 PE=1 SV=1	0	3.698	4	1	3	1	434	47.2	7.06	-1.53347	2.36431
FALSE	High	Master Protein	P12273	Prolactin-inducible protein OS=Homo sapiens GN=PIP PE=1 SV=1	0	4.852	5	1	1	1	146	16.6	8.05	-1.54658	3.40422
FALSE	Medium	Master Protein	Q16595	Frataxin, mitochondrial OS=Homo sapiens GN=FXN PE=1 SV=2	0.046	1.153	3	1	1	1	210	23.1	8.69	-1.56032	2.68352
FALSE	Medium	Master Protein	A0PK11	Clarin-2 OS=Homo sapiens OX=9606 GN=CLRN2 PE=2 SV=1	0.035	1.311	3	1	1	1	232	25.4	6.99	-1.56103	3.27431
FALSE	Low	Master Protein	Q02818	Nucleobindin-1 OS=Homo sapiens GN=NUCB1 PE=1 SV=4	0.052	1.072	2	1	1	1	461	53.8	5.25	-1.56662	3.30926
FALSE	High	Master Protein	Q92782	Zinc finger protein neuro-d4 OS=Homo sapiens GN=DPF1 PE=1 SV=2	0	37.707	23	6	23	4	380	42.5	6.86	-1.56747	3.31292
FALSE	High	Master Protein	O14950	Myosin regulatory light chain 12B OS=Homo sapiens GN=MYL12B PE=1 SV=2	0	285.246	69	32	329	7	172	19.8	4.84	-1.56848	2.16362
FALSE	High	Master Protein	O15212	Prefoldin subunit 6 OS=Homo sapiens GN=PFDN6 PE=1 SV=1	0	7.792	16	2	5	2	129	14.6	8.88	-1.56999	3.19697
FALSE	Medium	Master Protein	Q8NC01	C-type lectin domain family 1 member A OS=Homo sapiens GN=CLEC1A PE=2 SV=2	0.03	1.421	4	1	1	1	280	31.9	6.34	-1.58229	3.48007
FALSE	High	Master Protein	P04156	Major prion protein OS=Homo sapiens GN=PRNP PE=1 SV=1	0	19.545	13	3	10	3	253	27.6	9	-1.58722	3.57939
FALSE	High	Master Protein	P14678	Small nuclear ribonucleoprotein-associated proteins B and B' OS=Homo sapiens GN=SNRPB PE=1 SV=2	0	110.015	39	14	257	14	240	24.6	11.19	-1.58724	2.04974
FALSE	Medium	Master Protein	P30520	Adenylosuccinate synthetase isozyme 2 OS=Homo sapiens GN=ADSS PE=1 SV=3	0.013	1.894	1	1	5	1	456	50.1	6.55	-1.613	3.57926
FALSE	High	Master Protein	Q8N5T2	TBC1 domain family member 19 OS=Homo sapiens GN=TBC1D19 PE=1 SV=2	0.001	3.317	1	1	2	1	526	60.2	5.97	-1.61598	4.58773
FALSE	High	Master Protein	P17481	Homeobox protein Hox-B8 OS=Homo sapiens GN=HOXB8 PE=2 SV=2	0	11.151	11	3	12	2	243	27.6	8.28	-1.63048	3.26687
FALSE	High	Master Protein	Q2TAY7	WD40 repeat-containing protein SMU1 OS=Homo sapiens GN=SMU1 PE=1 SV=2	0	11.274	4	2	5	2	513	57.5	7.18	-1.63714	1.46888
FALSE	High	Master Protein	P60709	Actin, cytoplasmic 1 OS=Homo sapiens GN=ACTB PE=1 SV=1	0	658.391	81	75	564	24	375	41.7	5.48	-1.64115	2.32997
FALSE	High	Master Protein	Q9UNE7	E3 ubiquitin-protein ligase CHIP OS=Homo sapiens GN=STUB1 PE=1 SV=2	0	4.443	2	1	3	1	303	34.8	5.87	-1.65053	1.60425
FALSE	High	Master Protein	P19013	Keratin, type II cytoskeletal 4 OS=Homo sapiens GN=KRT4 PE=1 SV=4	0	22.331	9	5	29	1	534	57.3	6.61	-1.65911	1.17864
FALSE	Medium	Master Protein	A8MXV4	Nucleoside diphosphate-linked moiety X motif 19 OS=Homo sapiens GN=NUDT19 PE=1 SV=1	0.031	1.405	2	1	1	1	375	42.2	7.64	-1.6597	4.03738
FALSE	High	Master Protein	Q9BZE4	Nucleolar GTP-binding protein 1 OS=Homo sapiens GN=GTPBP4 PE=1 SV=3	0	54.117	20	10	28	10	634	73.9	9.5	-1.66569	4.2914
FALSE	High	Master Protein	Q9BYD1	39S ribosomal protein L13, mitochondrial OS=Homo sapiens GN=MRPL13 PE=1 SV=1	0	43.227	50	8	22	8	178	20.7	9.16	-1.68668	3.8361
FALSE	Medium	Master Protein	Q0VDD8	Dynein heavy chain 14, axonemal OS=Homo sapiens GN=DNAH14 PE=2 SV=3	0.013	1.867	0	1	2	1	3507	399.6	6.93	-1.70351	2.5881
FALSE	High	Master Protein	Q0D2K0	Magnesium transporter NIPA4 OS=Homo sapiens GN=NIPAL4 PE=1 SV=3	0.01	2.078	2	1	6	1	466	50	7.43	-1.70372	7.53813
FALSE	High	Master Protein	Q16181	Septin-7 OS=Homo sapiens GN=SEPT7 PE=1 SV=2	0	9.582	9	2	4	2	437	50.6	8.63	-1.70586	2.13363
FALSE	High	Master Protein	O00422	Histone deacetylase complex subunit SAP18 OS=Homo sapiens GN=SAP18 PE=1 SV=1	0	32.768	48	8	28	8	153	17.6	9.35	-1.71433	3.83123
FALSE	High	Master Protein	Q9BTK6	PAXIP1-associated glutamate-rich protein 1 OS=Homo sapiens GN=PAGR1 PE=1 SV=1	0.002	3.236	3	1	3	1	254	27.7	4.46	-1.71565	3.51122
FALSE	High	Master Protein	O15182	Centrin-3 OS=Homo sapiens GN=CETN3 PE=1 SV=2	0	13.449	19	2	3	2	167	19.5	4.74	-1.71614	1.77451
FALSE	High	Master Protein	P26196	Probable ATP-dependent RNA helicase DDX6 OS=Homo sapiens GN=DDX6 PE=1 SV=2	0	68.043	31	11	33	11	483	54.4	8.66	-1.71954	1.75206
FALSE	High	Master Protein	P61326	Protein mago nashi homolog OS=Homo sapiens GN=MAGOH PE=1 SV=1	0.004	2.818	6	1	2	1	146	17.2	6.11	-1.73807	3.95778
FALSE	High	Master Protein	P61026	Ras-related protein Rab-10 OS=Homo sapiens GN=RAB10 PE=1 SV=1	0.004	2.428	4	1	3	1	200	22.5	8.38	-1.75894	2.44275
FALSE	High	Master Protein	P42166	Lamina-associated polypeptide 2, isoform alpha OS=Homo sapiens GN=TMPO PE=1 SV=2	0	8.181	4	2	4	1	694	75.4	7.66	-1.76569	1.63695
FALSE	Medium	Master Protein	Q5SNV9	Uncharacterized protein C1orf167 OS=Homo sapiens GN=C1orf167 PE=2 SV=2	0.047	1.137	1	1	2	1	1468	162.3	10.7	-1.7722	4.03776
FALSE	High	Master Protein	O75956	Cyclin-dependent kinase 2-associated protein 2 OS=Homo sapiens GN=CDK2AP2 PE=1 SV=1	0.004	2.72	6	1	1	1	126	13.1	9.48	-1.77857	2.57175
FALSE	High	Master Protein	O75369	Filamin-B OS=Homo sapiens GN=FLNB PE=1 SV=2	0	61.266	8	18	48	11	2602	278	5.73	-1.79828	3.36493
FALSE	High	Master Protein	P59998	Actin-related protein 2/3 complex subunit 4 OS=Homo sapiens GN=ARPC4 PE=1 SV=3	0	34.1	47	6	20	6	168	19.7	8.43	-1.8077	2.59101
FALSE	High	Master Protein	Q92567	Protein FAM168A OS=Homo sapiens GN=FAM168A PE=1 SV=2	0	19.465	25	4	23	4	244	26.2	8.98	-1.82047	3.53567
FALSE	High	Master Protein	P60763	Ras-related C3 botulinum toxin substrate 3 OS=Homo sapiens GN=RAC3 PE=1 SV=1	0	7.468	10	2	4	1	192	21.4	8.15	-1.82116	3.64808
FALSE	Medium	Master Protein	P33552	Cyclin-dependent kinases regulatory subunit 2 OS=Homo sapiens GN=CKS2 PE=1 SV=1	0.02	1.6	13	1	1	1	79	9.9	8.46	-1.83191	3.60126
FALSE	High	Master Protein	O75127	Pentatricopeptide repeat-containing protein 1, mitochondrial OS=Homo sapiens GN=PTCD1 PE=1 SV=2	0	54.281	16	9	32	9	700	78.8	8.59	-1.83254	2.08436
FALSE	High	Master Protein	P19256	Lymphocyte function-associated antigen 3 OS=Homo sapiens GN=CD58 PE=1 SV=1	0	5.187	4	1	2	1	250	28.1	6.76	-1.84062	3.85252
FALSE	High	Master Protein	Q9UKF6	Cleavage and polyadenylation specificity factor subunit 3 OS=Homo sapiens GN=CPSF3 PE=1 SV=1	0	7.265	4	3	7	3	684	77.4	5.6	-1.84406	1.75737
FALSE	High	Master Protein	Q7L8L6	FAST kinase domain-containing protein 5, mitochondrial OS=Homo sapiens GN=FASTKD5 PE=1 SV=1	0.01	2.086	1	1	1	1	764	86.5	8.13	-1.84612	3.20625
FALSE	High	Master Protein	Q9BYG3	MKI67 FHA domain-interacting nucleolar phosphoprotein OS=Homo sapiens GN=NIFK PE=1 SV=1	0	10.062	9	2	5	2	293	34.2	9.88	-1.84796	3.13753
FALSE	High	Master Protein	Q9Y3D7	Mitochondrial import inner membrane translocase subunit TIM16 OS=Homo sapiens GN=PAM16 PE=1 SV=2	0	4.296	18	1	2	1	125	13.8	9.7	-1.84878	1.58194
FALSE	High	Master Protein	Q86VM9	Zinc finger CCCH domain-containing protein 18 OS=Homo sapiens GN=ZC3H18 PE=1 SV=2	0	13.006	6	4	8	4	953	106.3	8.32	-1.84951	2.46885
FALSE	Medium	Master Protein	Q9BPU6	Dihydropyrimidinase-related protein 5 OS=Homo sapiens GN=DPYSL5 PE=1 SV=1	0.013	1.918	1	1	3	1	564	61.4	7.2	-1.86098	3.32137
FALSE	High	Master Protein	O43175	D-3-phosphoglycerate dehydrogenase OS=Homo sapiens GN=PHGDH PE=1 SV=4	0	3.696	2	1	1	1	533	56.6	6.71	-1.86211	3.70654
FALSE	High	Master Protein	Q9Y5L4	Mitochondrial import inner membrane translocase subunit Tim13 OS=Homo sapiens GN=TIMM13 PE=1 SV=1	0	4.662	11	1	1	1	95	10.5	8.18	-1.86351	4.08803
FALSE	High	Master Protein	Q8NBI6	Xyloside xylosyltransferase 1 OS=Homo sapiens GN=XXYLT1 PE=1 SV=1	0.002	3.204	3	1	1	1	393	43.8	8.13	-1.87168	2.10903
FALSE	High	Master Protein	O00571	ATP-dependent RNA helicase DDX3X OS=Homo sapiens GN=DDX3X PE=1 SV=3	0	85.159	27	16	61	14	662	73.2	7.18	-1.87922	2.04118
FALSE	High	Master Protein	P14210	Hepatocyte growth factor OS=Homo sapiens GN=HGF PE=1 SV=2	0	39.542	22	10	30	10	728	83.1	7.88	-1.88127	3.05436
FALSE	High	Master Protein	P06702	Protein S100-A9 OS=Homo sapiens GN=S100A9 PE=1 SV=1	0	32.233	45	5	7	5	114	13.2	6.13	-1.88175	1.98056
FALSE	High	Master Protein	O75521	Enoyl-CoA delta isomerase 2, mitochondrial OS=Homo sapiens GN=ECI2 PE=1 SV=4	0.003	2.836	2	1	3	1	394	43.6	9	-1.89523	2.71899
FALSE	High	Master Protein	Q15424	Scaffold attachment factor B1 OS=Homo sapiens GN=SAFB PE=1 SV=4	0	103.581	24	17	55	9	915	102.6	5.47	-1.90558	1.79822
FALSE	High	Master Protein	Q13610	Periodic tryptophan protein 1 homolog OS=Homo sapiens GN=PWP1 PE=1 SV=1	0	5.181	3	1	3	1	501	55.8	4.77	-1.90702	2.75216
FALSE	Medium	Master Protein	Q9GZS3	WD repeat-containing protein 61 OS=Homo sapiens GN=WDR61 PE=1 SV=1	0.016	1.735	6	1	1	1	305	33.6	5.47	-1.9121	1.94075
FALSE	High	Master Protein	Q99417	C-Myc-binding protein OS=Homo sapiens GN=MYCBP PE=1 SV=3	0	41.812	63	6	28	6	103	12	5.91	-1.92183	2.76928
FALSE	High	Master Protein	Q9BZI7	Regulator of nonsense transcripts 3B OS=Homo sapiens GN=UPF3B PE=1 SV=1	0	22.049	16	8	24	8	483	57.7	9.48	-1.92607	2.65751
FALSE	High	Master Protein	A4D1E9	GTP-binding protein 10 OS=Homo sapiens GN=GTPBP10 PE=1 SV=1	0	3.562	2	1	1	1	387	42.9	9.03	-1.9272	1.88603
FALSE	High	Master Protein	P62873	Guanine nucleotide-binding protein G(I)/G(S)/G(T) subunit beta-1 OS=Homo sapiens GN=GNB1 PE=1 SV=3	0	92.671	42	13	49	5	340	37.4	6	-1.9549	1.58932
FALSE	High	Master Protein	Q5JVF3	PCI domain-containing protein 2 OS=Homo sapiens GN=PCID2 PE=1 SV=2	0	7.608	7	2	4	2	399	46	8.53	-1.95552	5.35236
FALSE	High	Master Protein	Q96BK5	PIN2/TERF1-interacting telomerase inhibitor 1 OS=Homo sapiens GN=PINX1 PE=1 SV=2	0	12.627	15	3	7	3	328	37	9.6	-1.95785	1.77074
FALSE	Medium	Master Protein	Q92831	Histone acetyltransferase KAT2B OS=Homo sapiens GN=KAT2B PE=1 SV=3	0.04	1.259	1	1	2	1	832	93	9.01	-1.9693	1.92637
FALSE	Medium	Master Protein	Q4KWH8	1-phosphatidylinositol 4,5-bisphosphate phosphodiesterase eta-1 OS=Homo sapiens GN=PLCH1 PE=1 SV=1	0.012	2.009	0	1	2	1	1693	189.1	7.74	-1.97564	2.63159
FALSE	High	Master Protein	Q9BPZ3	Polyadenylate-binding protein-interacting protein 2 OS=Homo sapiens GN=PAIP2 PE=1 SV=1	0	9.132	46	2	4	2	127	15	4.12	-1.98333	3.92106
FALSE	High	Master Protein	Q9UKX7	Nuclear pore complex protein Nup50 OS=Homo sapiens GN=NUP50 PE=1 SV=2	0	5.007	3	1	3	1	468	50.1	7.06	-1.98824	1.82118
FALSE	High	Master Protein	P00749	Urokinase-type plasminogen activator OS=Homo sapiens GN=PLAU PE=1 SV=2	0	36.734	19	7	22	7	431	48.5	8.41	-1.99465	2.71196
FALSE	High	Master Protein	P62191	26S protease regulatory subunit 4 OS=Homo sapiens GN=PSMC1 PE=1 SV=1	0.004	2.535	9	2	3	2	440	49.2	6.21	-2.00319	1.43109
FALSE	High	Master Protein	Q86VY4	Testis-specific Y-encoded-like protein 5 OS=Homo sapiens GN=TSPYL5 PE=1 SV=2	0	3.816	13	2	2	2	417	45.1	9.54	-2.00742	1.99394
FALSE	High	Master Protein	Q96ME7	Zinc finger protein 512 OS=Homo sapiens GN=ZNF512 PE=1 SV=2	0	5.408	3	1	3	1	567	64.6	9.76	-2.01902	1.63231
FALSE	High	Master Protein	Q15014	Mortality factor 4-like protein 2 OS=Homo sapiens GN=MORF4L2 PE=1 SV=1	0	17.595	15	3	4	3	288	32.3	9.72	-2.04343	1.26491
FALSE	High	Master Protein	Q12965	Unconventional myosin-Ie OS=Homo sapiens GN=MYO1E PE=1 SV=2	0	51.906	12	12	34	11	1108	127	8.92	-2.05648	4.79383
FALSE	High	Master Protein	P26368	Splicing factor U2AF 65 kDa subunit OS=Homo sapiens GN=U2AF2 PE=1 SV=4	0	13.861	6	3	16	3	475	53.5	9.09	-2.06336	6.64299
FALSE	High	Master Protein	Q6ZRY4	RNA-binding protein with multiple splicing 2 OS=Homo sapiens GN=RBPMS2 PE=1 SV=1	0	5.209	7	2	6	2	209	22.5	8.6	-2.06869	4.75144
FALSE	Medium	Master Protein	Q9BZX2	Uridine-cytidine kinase 2 OS=Homo sapiens GN=UCK2 PE=1 SV=1	0.035	1.316	7	1	1	1	261	29.3	6.7	-2.09467	3.58969
FALSE	High	Master Protein	Q16527	Cysteine and glycine-rich protein 2 OS=Homo sapiens GN=CSRP2 PE=1 SV=3	0	50.844	51	8	30	8	193	20.9	8.62	-2.10011	2.96041
FALSE	High	Master Protein	Q9NXF1	Testis-expressed sequence 10 protein OS=Homo sapiens GN=TEX10 PE=1 SV=2	0	4.45	2	1	2	1	929	105.6	9.36	-2.1207	3.87265
FALSE	High	Master Protein	Q13561	Dynactin subunit 2 OS=Homo sapiens GN=DCTN2 PE=1 SV=4	0	6.568	4	2	3	2	401	44.2	5.21	-2.15096	6.39809
FALSE	High	Master Protein	P49773	Histidine triad nucleotide-binding protein 1 OS=Homo sapiens GN=HINT1 PE=1 SV=2	0.004	2.527	16	1	2	1	126	13.8	6.95	-2.15163	1.8245
FALSE	Medium	Master Protein	Q8N0T1	Uncharacterized protein C8orf59 OS=Homo sapiens GN=C8orf59 PE=1 SV=4	0.011	2.044	13	1	1	1	100	11.4	10.46	-2.16196	4.07307
FALSE	High	Master Protein	Q86X55	Histone-arginine methyltransferase CARM1 OS=Homo sapiens GN=CARM1 PE=1 SV=3	0	63.224	23	11	33	11	608	65.8	6.73	-2.16432	1.66315
FALSE	High	Master Protein	P30048	Thioredoxin-dependent peroxide reductase, mitochondrial OS=Homo sapiens GN=PRDX3 PE=1 SV=3	0	15.993	24	4	9	4	256	27.7	7.78	-2.16443	5.03661
FALSE	High	Master Protein	O75909	Cyclin-K OS=Homo sapiens GN=CCNK PE=1 SV=2	0	3.959	3	1	1	1	580	64.2	8.41	-2.16938	1.577
FALSE	High	Master Protein	Q7Z2T5	TRMT1-like protein OS=Homo sapiens GN=TRMT1L PE=1 SV=2	0.005	2.263	2	1	2	1	733	81.7	7.88	-2.1968	3.87143
FALSE	High	Master Protein	P62258	14-3-3 protein epsilon OS=Homo sapiens GN=YWHAE PE=1 SV=1	0	31.724	26	7	24	5	255	29.2	4.74	-2.19884	3.82415
FALSE	High	Master Protein	Q9H4G4	Golgi-associated plant pathogenesis-related protein 1 OS=Homo sapiens GN=GLIPR2 PE=1 SV=3	0	23.517	26	4	13	4	154	17.2	9.41	-2.20759	3.49009
FALSE	High	Master Protein	Q15843	NEDD8 OS=Homo sapiens GN=NEDD8 PE=1 SV=1	0.005	2.353	17	1	1	1	81	9.1	8.43	-2.20937	1.80606
FALSE	High	Master Protein	P53396	ATP-citrate synthase OS=Homo sapiens GN=ACLY PE=1 SV=3	0.005	2.305	2	1	1	1	1101	120.8	7.33	-2.21468	1.8789
FALSE	Low	Master Protein	O95394	Phosphoacetylglucosamine mutase OS=Homo sapiens GN=PGM3 PE=1 SV=1	0.05	1.101	1	1	1	1	542	59.8	6.25	-2.22435	3.32611
FALSE	High	Master Protein	P51114	Fragile X mental retardation syndrome-related protein 1 OS=Homo sapiens GN=FXR1 PE=1 SV=3	0	42.78	17	9	24	8	621	69.7	6.15	-2.24233	2.16523
FALSE	High	Master Protein	Q9BRT6	Protein LLP homolog OS=Homo sapiens GN=LLPH PE=1 SV=1	0	14.905	23	2	7	2	129	15.2	10.37	-2.25718	2.24108
FALSE	High	Master Protein	P14854	Cytochrome c oxidase subunit 6B1 OS=Homo sapiens GN=COX6B1 PE=1 SV=2	0	12.624	34	2	7	2	86	10.2	7.05	-2.26506	4.11074
FALSE	High	Master Protein	Q9H6R4	Nucleolar protein 6 OS=Homo sapiens GN=NOL6 PE=1 SV=2	0	4.018	1	1	2	1	1146	127.5	7.64	-2.28935	3.35859
FALSE	Medium	Master Protein	O75179	Ankyrin repeat domain-containing protein 17 OS=Homo sapiens GN=ANKRD17 PE=1 SV=3	0.013	1.874	0	1	1	1	2603	274.1	6.52	-2.30051	1.91094
FALSE	Medium	Master Protein	P13693	Translationally-controlled tumor protein OS=Homo sapiens GN=TPT1 PE=1 SV=1	0.048	1.126	8	1	1	1	172	19.6	4.93	-2.30179	3.80899
FALSE	Medium	Master Protein	Q9BW19	Kinesin-like protein KIFC1 OS=Homo sapiens GN=KIFC1 PE=1 SV=2	0.024	1.516	1	1	2	1	673	73.7	8.98	-2.30841	1.68014
FALSE	Medium	Master Protein	P53985	Monocarboxylate transporter 1 OS=Homo sapiens GN=SLC16A1 PE=1 SV=3	0.023	1.538	1	1	1	1	500	53.9	8.66	-2.31173	2.07859
FALSE	High	Master Protein	O00541	Pescadillo homolog OS=Homo sapiens GN=PES1 PE=1 SV=1	0	35.544	12	7	26	7	588	68	7.33	-2.31687	3.40524
FALSE	High	Master Protein	P23490	Loricrin OS=Homo sapiens GN=LOR PE=1 SV=2	0.006	2.208	3	1	1	1	312	25.7	8.09	-2.34796	4.16766
FALSE	High	Master Protein	O43809	Cleavage and polyadenylation specificity factor subunit 5 OS=Homo sapiens GN=NUDT21 PE=1 SV=1	0.004	2.403	7	1	1	1	227	26.2	8.82	-2.37165	4.89723
FALSE	High	Master Protein	P04434	Ig kappa chain V-III region VH (Fragment) OS=Homo sapiens PE=4 SV=1	0.002	3.045	5	1	3	1	116	12.7	5.94	-2.3851	4.19721
FALSE	Medium	Master Protein	Q9Y223	Bifunctional UDP-N-acetylglucosamine 2-epimerase/N-acetylmannosamine kinase OS=Homo sapiens GN=GNE PE=1 SV=1	0.046	1.161	1	1	1	1	722	79.2	6.8	-2.39025	4.45716
FALSE	Medium	Master Protein	Q00796	Sorbitol dehydrogenase OS=Homo sapiens GN=SORD PE=1 SV=4	0.035	1.307	2	1	3	1	357	38.3	7.97	-2.40463	4.10871
FALSE	High	Master Protein	Q9NUP9	Protein lin-7 homolog C OS=Homo sapiens GN=LIN7C PE=1 SV=1	0	26.037	27	5	20	5	197	21.8	8.43	-2.41126	3.05507
FALSE	High	Master Protein	Q9NYV4	Cyclin-dependent kinase 12 OS=Homo sapiens GN=CDK12 PE=1 SV=2	0	8.736	1	1	3	1	1490	164.1	9.44	-2.49056	3.84928
FALSE	High	Master Protein	Q9NSI2	Protein FAM207A OS=Homo sapiens GN=FAM207A PE=1 SV=2	0	30.416	34	6	23	6	230	25.4	11.08	-2.49116	1.90325
FALSE	Medium	Master Protein	O94979	Protein transport protein Sec31A OS=Homo sapiens GN=SEC31A PE=1 SV=3	0.041	1.232	1	1	2	1	1220	132.9	6.89	-2.50252	3.33555
FALSE	High	Master Protein	P35613	Basigin OS=Homo sapiens GN=BSG PE=1 SV=2	0	8.766	5	1	3	1	385	42.2	5.66	-2.51524	2.7277
FALSE	High	Master Protein	Q5T749	Keratinocyte proline-rich protein OS=Homo sapiens GN=KPRP PE=1 SV=1	0	58.036	30	10	24	10	579	64.1	8.27	-2.54336	2.29211
FALSE	High	Master Protein	Q8N3R9	MAGUK p55 subfamily member 5 OS=Homo sapiens GN=MPP5 PE=1 SV=3	0	4.333	3	1	2	1	675	77.2	6.14	-2.54355	4.02049
FALSE	High	Master Protein	Q92615	La-related protein 4B OS=Homo sapiens GN=LARP4B PE=1 SV=3	0	20.97	8	7	15	6	738	80.5	6.92	-2.56887	4.2827
FALSE	High	Master Protein	P10646	Tissue factor pathway inhibitor OS=Homo sapiens GN=TFPI PE=1 SV=1	0	4.515	3	1	4	1	304	35	8.25	-2.61107	4.76322
FALSE	High	Master Protein	P41134	DNA-binding protein inhibitor ID-1 OS=Homo sapiens GN=ID1 PE=1 SV=3	0	4.136	8	1	4	1	155	16.1	6.99	-2.62422	3.03732
FALSE	Medium	Master Protein	Q92813	Type II iodothyronine deiodinase OS=Homo sapiens GN=DIO2 PE=1 SV=4	0.03	1.433	3	1	1	1	273	30.5	8.02	-2.63147	3.47093
FALSE	High	Master Protein	Q13765	Nascent polypeptide-associated complex subunit alpha OS=Homo sapiens GN=NACA PE=1 SV=1	0	28.614	20	3	9	3	215	23.4	4.56	-2.66244	3.39903
FALSE	High	Master Protein	Q9NWT8	Aurora kinase A-interacting protein OS=Homo sapiens OX=9606 GN=AURKAIP1 PE=1 SV=1	0	4.241	5	1	1	1	199	22.3	10.76	-2.68486	2.24206
FALSE	High	Master Protein	Q6P5R6	60S ribosomal protein L22-like 1 OS=Homo sapiens GN=RPL22L1 PE=1 SV=2	0	27.164	25	5	21	5	122	14.6	9.38	-2.74685	2.14379
FALSE	High	Master Protein	Q9BYD6	39S ribosomal protein L1, mitochondrial OS=Homo sapiens GN=MRPL1 PE=1 SV=2	0	26.594	14	5	16	5	325	36.9	8.78	-2.76212	1.97558
FALSE	High	Master Protein	P04792	Heat shock protein beta-1 OS=Homo sapiens GN=HSPB1 PE=1 SV=2	0	28.068	32	6	17	6	205	22.8	6.4	-2.76306	1.96604
FALSE	High	Master Protein	Q03135	Caveolin-1 OS=Homo sapiens GN=CAV1 PE=1 SV=4	0	20.275	28	4	12	4	178	20.5	6.02	-2.79428	3.6547
FALSE	High	Master Protein	Q9NX24	H/ACA ribonucleoprotein complex subunit 2 OS=Homo sapiens GN=NHP2 PE=1 SV=1	0	38.083	59	7	25	7	153	17.2	8.22	-2.8105	1.77139
FALSE	High	Master Protein	P49761	Dual specificity protein kinase CLK3 OS=Homo sapiens GN=CLK3 PE=1 SV=3	0.004	2.5	3	1	1	1	638	73.5	9.92	-2.8302	3.74694
FALSE	High	Master Protein	Q5VT25	Serine/threonine-protein kinase MRCK alpha OS=Homo sapiens GN=CDC42BPA PE=1 SV=1	0	4.429	1	1	2	1	1732	197.2	6.58	-2.83147	3.28543
FALSE	High	Master Protein	Q14244	Ensconsin OS=Homo sapiens GN=MAP7 PE=1 SV=1	0.002	3.035	1	1	1	1	749	84	9.61	-2.88898	4.73909
FALSE	High	Master Protein	Q69YN2	CWF19-like protein 1 OS=Homo sapiens GN=CWF19L1 PE=1 SV=2	0	15.058	7	4	8	4	538	60.6	7.24	-2.89243	5.3504
FALSE	High	Master Protein	Q5JSZ5	Protein PRRC2B OS=Homo sapiens GN=PRRC2B PE=1 SV=2	0	12.628	2	3	10	2	2229	242.8	8.34	-2.96772	3.79813
FALSE	High	Master Protein	Q9HC36	rRNA methyltransferase 3, mitochondrial OS=Homo sapiens GN=RNMTL1 PE=1 SV=2	0	38.125	20	7	29	7	420	47	8.73	-2.98029	1.93698
FALSE	High	Master Protein	Q03001	Dystonin OS=Homo sapiens GN=DST PE=1 SV=4	0	3.712	0	2	3	2	7570	860.1	5.25	-2.98536	2.93803
FALSE	High	Master Protein	Q9BSD7	Cancer-related nucleoside-triphosphatase OS=Homo sapiens GN=NTPCR PE=1 SV=1	0	12.606	17	3	5	3	190	20.7	9.54	-2.994	2.41332
FALSE	High	Master Protein	Q9UIL1	Short coiled-coil protein OS=Homo sapiens GN=SCOC PE=1 SV=2	0	3.423	11	1	2	1	159	18	8.85	-3.00367	1.99644
FALSE	High	Master Protein	Q9HCM4	Band 4.1-like protein 5 OS=Homo sapiens GN=EPB41L5 PE=1 SV=3	0.01	2.077	2	1	2	1	733	81.8	6.58	-3.09969	1.66996
FALSE	High	Master Protein	Q14807	Kinesin-like protein KIF22 OS=Homo sapiens GN=KIF22 PE=1 SV=5	0.004	2.655	2	1	2	1	665	73.2	9.45	-3.10157	5.24015
FALSE	High	Master Protein	Q14137	Ribosome biogenesis protein BOP1 OS=Homo sapiens GN=BOP1 PE=1 SV=2	0.004	2.669	1	1	14	1	746	83.6	6.19	-3.12852	3.65936
FALSE	High	Master Protein	Q13405	39S ribosomal protein L49, mitochondrial OS=Homo sapiens GN=MRPL49 PE=1 SV=1	0	38.067	31	5	14	5	166	19.2	9.45	-3.16013	2.03226
FALSE	High	Master Protein	Q6DD87	Zinc finger protein 787 OS=Homo sapiens GN=ZNF787 PE=1 SV=3	0	72.978	32	8	23	7	383	40.5	7.84	-3.17005	4.65121
FALSE	High	Master Protein	Q86YZ3	Hornerin OS=Homo sapiens GN=HRNR PE=1 SV=2	0	28.09	3	3	10	3	2850	282.2	10.04	-3.18359	4.47773
FALSE	High	Master Protein	P02042	Hemoglobin subunit delta OS=Homo sapiens GN=HBD PE=1 SV=2	0	5.957	18	3	4	3	147	16	8.05	-3.19448	6.8337
FALSE	High	Master Protein	Q9Y3E7	Charged multivesicular body protein 3 OS=Homo sapiens GN=CHMP3 PE=1 SV=3	0	9.014	8	2	3	2	222	25.1	5.12	-3.20374	2.16622
FALSE	High	Master Protein	P06396	Gelsolin OS=Homo sapiens GN=GSN PE=1 SV=1	0	38.942	10	7	16	7	782	85.6	6.28	-3.21285	2.10779
FALSE	Medium	Master Protein	P13671	Complement component C6 OS=Homo sapiens GN=C6 PE=1 SV=3	0.024	1.519	1	1	1	1	934	104.7	6.76	-3.27927	2.22238
FALSE	High	Master Protein	Q9P015	39S ribosomal protein L15, mitochondrial OS=Homo sapiens GN=MRPL15 PE=1 SV=1	0	7.586	7	2	5	2	296	33.4	10.01	-3.29786	3.97836
FALSE	High	Master Protein	P07737	Profilin-1 OS=Homo sapiens GN=PFN1 PE=1 SV=2	0	4.533	6	1	3	1	140	15	8.27	-3.3957	6.16344
FALSE	High	Master Protein	Q16543	Hsp90 co-chaperone Cdc37 OS=Homo sapiens GN=CDC37 PE=1 SV=1	0.004	2.512	2	1	1	1	378	44.4	5.25	-3.41621	4.6503
FALSE	High	Master Protein	Q13206	Probable ATP-dependent RNA helicase DDX10 OS=Homo sapiens GN=DDX10 PE=1 SV=2	0.01	2.098	1	1	3	1	875	100.8	8.63	-3.41926	5.02008
FALSE	High	Master Protein	Q9UKD2	mRNA turnover protein 4 homolog OS=Homo sapiens GN=MRTO4 PE=1 SV=2	0	18.73	15	4	13	4	239	27.5	8.29	-3.46202	2.69473
FALSE	High	Master Protein	P31040	Succinate dehydrogenase [ubiquinone] flavoprotein subunit, mitochondrial OS=Homo sapiens GN=SDHA PE=1 SV=2	0.002	3.083	3	1	1	1	664	72.6	7.39	-3.4919	4.934
FALSE	High	Master Protein	Q9H773	dCTP pyrophosphatase 1 OS=Homo sapiens GN=DCTPP1 PE=1 SV=1	0	4.992	7	2	5	2	170	18.7	5.03	-3.49721	2.27365
FALSE	Medium	Master Protein	P55145	Mesencephalic astrocyte-derived neurotrophic factor OS=Homo sapiens GN=MANF PE=1 SV=3	0.02	1.619	9	1	1	1	182	20.7	8.69	-3.50623	2.07454
FALSE	High	Master Protein	P62995	Transformer-2 protein homolog beta OS=Homo sapiens GN=TRA2B PE=1 SV=1	0	17.587	10	3	13	2	288	33.6	11.25	-3.51691	2.62094
FALSE	High	Master Protein	O75695	Protein XRP2 OS=Homo sapiens GN=RP2 PE=1 SV=4	0	5.667	4	1	1	1	350	39.6	5.12	-3.52157	7.03055
FALSE	High	Master Protein	P32119	Peroxiredoxin-2 OS=Homo sapiens GN=PRDX2 PE=1 SV=5	0	40.458	44	6	34	5	198	21.9	5.97	-3.5962	2.1449
FALSE	High	Master Protein	P60953	Cell division control protein 42 homolog OS=Homo sapiens GN=CDC42 PE=1 SV=2	0	14.55	17	3	7	2	191	21.2	6.55	-3.6561	1.80404
FALSE	High	Master Protein	Q9H9G7	Protein argonaute-3 OS=Homo sapiens GN=AGO3 PE=1 SV=2	0	61.761	17	11	35	4	860	97.3	9.11	-3.67915	2.45998
FALSE	High	Master Protein	P46777	60S ribosomal protein L5 OS=Homo sapiens GN=RPL5 PE=1 SV=3	0	22.674	19	5	14	5	297	34.3	9.72	-3.70271	3.93301
FALSE	High	Master Protein	Q5T750	Skin-specific protein 32 OS=Homo sapiens GN=XP32 PE=1 SV=1	0	8.056	8	2	4	2	250	26.2	7.97	-3.75809	2.93712
FALSE	Medium	Master Protein	Q9Y305	Acyl-coenzyme A thioesterase 9, mitochondrial OS=Homo sapiens GN=ACOT9 PE=1 SV=2	0.021	1.591	2	1	2	1	439	49.9	8.6	-3.78816	4.80774
FALSE	High	Master Protein	P82650	28S ribosomal protein S22, mitochondrial OS=Homo sapiens GN=MRPS22 PE=1 SV=1	0	45.755	25	8	23	8	360	41.3	7.9	-3.83166	2.09775
FALSE	High	Master Protein	P18206	Vinculin OS=Homo sapiens GN=VCL PE=1 SV=4	0.004	2.778	1	1	2	1	1134	123.7	5.66	-3.83805	7.83837
FALSE	High	Master Protein	Q9H9L3	Interferon-stimulated 20 kDa exonuclease-like 2 OS=Homo sapiens OX=9606 GN=ISG20L2 PE=1 SV=1	0	6.471	3	1	2	1	353	39.1	9.94	-3.85368	2.46398
FALSE	Medium	Master Protein	Q8TEW0	Partitioning defective 3 homolog OS=Homo sapiens GN=PARD3 PE=1 SV=2	0.011	2.029	1	1	1	1	1356	151.3	7.68	-3.87775	4.05616
FALSE	High	Master Protein	Q5JVS0	Intracellular hyaluronan-binding protein 4 OS=Homo sapiens GN=HABP4 PE=1 SV=1	0	10.627	6	2	6	1	413	45.8	7.46	-3.88267	3.31572
FALSE	High	Master Protein	O75531	Barrier-to-autointegration factor OS=Homo sapiens GN=BANF1 PE=1 SV=1	0	30.299	43	5	26	5	89	10.1	6.09	-3.90152	2.7265
FALSE	High	Master Protein	Q9H501	ESF1 homolog OS=Homo sapiens GN=ESF1 PE=1 SV=1	0	21.052	6	5	10	5	851	98.7	5.11	-3.93155	2.99255
FALSE	High	Master Protein	Q8TDN6	Ribosome biogenesis protein BRX1 homolog OS=Homo sapiens GN=BRIX1 PE=1 SV=2	0	10.153	6	2	4	2	353	41.4	9.92	-3.93611	7.35682
FALSE	High	Master Protein	Q9UN37	Vacuolar protein sorting-associated protein 4A OS=Homo sapiens GN=VPS4A PE=1 SV=1	0	4.261	3	2	2	2	437	48.9	7.8	-3.98389	2.22554
FALSE	High	Master Protein	Q96S97	Myeloid-associated differentiation marker OS=Homo sapiens GN=MYADM PE=1 SV=2	0	4.859	5	2	7	2	322	35.3	8.15	-3.99756	6.21669
FALSE	High	Master Protein	Q9UKN8	General transcription factor 3C polypeptide 4 OS=Homo sapiens GN=GTF3C4 PE=1 SV=2	0	4.924	4	2	4	2	822	91.9	6.65	-4.01664	2.58729
FALSE	Medium	Master Protein	Q96DU7	Inositol-trisphosphate 3-kinase C OS=Homo sapiens GN=ITPKC PE=1 SV=1	0.023	1.553	1	1	1	1	683	75.2	5.14	-4.01903	6.60699
FALSE	High	Master Protein	Q96EH3	Mitochondrial assembly of ribosomal large subunit protein 1 OS=Homo sapiens GN=MALSU1 PE=1 SV=1	0.01	2.066	9	1	1	1	234	26.2	5.49	-4.10232	3.44657
FALSE	High	Master Protein	P17987	T-complex protein 1 subunit alpha OS=Homo sapiens GN=TCP1 PE=1 SV=1	0	4.963	2	1	2	1	556	60.3	6.11	-4.10234	2.41702
FALSE	Medium	Master Protein	P30042	ES1 protein homolog, mitochondrial OS=Homo sapiens GN=C21orf33 PE=1 SV=3	0.013	1.865	9	1	2	1	268	28.2	8.27	-4.11242	5.56288
FALSE	Medium	Master Protein	O15484	Calpain-5 OS=Homo sapiens GN=CAPN5 PE=1 SV=2	0.04	1.263	1	1	1	1	640	73.1	7.64	-4.14146	1.86519
FALSE	High	Master Protein	O15226	NF-kappa-B-repressing factor OS=Homo sapiens GN=NKRF PE=1 SV=2	0	4.65	2	2	5	2	690	77.6	8.79	-4.16551	2.08617
FALSE	High	Master Protein	Q9BRP8	Partner of Y14 and mago OS=Homo sapiens GN=PYM1 PE=1 SV=1	0	43.126	58	8	22	8	204	22.6	9.45	-4.16594	1.88005	Acetyl [N-Term]
FALSE	High	Master Protein	O14618	Copper chaperone for superoxide dismutase OS=Homo sapiens GN=CCS PE=1 SV=1	0.004	2.776	3	1	2	1	274	29	5.58	-4.16965	5.41405
FALSE	Low	Master Protein	Q15631	Translin OS=Homo sapiens GN=TSN PE=1 SV=1	0.052	1.07	7	1	1	1	228	26.2	6.44	-4.18371	7.26993
FALSE	High	Master Protein	A1L390	Pleckstrin homology domain-containing family G member 3 OS=Homo sapiens GN=PLEKHG3 PE=1 SV=1	0	10.32	2	2	3	2	1219	134.3	6.55	-4.326	2.79293
FALSE	High	Master Protein	P49368	T-complex protein 1 subunit gamma OS=Homo sapiens GN=CCT3 PE=1 SV=4	0	3.898	3	2	5	2	545	60.5	6.49	-4.34108	1.76709
FALSE	Medium	Master Protein	Q15165	Serum paraoxonase/arylesterase 2 OS=Homo sapiens GN=PON2 PE=1 SV=3	0.048	1.115	5	1	2	1	354	39.4	5.6	-4.39125	4.95997
FALSE	High	Master Protein	Q8IYD1	Eukaryotic peptide chain release factor GTP-binding subunit ERF3B OS=Homo sapiens GN=GSPT2 PE=1 SV=2	0	21.723	8	4	13	1	628	68.8	5.43	-4.41331	3.14792
FALSE	Medium	Master Protein	O75955	Flotillin-1 OS=Homo sapiens GN=FLOT1 PE=1 SV=3	0.019	1.702	2	1	2	1	427	47.3	7.49	-4.42904	3.15435
FALSE	High	Master Protein	P07948	Tyrosine-protein kinase Lyn OS=Homo sapiens GN=LYN PE=1 SV=3	0	16.508	10	4	14	2	512	58.5	7.11	-4.46341	3.4622
FALSE	Medium	Master Protein	P08651	Nuclear factor 1 C-type OS=Homo sapiens GN=NFIC PE=1 SV=2	0.043	1.197	2	1	1	1	508	55.6	8.38	-4.46728	2.00827
FALSE	High	Master Protein	P49756	RNA-binding protein 25 OS=Homo sapiens GN=RBM25 PE=1 SV=3	0	9.618	4	2	3	2	843	100.1	6.32	-4.48437	3.86514
FALSE	High	Master Protein	Q92784	Zinc finger protein DPF3 OS=Homo sapiens GN=DPF3 PE=1 SV=3	0	30.381	18	5	17	3	378	43.1	6.42	-4.51431	2.08488
FALSE	Medium	Master Protein	O60610	Protein diaphanous homolog 1 OS=Homo sapiens GN=DIAPH1 PE=1 SV=2	0.04	1.246	1	1	1	1	1272	141.3	5.41	-4.54401	3.39335
FALSE	High	Master Protein	P82979	SAP domain-containing ribonucleoprotein OS=Homo sapiens GN=SARNP PE=1 SV=3	0	12.853	14	3	6	3	210	23.7	6.42	-4.61838	6.60808
FALSE	High	Master Protein	Q92576	PHD finger protein 3 OS=Homo sapiens GN=PHF3 PE=1 SV=3	0.003	2.914	0	1	1	1	2039	229.3	6.96	-4.61854	4.26805
FALSE	High	Master Protein	Q15293	Reticulocalbin-1 OS=Homo sapiens GN=RCN1 PE=1 SV=1	0.005	2.384	8	2	2	2	331	38.9	5	-4.65825	3.60967
FALSE	High	Master Protein	Q9Y2J4	Angiomotin-like protein 2 OS=Homo sapiens OX=9606 GN=AMOTL2 PE=1 SV=3	0.004	2.71	1	1	3	1	779	85.7	7.3	-4.72246	8.10034
FALSE	High	Master Protein	Q15181	Inorganic pyrophosphatase OS=Homo sapiens GN=PPA1 PE=1 SV=2	0	3.594	7	1	2	1	289	32.6	5.86	-4.7737	2.67999
FALSE	High	Master Protein	Q7Z7F7	39S ribosomal protein L55, mitochondrial OS=Homo sapiens GN=MRPL55 PE=1 SV=1	0	47.711	38	5	27	5	128	15.1	11.15	-4.78462	8.03373
FALSE	High	Master Protein	P02461	Collagen alpha-1(III) chain OS=Homo sapiens GN=COL3A1 PE=1 SV=4	0	5.832	1	1	2	1	1466	138.5	6.61	-4.79083	5.42998
FALSE	High	Master Protein	Q8WWK9	Cytoskeleton-associated protein 2 OS=Homo sapiens OX=9606 GN=CKAP2 PE=1 SV=1	0	4.189	1	1	2	1	683	76.9	9.41	-4.82065	1.94888
FALSE	High	Master Protein	Q96EE3	Nucleoporin SEH1 OS=Homo sapiens GN=SEH1L PE=1 SV=3	0	5.387	4	1	1	1	360	39.6	8.09	-4.82154	3.64768
FALSE	High	Master Protein	O14654	Insulin receptor substrate 4 OS=Homo sapiens GN=IRS4 PE=1 SV=1	0	3.652	1	1	5	1	1257	133.7	8.44	-4.82349	2.83482
FALSE	High	Master Protein	Q99608	Necdin OS=Homo sapiens GN=NDN PE=2 SV=1	0.005	2.305	3	1	1	1	321	36.1	8.78	-5.05289	1.78211
FALSE	High	Master Protein	Q9Y4E6	WD repeat-containing protein 7 OS=Homo sapiens GN=WDR7 PE=1 SV=2	0.004	2.666	0	1	3	1	1490	163.7	6.92	-5.07335	9.14737
FALSE	High	Master Protein	P00750	Tissue-type plasminogen activator OS=Homo sapiens GN=PLAT PE=1 SV=1	0	44.605	23	9	20	9	562	62.9	7.8	-5.11152	2.69356
FALSE	Medium	Master Protein	P61619	Protein transport protein Sec61 subunit alpha isoform 1 OS=Homo sapiens GN=SEC61A1 PE=1 SV=2	0.043	1.217	2	1	1	1	476	52.2	8.06	-5.1524	1.8642
FALSE	High	Master Protein	Q9H0A0	RNA cytidine acetyltransferase OS=Homo sapiens GN=NAT10 PE=1 SV=2	0	7.608	3	2	3	2	1025	115.7	8.27	-5.40545	3.67574
FALSE	High	Master Protein	Q9NW13	RNA-binding protein 28 OS=Homo sapiens GN=RBM28 PE=1 SV=3	0	30.522	8	6	15	6	759	85.7	9.22	-5.40779	1.77862
FALSE	High	Master Protein	E9PRG8	Uncharacterized protein C11orf98 OS=Homo sapiens GN=C11orf98 PE=4 SV=1	0	9.408	17	2	10	2	122	13.8	11.69	-5.42447	2.30943
FALSE	High	Master Protein	Q00610	Clathrin heavy chain 1 OS=Homo sapiens GN=CLTC PE=1 SV=5	0	25.644	7	7	14	7	1675	191.5	5.69	-5.44821	2.30537
FALSE	High	Master Protein	P62140	Serine/threonine-protein phosphatase PP1-beta catalytic subunit OS=Homo sapiens GN=PPP1CB PE=1 SV=3	0	85.472	44	12	41	4	327	37.2	6.19	-5.4909	2.26684
FALSE	Medium	Master Protein	Q9BY27	Protein DGCR6L OS=Homo sapiens GN=DGCR6L PE=1 SV=2	0.015	1.823	3	1	2	1	220	24.9	7.5	-5.49692	2.60241
FALSE	High	Master Protein	Q8TF68	Zinc finger protein 384 OS=Homo sapiens GN=ZNF384 PE=1 SV=2	0	10.903	4	2	4	2	577	63.2	8.95	-5.644	2.62995
FALSE	High	Master Protein	O15075	Serine/threonine-protein kinase DCLK1 OS=Homo sapiens GN=DCLK1 PE=1 SV=2	0	3.76	2	1	2	1	740	82.2	8.66	-5.66262	2.29486
FALSE	High	Master Protein	P04406	Glyceraldehyde-3-phosphate dehydrogenase OS=Homo sapiens GN=GAPDH PE=1 SV=3	0	17.302	19	4	8	4	335	36	8.46	-5.74431	2.62421
FALSE	High	Master Protein	Q9NP66	High mobility group protein 20A OS=Homo sapiens GN=HMG20A PE=1 SV=1	0	33.471	26	7	24	7	347	40.1	6.49	-5.7888	5.15239
FALSE	Medium	Master Protein	Q9Y446	Plakophilin-3 OS=Homo sapiens GN=PKP3 PE=1 SV=1	0.035	1.309	1	1	1	1	797	87	9.32	-5.97331	4.27886
FALSE	High	Master Protein	Q6YHK3	CD109 antigen OS=Homo sapiens GN=CD109 PE=1 SV=2	0	25.435	4	7	15	7	1445	161.6	5.85	-6.16096	1.72064
FALSE	Medium	Master Protein	Q8WWI1	LIM domain only protein 7 OS=Homo sapiens GN=LMO7 PE=1 SV=3	0.016	1.736	1	1	2	1	1683	192.6	8.09	-6.37421	3.70601
FALSE	High	Master Protein	Q96T37	Putative RNA-binding protein 15 OS=Homo sapiens GN=RBM15 PE=1 SV=2	0	9.494	3	3	6	2	977	107.1	10.08	-6.40055	2.34681
FALSE	High	Master Protein	Q9BXV9	Uncharacterized protein C14orf142 OS=Homo sapiens GN=C14orf142 PE=1 SV=2	0	5.21	18	1	4	1	100	10.9	4.27	-6.58231	4.60432
FALSE	Medium	Master Protein	Q5T200	Zinc finger CCCH domain-containing protein 13 OS=Homo sapiens GN=ZC3H13 PE=1 SV=1	0.013	1.936	1	1	3	1	1668	196.5	9.42	-6.85175	4.43976
FALSE	High	Master Protein	O60783	28S ribosomal protein S14, mitochondrial OS=Homo sapiens GN=MRPS14 PE=1 SV=1	0	22.044	34	4	20	4	128	15.1	11.41	-6.87824	1.88669
FALSE	High	Master Protein	Q06323	Proteasome activator complex subunit 1 OS=Homo sapiens GN=PSME1 PE=1 SV=1	0.001	3.297	3	1	2	1	249	28.7	6.02	-7.25212	2.94809
FALSE	Medium	Master Protein	Q9Y231	Alpha-(1,3)-fucosyltransferase 9 OS=Homo sapiens GN=FUT9 PE=2 SV=2	0.031	1.391	3	1	2	1	359	42	7.71	-7.32273	2.19088
FALSE	High	Master Protein	P16035	Metalloproteinase inhibitor 2 OS=Homo sapiens GN=TIMP2 PE=1 SV=2	0.004	2.582	3	1	2	1	220	24.4	7.49	-7.36034	2.28626
FALSE	High	Master Protein	Q14254	Flotillin-2 OS=Homo sapiens GN=FLOT2 PE=1 SV=2	0	5.904	4	1	3	1	428	47	5.25	-7.94274	2.26399
FALSE	Medium	Master Protein	Q86VW0	SEC14 domain and spectrin repeat-containing protein 1 OS=Homo sapiens GN=SESTD1 PE=1 SV=2	0.041	1.236	1	1	3	1	696	79.3	5.1	-8.13881	2.39896
