# Supplementary material for: EZH2 depletion potentiates MYC degradation inhibiting neuroblastoma and small cell carcinoma tumor formation
Source: Nat Commun. 2022 Jan 10;13:12. doi: 10.1038/s41467-021-27609-6 (PMC8748958; doi:10.1038/s41467-021-27609-6)
Supplement: Supplementary file 7 — Source Data [file 41467_2021_27609_MOESM7_ESM.xlsx]

## Sheet: Figure 1e
Figure 1e

## Sheet: Figure 1f
Figure 1f

## Sheet: Figure 1h
Figure 1h

## Sheet: Figure 1i
Figure 1i

## Sheet: Figure 2a
Figure 2a

## Sheet: Figure 2d
Figure 2d
		NCL
		Ctrl			EZH2 sh#1
	IgG	0.886791	1.36289	0.827406	1.9816	0.614152	0.7457
	a-MYCN	15.102	17.9594	20.7734	2.84153	1.81085	2.18354
		PRMT5
		Ctrl			EZH2 sh#1
	IgG	0.780967	1.55114	0.825496	1.217	0.922316	0.954842
	a-MYCN	5.86989	6.69616	7.90811	1.75727	1.29534	1.41749

## Sheet: Figure 2e
Figure 2e
		Ctrl			EZH2 sh#1
	NCL	0.852635	1.1019	1.06437	0.652623	0.564343	0.617902
	PRMT5	0.831238	1.10445	1.08925	0.345449	0.371989	0.348548
	ODC	0.831238	1.10445	1.08925	0.445449	0.371989	0.448548
	SRSF1	0.866537	1.03766	1.11214	0.579682	0.501157	0.612734
	MCT1	0.866537	1.04488	1.10445	0.454809	0.393199	0.474123
	YWHAZ	1.06683	0.99539	0.941696	1.06683	1.0163	0.866537

## Sheet: Figure 3a
Figure 3a

## Sheet: Figure 3b
Figure 3b
											Ctrl				sg#2
										Time	Relative Volume	log2(Relative Volume)		Time	Relative Volume	log2(Relative Volume)
										0	1	0		0	1	0
										5	0.86	-0.217591		5	0.54	-0.888969
										10	0.69	-0.535332		10	0.4	-1.32193
										20	0.52	-0.943416		20	0.12	-3.05889
										40	0.43	-1.21759		40	0.03	-5.05889
										60	0.4	-1.32193	37.3134	60	0.01	-6.64386	8.4246
										0	1	0		0	1	0
										5	0.75	-0.415037		5	0.5	-1
										10	0.69	-0.535332		10	0.32	-1.64386
										20	0.61	-0.713119		20	0.1	-3.32193
										40	0.55	-0.862496		40	0.05	-4.32193
										60	0.46	-1.12029	46.2963	60	0.01	-6.64386	8.68056
										0	1	0		0	1	0
										5	0.84	-0.251539		5	0.51	-0.971431
										10	0.73	-0.454032		10	0.39	-1.35845
										20	0.66	-0.599462		20	0.15	-2.73697
										40	0.4	-1.32193		40	0.08	-3.64386
										60	0.31	-1.68966	33.2226	60	0.02	-5.64386	10.2669

## Sheet: Figure 3c
Figure 3c

[truncated: 63 more sheets: Figure 3d, Figure 3e, Figure 3f, Figure 3g, Figure 4a, Figure 4b, Figure 4c, Figure 4d, Figure 4e, Figure 4f, Figure 5a, Figure 5b, Figure 5c, Figure 5d, Figure 5e, Figure 5f, Figure 6a, Figure 6b, Figure 6e, Figure 6f …]
